# Supplementary material for: Identification of General and Heart-Specific miRNAs in Sheep (Ovis aries)
Source: PLoS One. 2015 Nov 24;10(11):e0143313. doi: 10.1371/journal.pone.0143313 (PMC4657999; doi:10.1371/journal.pone.0143313)
Supplement: S1 File — The non-processed original miRDeep2 output. (ZIP) [file pone.0143313.s001.zip › S1.txt]

>gi|417531962|ref|NC_019459.1|_1844
score total		      365698.1
score for star read(s)	           3.9
score for read counts	        365689
score for mfe		           2.2
score for randfold	             0
score for cons. seed	             3
miRNA with same seed	bta-miR-27a-3p_MIMAT0003532_Bos_taurus_miR-27a-3p
total read count	        717295
mature read count	        717185
loop read count		             1
star read count		           109
exp                                                     ffffffffffffffffffffffffffffSSSSSSSSSSSSSSSSSSSSSSSlllllllllllllllllllMMMMMMMMMMMMMMMMMMMMMffffffffffffffffffff
obs                                                     ffffffffffffffffffffffffffffSSSSSSSSSSSSSSSSSSSSSSllllllllllllllllllllMMMMMMMMMMMMMMMMMMMMMffffffffffffffffffff
pri_seq                                                 ccccgcgacgaccucucugacgaggugcagagcuuagcugauuggugaacagugacugguuuccgcuuuguucacaguggcuaaguucugcaccugaagagaaggugagau
pri_struct                                              ..........((((((((....((((((((((((((((((....((((((((....(((...)))..))))))))..))))))))))))))))))..)))).)))).....	#MM
seq_5261234_x1                                          ccccgcgacgaccucucugacgagg......................................................................................	0
seq_5344345_x1                                          ccccgcgacgaccucucugacgaggugc...................................................................................	0
seq_5286779_x1                                          ...cgcgacgaccucucugacgaggugc...................................................................................	0
seq_5264355_x1                                          ...........................cagagcuuagcugauuggugaaU.............................................................	1
seq_5079112_x8                                          ...........................cagagcuuagcugauuggugaac.............................................................	0
seq_5315805_x1                                          ...........................cagagcuuagcugUuuggugaac.............................................................	1
seq_5131280_x4                                          ...........................cagagcuuagcugauuggugaaca............................................................	0
seq_5133667_x3                                          ...........................cagagcuuagcugauuggugaacU............................................................	1
seq_5318978_x1                                          ............................agagcuuagcugauuggugU...............................................................	1
seq_5322793_x1                                          ............................agagcuuagcugauGggugaac.............................................................	1
seq_4958428_x37                                         ............................agagcuuagcugauuggugaac.............................................................	0
seq_5328647_x1                                          ............................agagcuuagUugauuggugaac.............................................................	1
seq_5332887_x1                                          ............................Cgagcuuagcugauuggugaac.............................................................	1
seq_5038348_x14                                         ............................agagcuuagcugauuggugaacU............................................................	1
seq_5268513_x1                                          ............................agagcuuagAugauuggugaaca............................................................	1
seq_5023510_x18                                         ............................agagcuuagcugauuggugaaca............................................................	0
seq_5065931_x10                                         ............................agagcuuagcugauuggugaacag...........................................................	0
seq_5164204_x2                                          ............................agagcuuagcugauuggugaacagA..........................................................	1
seq_5187252_x2                                          ............................agagcuuagcugauuggugaacagu..........................................................	0
seq_5192736_x2                                          ............................agagcuuagcugauuggugaacaguA.........................................................	1
seq_5365903_x1                                          ............................agagcuuagcugauuggugaacaguU.........................................................	1
seq_5206456_x1                                          ............................agagcuuagcugauuggugaacagugac.......................................................	0
seq_5133391_x3                                          ............................agagcuuagcugauuggugaacagugacu......................................................	0
seq_5331062_x1                                          ..................................................agugacugguuuccgcuuugu........................................	0
seq_5269117_x1                                          ...............................................................cgcuuuguucacaguggcuaaguucugcU...................	1
seq_5332985_x1                                          ...................................................................uuguucacaguggcuaaguucugc....................	0
seq_5209614_x1                                          ....................................................................uguucacaguggcuaaguucugc....................	0
seq_5189492_x2                                          ....................................................................Cguucacaguggcuaaguucugc....................	1
seq_4897151_x65                                         ....................................................................uCuucacaguggcuaaguucugc....................	1
seq_5298175_x1                                          ....................................................................uguucacaguggcuaaguucCgca...................	1
seq_5205095_x1                                          .....................................................................guucacaguggcuaaguuc.......................	0
seq_5036945_x15                                         .....................................................................guucacaguggcuaaguucu......................	0
seq_5189394_x2                                          .....................................................................Cuucacaguggcuaaguucu......................	1
seq_5212574_x1                                          .....................................................................guucacaguggNuaaguucu......................	1
seq_5173722_x2                                          .....................................................................guucacaguggcuaaguucuA.....................	1
seq_4688623_x302                                        .....................................................................guucacaguggcuaaguucug.....................	0
seq_5233871_x1                                          .....................................................................guucacaguggcuaagGucug.....................	1
seq_5229593_x1                                          .....................................................................guucGcaguggcuaaguucug.....................	1
seq_5232300_x1                                          .....................................................................guucacagAggcuaaguucug.....................	1
seq_5337517_x1                                          .....................................................................guuAacaguggcuaaguucug.....................	1
seq_5108457_x5                                          .....................................................................guucacaguggNuaaguucug.....................	1
seq_5257173_x1                                          .....................................................................gAucacaguggcuaaguucug.....................	1
seq_5090624_x7                                          .....................................................................Cuucacaguggcuaaguucug.....................	1
seq_5116522_x5                                          .....................................................................guucacaguggcuaagNucug.....................	1
seq_5225988_x1                                          .....................................................................guucacaguggcuaaguuAugc....................	1
seq_5073411_x9                                          .....................................................................guucacaguggcuaaguucugU....................	1
seq_5225796_x1                                          .....................................................................guucacGguggcuaaguucugc....................	1
seq_5133565_x3                                          .....................................................................guucacaguAgcuaaguucugc....................	1
seq_5177862_x2                                          .....................................................................guucGcaguggcuaaguucugc....................	1
seq_5096646_x6                                          .....................................................................guucacagugAcuaaguucugc....................	1
seq_5135047_x3                                          .....................................................................guCcacaguggcuaaguucugc....................	1
seq_5120940_x4                                          .....................................................................guucacaguggcuaaguucugA....................	1
seq_5159056_x2                                          .....................................................................Nuucacaguggcuaaguucugc....................	1
seq_5194634_x2                                          .....................................................................guucacaguggcuaaAuucugc....................	1
seq_5356850_x1                                          .....................................................................guucacaguggcuGaguucugc....................	1
seq_5096688_x6                                          .....................................................................guucacaguggcCaaguucugc....................	1
seq_5130804_x4                                          .....................................................................guucacaCuggcuaaguucugc....................	1
seq_4627671_x414                                        .....................................................................Cuucacaguggcuaaguucugc....................	1
seq_5188686_x2                                          .....................................................................guucacaguggcuaCguucugc....................	1
seq_5168312_x2                                          .....................................................................guucacaguCgcuaaguucugc....................	1
seq_5097984_x6                                          .....................................................................guucacaguggcuaaguucuAc....................	1
seq_5067791_x10                                         .....................................................................Uuucacaguggcuaaguucugc....................	1
seq_5156122_x3                                          .....................................................................gAucacaguggcuaaguucugc....................	1
seq_5200728_x2                                          .....................................................................guucacaAuggcuaaguucugc....................	1
seq_5125940_x4                                          .....................................................................guucCcaguggcuaaguucugc....................	1
seq_5302580_x1                                          .....................................................................guucacaguggcuaGguucugc....................	1
seq_5078720_x8                                          .....................................................................Auucacaguggcuaaguucugc....................	1
seq_4969921_x33                                         .....................................................................guucacaguggNuaaguucugc....................	1
seq_5000418_x23                                         .....................................................................guucacaguggcuaagNucugc....................	1
seq_5267143_x1                                          .....................................................................guucacaguggcuaaguucuUc....................	1
seq_5206108_x1                                          .....................................................................guuUacaguggcuaaguucugc....................	1
seq_5191956_x2                                          .....................................................................guucacaguggcuaagCucugc....................	1
seq_5096448_x6                                          .....................................................................guucacaguggcuaaguucuCc....................	1
seq_5343520_x1                                          .....................................................................gGucacaguggcuaaguucugc....................	1
seq_5096088_x6                                          .....................................................................guucacaguggAuaaguucugc....................	1
seq_5129032_x4                                          .....................................................................guucacaguggcuaaCuucugc....................	1
seq_5277171_x1                                          .....................................................................guucacaguggcuaaguCcugc....................	1
seq_5035985_x15                                         .....................................................................gCucacaguggcuaaguucugc....................	1
seq_5310011_x1                                          .....................................................................guucacaguggcuaaguAcugc....................	1
seq_5151454_x3                                          .....................................................................guucacagugCcuaaguucugc....................	1
seq_5136058_x3                                          .....................................................................guucacaguggcuCaguucugc....................	1
seq_5081648_x8                                          .....................................................................guucacaguggUuaaguucugc....................	1
seq_5063391_x10                                         .....................................................................guucacagCggcuaaguucugc....................	1
seq_5119420_x4                                          .....................................................................guuAacaguggcuaaguucugc....................	1
seq_4064364_x4443                                       .....................................................................guucacaguggcuaaguucugc....................	0
seq_5272174_x1                                          .....................................................................guucacaguggcuaaguucugN....................	1
seq_4965125_x35                                         .....................................................................guucacaguggcuaaguucugcU...................	1
seq_5070585_x9                                          .....................................................................guucacaguggcuaaguucugca...................	0
seq_5344085_x1                                          .....................................................................guucacaguggcuaagGucugca...................	1
seq_5235062_x1                                          .....................................................................guucacaguggcuaaguucugcUc..................	1
seq_5218684_x1                                          .....................................................................guucacaguggcuaaguucugcCc..................	1
seq_5347047_x1                                          .....................................................................Cuucacaguggcuaaguucugcac..................	1
seq_5183654_x2                                          .....................................................................guucacaguggcuaaguucugcaU..................	1
seq_5228795_x1                                          ......................................................................uucacaguggcNaaguuc.......................	1
seq_4802777_x136                                        ......................................................................uucacaguggcuaaguuc.......................	0
seq_5308326_x1                                          ......................................................................uucacaguCgcuaaguuc.......................	1
seq_5331953_x1                                          ......................................................................uucacaguggcuaagAuc.......................	1
seq_5152252_x3                                          ......................................................................uucacaguggcuaaguuU.......................	1
seq_5146990_x3                                          ......................................................................uucacaguggcuaaguuA.......................	1
seq_5252073_x1                                          ......................................................................Cucacaguggcuaaguuc.......................	1
seq_5277574_x1                                          ......................................................................uucacaguggcuaagAucu......................	1
seq_5162884_x2                                          ......................................................................uGcacaguggcuaaguucu......................	1
seq_5303967_x1                                          ......................................................................uucNcaguggcuaaguucu......................	1
seq_5296324_x1                                          ......................................................................uucaAaguggcuaaguucu......................	1
seq_5041484_x14                                         ......................................................................uucacaguggcuaaguNcu......................	1
seq_5195748_x2                                          ......................................................................uuAacaguggcuaaguucu......................	1
seq_5067561_x10                                         ......................................................................uucacaguggcuaaguucA......................	1
seq_5283980_x1                                          ......................................................................uucacGguggcuaaguucu......................	1
seq_5271866_x1                                          ......................................................................uucacagugCcuaaguucu......................	1
seq_5147791_x3                                          ......................................................................uucacaguggcuaaguCcu......................	1
seq_5111997_x5                                          ......................................................................uAcacaguggcuaaguucu......................	1
seq_5228748_x1                                          ......................................................................uucacaguCgcuaaguucu......................	1
seq_5329627_x1                                          ......................................................................uucacaguggcuaaguAcu......................	1
seq_5279103_x1                                          ......................................................................uucUcaguggcuaaguucu......................	1
seq_5139853_x3                                          ......................................................................uucacaguggcuaagCucu......................	1
seq_5231727_x1                                          ......................................................................uucacaguggcGaaguucu......................	1
seq_5171620_x2                                          ......................................................................uucacaguggcuCaguucu......................	1
seq_5153401_x3                                          ......................................................................uucacaguggcuaagGucu......................	1
seq_5186434_x2                                          ......................................................................uucGcaguggcuaaguucu......................	1
seq_5236358_x1                                          ......................................................................uucacaguggcuaaCuucu......................	1
seq_5106202_x5                                          ......................................................................uucacaguggcCaaguucu......................	1
seq_5154871_x3                                          ......................................................................uucacaguggcuaaguuUu......................	1
seq_5121708_x4                                          ......................................................................uucacaguggcuaaguuAu......................	1
seq_5355659_x1                                          ......................................................................Cucacaguggcuaaguucu......................	1
seq_5332857_x1                                          ......................................................................uucacCguggcuaaguucu......................	1
seq_5132868_x4                                          ......................................................................Nucacaguggcuaaguucu......................	1
seq_5105592_x5                                          ......................................................................uCcacaguggcuaaguucu......................	1
seq_5333354_x1                                          ......................................................................uucacagugAcuaaguucu......................	1
seq_5225329_x1                                          ......................................................................uucacaguggcAaaguucu......................	1
seq_5310554_x1                                          ......................................................................uucacaguggcuaaguuGu......................	1
seq_4233630_x2540                                       ......................................................................uucacaguggcuaaguucu......................	0
seq_5240243_x1                                          ......................................................................uucacaguggGuaaguucu......................	1
seq_5323175_x1                                          ......................................................................uucacaguggcuUaguucu......................	1
seq_5017857_x19                                         ......................................................................uucacaguggcNaaguucu......................	1
seq_5188122_x2                                          ......................................................................uucacaguggcuaCguucu......................	1
seq_5187886_x2                                          ......................................................................uucacagCggcuaaguucu......................	1
seq_3326380_x15431                                      ......................................................................uucacaguggcuaaguucug.....................	0
seq_5028569_x17                                         ......................................................................uucacaguggcuaaguCcug.....................	1
seq_5145616_x3                                          ......................................................................uucacaguggcGaaguucug.....................	1
seq_5101458_x6                                          ......................................................................uucacaguggcAaaguucug.....................	1
seq_5085675_x7                                          ......................................................................uucacaguCgcuaaguucug.....................	1
seq_5127660_x4                                          ......................................................................uNcacaguggcuaaguucug.....................	1
seq_4988835_x26                                         ......................................................................uucacagCggcuaaguucug.....................	1
seq_5023132_x18                                         ......................................................................uucacaguggcuaaCuucug.....................	1
seq_4980350_x29                                         ......................................................................uucacaguggcuaaguucuA.....................	1
seq_5236466_x1                                          ......................................................................uuGacaguggcuaaguucug.....................	1
seq_5019225_x19                                         ......................................................................Cucacaguggcuaaguucug.....................	1
seq_5120476_x4                                          ......................................................................uucacaguggcuaaguAcug.....................	1
seq_5073924_x9                                          ......................................................................uucaUaguggcuaaguucug.....................	1
seq_4995072_x25                                         ......................................................................uucacaguggcCaaguucug.....................	1
seq_5166014_x2                                          ......................................................................uucacagGggcuaaguucug.....................	1
seq_5307269_x1                                          ......................................................................uucUcaguggcuaaguucug.....................	1
seq_4803456_x135                                        ......................................................................uucacaguggcNaaguucug.....................	1
seq_5146024_x3                                          ......................................................................uucNcaguggcuaaguucug.....................	1
seq_4827337_x114                                        ......................................................................uucacaguggcuaaguNcug.....................	1
seq_5028942_x16                                         ......................................................................uucacaguggcuCaguucug.....................	1
seq_5277943_x1                                          ......................................................................Gucacaguggcuaaguucug.....................	1
seq_5038320_x14                                         ......................................................................uucacagugCcuaaguucug.....................	1
seq_5105197_x5                                          ......................................................................uuAacaguggcuaaguucug.....................	1
seq_5116847_x5                                          ......................................................................uucacagAggcuaaguucug.....................	1
seq_5102436_x6                                          ......................................................................uucacaguggcuaCguucug.....................	1
seq_5046915_x13                                         ......................................................................Nucacaguggcuaaguucug.....................	1
seq_5122156_x4                                          ......................................................................uuUacaguggcuaaguucug.....................	1
seq_5113407_x5                                          ......................................................................uucGcaguggcuaaguucug.....................	1
seq_5122108_x4                                          ......................................................................uucacGguggcuaaguucug.....................	1
seq_5075632_x8                                          ......................................................................uGcacaguggcuaaguucug.....................	1
seq_4994822_x25                                         ......................................................................uAcacaguggcuaaguucug.....................	1
seq_4823891_x116                                        ......................................................................uucacaguggcuaaguucuU.....................	1
seq_5070027_x9                                          ......................................................................uucacaguggcuaaguuUug.....................	1
seq_5082192_x8                                          ......................................................................uucacaCuggcuaaguucug.....................	1
seq_5095482_x6                                          ......................................................................uucacaguggcuaaUuucug.....................	1
seq_5038754_x14                                         ......................................................................uucacaguggcuaagAucug.....................	1
seq_5101290_x6                                          ......................................................................uucacaguggcuaaguuAug.....................	1
seq_5109477_x5                                          ......................................................................uucacaguggAuaaguucug.....................	1
seq_5337036_x1                                          ......................................................................uucacaguUgcuaaguucug.....................	1
seq_5122600_x4                                          ......................................................................uucacaguggcuGaguucug.....................	1
seq_5253605_x1                                          ......................................................................uucaGaguggcuaaguucug.....................	1
seq_5299444_x1                                          ......................................................................uucacaUuggcuaaguucug.....................	1
seq_5023996_x18                                         ......................................................................uucacaguggcuaagGucug.....................	1
seq_5040952_x14                                         ......................................................................uucacaguggcuaaguucuC.....................	1
seq_5151001_x3                                          ......................................................................uucacagugUcuaaguucug.....................	1
seq_5058972_x11                                         ......................................................................uucacCguggcuaaguucug.....................	1
seq_4997711_x24                                         ......................................................................uucacagugAcuaaguucug.....................	1
seq_5095128_x6                                          ......................................................................uucacaAuggcuaaguucug.....................	1
seq_5079824_x8                                          ......................................................................uucCcaguggcuaaguucug.....................	1
seq_5355362_x1                                          ......................................................................uucacaguggGuaaguucug.....................	1
seq_5056321_x11                                         ......................................................................uucacaguggUuaaguucug.....................	1
seq_5275756_x1                                          ......................................................................uucacaguggcuaaguucGg.....................	1
seq_5221131_x1                                          ......................................................................Aucacaguggcuaaguucug.....................	1
seq_4995791_x24                                         ......................................................................uCcacaguggcuaaguucug.....................	1
seq_5046798_x13                                         ......................................................................uucacaguggcuaagCucug.....................	1
seq_5071062_x9                                          ......................................................................uucaAaguggcuaaguucug.....................	1
seq_5195218_x2                                          ......................................................................uucacaguggcuaaguuGug.....................	1
seq_5106447_x5                                          ......................................................................uucacaguggcuaaAuucug.....................	1
seq_5241248_x1                                          ......................................................................uucacaguggcuaaguucAg.....................	1
seq_4684646_x309                                        ......................................................................uucacaguAgcuaaguucugc....................	1
seq_4648853_x375                                        ......................................................................uucCcaguggcuaaguucugc....................	1
seq_4636539_x396                                        ......................................................................uucacaguCgcuaaguucugc....................	1
seq_4752674_x203                                        ......................................................................uucacaguggcuaaguuAugc....................	1
seq_4744777_x212                                        ......................................................................uucacaguggcuaaAuucugc....................	1
seq_3999348_x4814                                       ......................................................................uucacaguggcNaaguucugc....................	1
seq_4640858_x389                                        ......................................................................Cucacaguggcuaaguucugc....................	1
seq_4693107_x293                                        ......................................................................uucacaguggcuCaguucugc....................	1
seq_4432972_x1151                                       ......................................................................uucacaguggcuaaguucugU....................	1
seq_4799886_x139                                        ......................................................................uucacGguggcuaaguucugc....................	1
seq_4729099_x235                                        ......................................................................uucacaguggcuaaguAcugc....................	1
seq_4873995_x78                                         ......................................................................uucacaguggcuaaguucuUc....................	1
seq_4706580_x269                                        ......................................................................uucacaguggUuaaguucugc....................	1
seq_4783675_x156                                        ......................................................................uucacaguggcGaaguucugc....................	1
seq_4696296_x286                                        ......................................................................uuUacaguggcuaaguucugc....................	1
seq_4768807_x178                                        ......................................................................uucacaguggcuaagGucugc....................	1
seq_4526058_x716                                        ......................................................................uAcacaguggcuaaguucugc....................	1
seq_4635745_x398                                        ......................................................................uucacCguggcuaaguucugc....................	1
seq_0_x631136                                           ......................................................................uucacaguggcuaaguucugc....................	0
seq_4662596_x349                                        ......................................................................uucacaguggcAaaguucugc....................	1
seq_4489879_x858                                        ......................................................................uucacaguggcCaaguucugc....................	1
seq_4973368_x32                                         ......................................................................uucUcaguggcuaaguucugc....................	1
seq_4917980_x54                                         ......................................................................uucacagugUcuaaguucugc....................	1
seq_4886074_x71                                         ......................................................................uucacaguggcuaaUuucugc....................	1
seq_4951406_x40                                         ......................................................................Gucacaguggcuaaguucugc....................	1
seq_4601803_x473                                        ......................................................................uucacaguggcuaaguucuCc....................	1
seq_4992797_x25                                         ......................................................................uuGacaguggcuaaguucugc....................	1
seq_4621288_x432                                        ......................................................................uucacagugCcuaaguucugc....................	1
seq_4683719_x309                                        ......................................................................uucacaguggcuaagAucugc....................	1
seq_4660494_x351                                        ......................................................................uGcacaguggcuaaguucugc....................	1
seq_4813561_x127                                        ......................................................................uucacaAuggcuaaguucugc....................	1
seq_5031150_x16                                         ......................................................................uucacaguggcuaaguucGgc....................	1
seq_4887132_x70                                         ......................................................................uNcacaguggcuaaguucugc....................	1
seq_4923662_x52                                         ......................................................................uucacaguggcuaUguucugc....................	1
seq_4672444_x332                                        ......................................................................uucacaguggcuaaguucuAc....................	1
seq_4986172_x27                                         ......................................................................uucacaguggcuaaguucAgc....................	1
seq_4593543_x503                                        ......................................................................uucacaguggcuaaguCcugc....................	1
seq_4805076_x135                                        ......................................................................uucacaguggcuGaguucugc....................	1
seq_4758236_x193                                        ......................................................................uucacaguggAuaaguucugc....................	1
seq_4978269_x30                                         ......................................................................uucacaguggcuUaguucugc....................	1
seq_4748562_x208                                        ......................................................................uucacaguggcuaaguuUugc....................	1
seq_4489016_x863                                        ......................................................................uCcacaguggcuaaguucugc....................	1
seq_4908707_x59                                         ......................................................................uucacaguggGuaaguucugc....................	1
seq_4572985_x552                                        ......................................................................uucacaguggcuaagCucugc....................	1
seq_4698283_x282                                        ......................................................................uucaAaguggcuaaguucugc....................	1
seq_4896956_x65                                         ......................................................................uucacagGggcuaaguucugc....................	1
seq_4945954_x42                                         ......................................................................uucaGaguggcuaaguucugc....................	1
seq_4667409_x338                                        ......................................................................uucacaCuggcuaaguucugc....................	1
seq_4967144_x34                                         ......................................................................uucacaguggcuaGguucugc....................	1
seq_4656578_x359                                        ......................................................................uucacaguggcuaCguucugc....................	1
seq_4922147_x53                                         ......................................................................Aucacaguggcuaaguucugc....................	1
seq_4707386_x268                                        ......................................................................uucGcaguggcuaaguucugc....................	1
seq_4980147_x29                                         ......................................................................uucacaUuggcuaaguucugc....................	1
seq_4739593_x222                                        ......................................................................uucaUaguggcuaaguucugc....................	1
seq_4943893_x43                                         ......................................................................uucacUguggcuaaguucugc....................	1
seq_4516481_x759                                        ......................................................................uucacagugAcuaaguucugc....................	1
seq_5008865_x21                                         ......................................................................uucacaguggcuaaguGcugc....................	1
seq_5119924_x4                                          ......................................................................uuNacaguggcuaaguucugc....................	1
seq_4565061_x579                                        ......................................................................uucacagCggcuaaguucugc....................	1
seq_4832673_x109                                        ......................................................................uucacagAggcuaaguucugc....................	1
seq_4733516_x229                                        ......................................................................uucacaguggcuaaguucugG....................	1
seq_4736242_x225                                        ......................................................................uuAacaguggcuaaguucugc....................	1
seq_4340248_x1737                                       ......................................................................uucacaguggcuaaguucugA....................	1
seq_4934247_x47                                         ......................................................................uucNcaguggcuaaguucugc....................	1
seq_4990811_x26                                         ......................................................................uucacaguggcuaaguuGugc....................	1
seq_4606035_x464                                        ......................................................................uucacaguggcuaaCuucugc....................	1
seq_4954890_x39                                         ......................................................................uucacaguUgcuaaguucugc....................	1
seq_4106361_x3806                                       ......................................................................uucacaguggcuaaguNcugc....................	1
seq_4728393_x236                                        ......................................................................Nucacaguggcuaaguucugc....................	1
seq_5169792_x2                                          ......................................................................uucacaguggcuaaguuAugca...................	1
seq_5150662_x3                                          ......................................................................uucacagugAcuaaguucugca...................	1
seq_5199482_x2                                          ......................................................................uucacaAuggcuaaguucugca...................	1
seq_5114602_x5                                          ......................................................................uucacaguggcuaaguucuAca...................	1
seq_5167770_x2                                          ......................................................................uucaUaguggcuaaguucugca...................	1
seq_5165656_x2                                          ......................................................................uucacaguggcuaaguuUugca...................	1
seq_5271446_x1                                          ......................................................................uucNcaguggcuaaguucugca...................	1
seq_5135392_x3                                          ......................................................................uucacaguggcuaagAucugca...................	1
seq_5197920_x2                                          ......................................................................uucacagAggcuaaguucugca...................	1
seq_5040000_x14                                         ......................................................................uucacaguggcuaaguucCgca...................	1
seq_5182548_x2                                          ......................................................................Cucacaguggcuaaguucugca...................	1
seq_5142256_x3                                          ......................................................................uucacaguggcuaaguAcugca...................	1
seq_5140174_x3                                          ......................................................................uucacaguggcAaaguucugca...................	1
seq_5132496_x4                                          ......................................................................uucacaguggcuaagCucugca...................	1
seq_4849818_x94                                         ......................................................................uucacaguggcuaaguucugAa...................	1
seq_5315756_x1                                          ......................................................................uucacaUuggcuaaguucugca...................	1
seq_5114127_x5                                          ......................................................................uucacaguggcuaaCuucugca...................	1
seq_5202824_x1                                          ......................................................................uucacaguggcuCaguucugca...................	1
seq_5284730_x1                                          ......................................................................uucacaguggUuaaguucugca...................	1
seq_5187038_x2                                          ......................................................................uucacaguCgcuaaguucugca...................	1
seq_5190046_x2                                          ......................................................................uucacaguAgcuaaguucugca...................	1
seq_5335952_x1                                          ......................................................................uuAacaguggcuaaguucugca...................	1
seq_5088517_x7                                          ......................................................................uucacaguggcCaaguucugca...................	1
seq_5110717_x5                                          ......................................................................uAcacaguggcuaaguucugca...................	1
seq_5261513_x1                                          ......................................................................uucacaguggcGaaguucugca...................	1
seq_4809968_x130                                        ......................................................................uucacaguggcuaaguucugcC...................	1
seq_5175462_x2                                          ......................................................................uucacaguggcuaaguCcugca...................	1
seq_5171372_x2                                          ......................................................................uucacaguggcuaaguucugcN...................	1
seq_4978299_x30                                         ......................................................................uucacaguggcuaaguucugUa...................	1
seq_5006828_x21                                         ......................................................................uucacaguggcuaaguucugcG...................	1
seq_5276949_x1                                          ......................................................................Gucacaguggcuaaguucugca...................	1
seq_5139550_x3                                          ......................................................................uGcacaguggcuaaguucugca...................	1
seq_5180002_x2                                          ......................................................................uucacaguggcuaaguucuCca...................	1
seq_5109297_x5                                          ......................................................................uucacagugCcuaaguucugca...................	1
seq_5092332_x7                                          ......................................................................uucacaguggcuaagGucugca...................	1
seq_3386232_x14226                                      ......................................................................uucacaguggcuaaguucugcU...................	1
seq_5080808_x8                                          ......................................................................uCcacaguggcuaaguucugca...................	1
seq_5150710_x3                                          ......................................................................uucacCguggcuaaguucugca...................	1
seq_5106497_x5                                          ......................................................................uucacaguggcuaaguucugGa...................	1
seq_4059910_x4454                                       ......................................................................uucacaguggcuaaguucugca...................	0
seq_5291831_x1                                          ......................................................................uucUcaguggcuaaguucugca...................	1
seq_4968634_x33                                         ......................................................................uucacaguggcuaaguNcugca...................	1
seq_5159572_x2                                          ......................................................................uucacaCuggcuaaguucugca...................	1
seq_5176290_x2                                          ......................................................................uuUacaguggcuaaguucugca...................	1
seq_5184104_x2                                          ......................................................................uucacaguggcuaaguucGgca...................	1
seq_5257613_x1                                          ......................................................................uucaAaguggcuaaguucugca...................	1
seq_4982612_x29                                         ......................................................................uucacaguggcNaaguucugca...................	1
seq_5161346_x2                                          ......................................................................Cucacaguggcuaaguucugcac..................	1
seq_5220618_x1                                          ......................................................................uuAacaguggcuaaguucugcac..................	1
seq_4410373_x1240                                       ......................................................................uucacaguggcuaaguucugcaU..................	1
seq_5334765_x1                                          ......................................................................uucacagCggcuaaguucugcac..................	1
seq_5322718_x1                                          ......................................................................uucacagugCcuaaguucugcac..................	1
seq_5159162_x2                                          ......................................................................uucacaguggcuaaguucuUcac..................	1
seq_5204804_x1                                          ......................................................................uGcacaguggcuaaguucugcac..................	1
seq_5321050_x1                                          ......................................................................uucacGguggcuaaguucugcac..................	1
seq_5272754_x1                                          ......................................................................uucacaguggcuCaguucugcac..................	1
seq_5218589_x1                                          ......................................................................uucacaguggcuaaguAcugcac..................	1
seq_5213354_x1                                          ......................................................................uucacaguggcuaaguuAugcac..................	1
seq_5139112_x3                                          ......................................................................uucacaguggUuaaguucugcac..................	1
seq_5098962_x6                                          ......................................................................uCcacaguggcuaaguucugcac..................	1
seq_5195804_x2                                          ......................................................................uucacaguggcuaaguuUugcac..................	1
seq_5199714_x2                                          ......................................................................uucacaguggcuGaguucugcac..................	1
seq_5140876_x3                                          ......................................................................uucacaguggcuaaguucugcGc..................	1
seq_5059203_x11                                         ......................................................................uucacaguggcuaaguNcugcac..................	1
seq_5147593_x3                                          ......................................................................uucacaguggcuaagGucugcac..................	1
seq_5087761_x7                                          ......................................................................uucacaguggcuaaguucugAac..................	1
seq_5355050_x1                                          ......................................................................uucacaguggcuaagAucugcac..................	1
seq_4682787_x311                                        ......................................................................uucacaguggcuaaguucugcaA..................	1
seq_5164554_x2                                          ......................................................................uucCcaguggcuaaguucugcac..................	1
seq_5353410_x1                                          ......................................................................uucacaguggcuaCguucugcac..................	1
seq_5198744_x2                                          ......................................................................uucacaguAgcuaaguucugcac..................	1
seq_5342410_x1                                          ......................................................................uucacaguggcuaaguucuAcac..................	1
seq_5088041_x7                                          ......................................................................uucacaguggcuaaguucCgcac..................	1
seq_5174070_x2                                          ......................................................................uucacaguCgcuaaguucugcac..................	1
seq_5370455_x1                                          ......................................................................uAcacaguggcuaaguucugcac..................	1
seq_4827904_x113                                        ......................................................................uucacaguggcuaaguucugcUc..................	1
seq_5131588_x4                                          ......................................................................uucacaguggcCaaguucugcac..................	1
seq_5269213_x1                                          ......................................................................uucacaguggcuaaCuucugcac..................	1
seq_4301098_x1960                                       ......................................................................uucacaguggcuaaguucugcac..................	0
seq_5235242_x1                                          ......................................................................uucacaguggcuaagCucugcac..................	1
seq_5112647_x5                                          ......................................................................uucacaguggcuaaguucugUac..................	1
seq_5014222_x20                                         ......................................................................uucacaguggcNaaguucugcac..................	1
seq_5000096_x23                                         ......................................................................uucacaguggcuaaguucugcaN..................	1
seq_4942726_x44                                         ......................................................................uucacaguggcuaaguucugcCc..................	1
seq_5184142_x2                                          ......................................................................uucacCguggcuaaguucugcac..................	1
seq_5166406_x2                                          ......................................................................uucaAaguggcuaaguucugcac..................	1
seq_5189848_x2                                          ......................................................................uucacaguggcuaaguucugGac..................	1
seq_5152564_x3                                          ......................................................................uucacagugAcuaaguucugcac..................	1
seq_5124648_x4                                          ......................................................................uucacaguggcuaaguucuCcac..................	1
seq_5313313_x1                                          ......................................................................uucacaguggcAaaguucugcac..................	1
seq_5048904_x13                                         ......................................................................uucacaguggcuaaguucugcaG..................	1
seq_5329730_x1                                          ......................................................................uucacaguggcuaaguucugcacc.................	0
seq_5163224_x2                                          ......................................................................uucacaguggcuaaguucugcacA.................	1
seq_5052587_x12                                         ......................................................................uucacaguggcuaaguucugcaAc.................	1
seq_5173018_x2                                          ......................................................................uucacaguggcuaaguucugcaUc.................	1
seq_4918844_x54                                         ......................................................................uucacaguggcuaaguucugcacU.................	1
seq_5158768_x2                                          ......................................................................uucacaguggcuaaguucugcacUu................	1
seq_5195686_x2                                          ......................................................................uucacaguggcuaaguucugcaAcu................	1
seq_5009075_x21                                         .......................................................................ucacaguggcuaaguucu......................	0
seq_5246399_x1                                          .......................................................................ucacCguggcuaaguucu......................	1
seq_5252115_x1                                          .......................................................................ucacaguggcuCaguucug.....................	1
seq_4812796_x128                                        .......................................................................ucacaguggcuaaguucug.....................	0
seq_5274463_x1                                          .......................................................................uAacaguggcuaaguucug.....................	1
seq_5249777_x1                                          .......................................................................ucacaguggcuaaguucuC.....................	1
seq_5243711_x1                                          .......................................................................ucacaguggcuaaguucuU.....................	1
seq_5209370_x1                                          .......................................................................ucacaguggcuNaguucug.....................	1
seq_5118220_x4                                          .......................................................................uUacaguggcuaaguucugc....................	1
seq_5331848_x1                                          .......................................................................ucacaguCgcuaaguucugc....................	1
seq_5090792_x7                                          .......................................................................ucacaguggcuCaguucugc....................	1
seq_5148853_x3                                          .......................................................................ucacaguggAuaaguucugc....................	1
seq_5117732_x4                                          .......................................................................ucacaguggcuaaguuUugc....................	1
seq_5296214_x1                                          .......................................................................ucacaguggcuaaguGcugc....................	1
seq_5314209_x1                                          .......................................................................ucUcaguggcuaaguucugc....................	1
seq_5149270_x3                                          .......................................................................ucacaguggcuaCguucugc....................	1
seq_5200420_x2                                          .......................................................................ucacagugCcuaaguucugc....................	1
seq_5281648_x1                                          .......................................................................ucacagAggcuaaguucugc....................	1
seq_5088979_x7                                          .......................................................................ucacaguggcuaaAuucugc....................	1
seq_5068326_x9                                          .......................................................................ucacagCggcuaaguucugc....................	1
seq_5081528_x8                                          .......................................................................ucacaguggcuaaguucuUc....................	1
seq_5194236_x2                                          .......................................................................Ncacaguggcuaaguucugc....................	1
seq_5128140_x4                                          .......................................................................ucacaguggcuaaguCcugc....................	1
seq_5136748_x3                                          .......................................................................ucGcaguggcuaaguucugc....................	1
seq_5097960_x6                                          .......................................................................ucacaguggcuaaguucuCc....................	1
seq_5013422_x20                                         .......................................................................ucacaguggcuaaguuNugc....................	1
seq_5106832_x5                                          .......................................................................ucacaguggcCaaguucugc....................	1
seq_5271318_x1                                          .......................................................................ucacaCuggcuaaguucugc....................	1
seq_5107062_x5                                          .......................................................................ucacaguggcuaagCucugc....................	1
seq_5352695_x1                                          .......................................................................ucacaguggcuaagAucugc....................	1
seq_4965580_x34                                         .......................................................................ucacaguggcuNaguucugc....................	1
seq_5130672_x4                                          .......................................................................ucCcaguggcuaaguucugc....................	1
seq_5081816_x8                                          .......................................................................ucacaguggcuUaguucugc....................	1
seq_5087628_x7                                          .......................................................................ucacaguggcuaaguucugA....................	1
seq_5170706_x2                                          .......................................................................ucacaguggGuaaguucugc....................	1
seq_5193556_x2                                          .......................................................................ucaUaguggcuaaguucugc....................	1
seq_5124760_x4                                          .......................................................................ucacaguggcuGaguucugc....................	1
seq_5190458_x2                                          .......................................................................ucacaguggcuaaguucuAc....................	1
seq_5139064_x3                                          .......................................................................ucacaguggcuaagGucugc....................	1
seq_5094144_x6                                          .......................................................................ucacaguggcuaaguucugU....................	1
seq_5345729_x1                                          .......................................................................ucaAaguggcuaaguucugc....................	1
seq_5114537_x5                                          .......................................................................ucacaguggcuaaCuucugc....................	1
seq_5229901_x1                                          .......................................................................ucacaguggUuaaguucugc....................	1
seq_5175728_x2                                          .......................................................................ucacaguAgcuaaguucugc....................	1
seq_5121016_x4                                          .......................................................................uGacaguggcuaaguucugc....................	1
seq_4978689_x30                                         .......................................................................uAacaguggcuaaguucugc....................	1
seq_5364079_x1                                          .......................................................................uNacaguggcuaaguucugc....................	1
seq_4004162_x4786                                       .......................................................................ucacaguggcuaaguucugc....................	0
seq_5143840_x3                                          .......................................................................Ccacaguggcuaaguucugc....................	1
seq_5171252_x2                                          .......................................................................ucacaguggcuaaguuAugc....................	1
seq_5121288_x4                                          .......................................................................ucacCguggcuaaguucugc....................	1
seq_5185002_x2                                          .......................................................................Acacaguggcuaaguucugc....................	1
seq_5195792_x2                                          .......................................................................ucacagugAcuaaguucugc....................	1
seq_4949823_x41                                         .......................................................................ucacaguggcuaaguucugca...................	0
seq_4805345_x134                                        .......................................................................ucacaguggcuaaguucugcU...................	1
seq_5299322_x1                                          .......................................................................ucacagAggcuaaguucugca...................	1
seq_5308621_x1                                          .......................................................................ucacaguggcuaaguucugAa...................	1
seq_5121936_x4                                          .......................................................................ucacaguggcuaaguucugcC...................	1
seq_5325154_x1                                          .......................................................................ucacaguggcuaaguuNugca...................	1
seq_5314764_x1                                          .......................................................................ucacaguggcuNaguucugca...................	1
seq_4848107_x96                                         .......................................................................ucacaguggcuaaguucugcac..................	0
seq_4984070_x28                                         .......................................................................ucacaguggcuaaguucugcaU..................	1
seq_5271697_x1                                          .......................................................................ucaAaguggcuaaguucugcac..................	1
seq_5250515_x1                                          .......................................................................ucacaguggcuaaguucugcaA..................	1
seq_5138794_x3                                          .......................................................................ucacaguggcuaaguucugcCc..................	1
seq_5357888_x1                                          .......................................................................ucaUaguggcuaaguucugcac..................	1
seq_5031374_x16                                         .......................................................................ucacaguggcuaaguucugcUc..................	1
seq_5284943_x1                                          .......................................................................ucacaguggcuNaguucugcac..................	1
seq_5201550_x2                                          .......................................................................ucacagugAcuaaguucugcac..................	1
seq_5307300_x1                                          .......................................................................ucacaguggcuaaguucugcaAc.................	1
seq_5152714_x3                                          .......................................................................ucacaguggcuaaguucugcacU.................	1
seq_5259980_x1                                          .......................................................................ucacaguggcuaaguucugcacUu................	1
seq_5055628_x11                                         ........................................................................cacaguggcuaaguucug.....................	0
seq_4638120_x393                                        ........................................................................cacaguggcuaaguucugc....................	0
seq_5349482_x1                                          ........................................................................cacagCggcuaaguucugc....................	1
seq_5256435_x1                                          ........................................................................cacagugCcuaaguucugc....................	1
seq_5250417_x1                                          ........................................................................cacagugAcuaaguucugc....................	1
seq_5275509_x1                                          ........................................................................cacaguggcuaaguuUugc....................	1
seq_5315311_x1                                          ........................................................................cacGguggcuaaguucugc....................	1
seq_5140054_x3                                          ........................................................................cacaguggcuaaguucugU....................	1
seq_5155240_x3                                          ........................................................................cacaguggcuaNguucugc....................	1
seq_5203195_x1                                          ........................................................................cacaguggUuaaguucugc....................	1
seq_5242699_x1                                          ........................................................................cacaguggcuaaguucuAc....................	1
seq_5324799_x1                                          ........................................................................cGcaguggcuaaguucugc....................	1
seq_5132540_x4                                          ........................................................................cacaguggcuaaguucugca...................	0
seq_5242164_x1                                          ........................................................................cacaguggcuaNguucugca...................	1
seq_5081496_x8                                          ........................................................................cacaguggcuaaguucugcU...................	1
seq_5134000_x3                                          ........................................................................cacaguggcuaaguucugcac..................	0
seq_5166766_x2                                          ........................................................................cacaguggcuaaguucugcUc..................	1
seq_5322488_x1                                          ........................................................................cGcaguggcuaaguucugcac..................	1
seq_5297404_x1                                          ........................................................................cacaguggcuaaguucugcaA..................	1
seq_5093712_x6                                          .........................................................................acCguggcuaaguucugc....................	1
seq_5222724_x1                                          .........................................................................acaguggcuaaguucNgc....................	1
seq_5246039_x1                                          .........................................................................acaguggcuaaguucAgc....................	1
seq_5340389_x1                                          .........................................................................aNaguggcuaaguucugc....................	1
seq_5091639_x7                                          .........................................................................acaguggcuaagCucugc....................	1
seq_5225918_x1                                          .........................................................................acaUuggcuaaguucugc....................	1
seq_5360248_x1                                          .........................................................................acaguggcuaagGucugc....................	1
seq_5128376_x4                                          .........................................................................acaguAgcuaaguucugc....................	1
seq_5083827_x7                                          .........................................................................acaguggcuaaguucugU....................	1
seq_5355197_x1                                          .........................................................................acagAggcuaaguucugc....................	1
seq_5127240_x4                                          .........................................................................acaguggcuCaguucugc....................	1
seq_4980408_x29                                         .........................................................................acaguggcuaaNuucugc....................	1
seq_5267202_x1                                          .........................................................................acUguggcuaaguucugc....................	1
seq_5055837_x11                                         .........................................................................acaguggcuaaUuucugc....................	1
seq_5074599_x9                                          .........................................................................acaguggcuaaguucuCc....................	1
seq_5118788_x4                                          .........................................................................Ccaguggcuaaguucugc....................	1
seq_5348432_x1                                          .........................................................................acaCuggcuaaguucugc....................	1
seq_5147086_x3                                          .........................................................................acaguggcuaaguucugA....................	1
seq_5151358_x3                                          .........................................................................acaguggcuaaguucuUc....................	1
seq_5333267_x1                                          .........................................................................acaNuggcuaaguucugc....................	1
seq_4981249_x29                                         .........................................................................acagCggcuaaguucugc....................	1
seq_5154385_x3                                          .........................................................................acaguggcuaCguucugc....................	1
seq_5089007_x7                                          .........................................................................acaguggcuaaAuucugc....................	1
seq_5363301_x1                                          .........................................................................acagugCcuaaguucugc....................	1
seq_3968319_x5304                                       .........................................................................acaguggcuaaguucugc....................	0
seq_5118292_x4                                          .........................................................................acaguggcuaaguucuAc....................	1
seq_5120516_x4                                          .........................................................................acaAuggcuaaguucugc....................	1
seq_5138875_x3                                          .........................................................................acaguggcuaaguuAugc....................	1
seq_5062621_x10                                         .........................................................................aAaguggcuaaguucugc....................	1
seq_5125696_x4                                          .........................................................................acaguggcuaagAucugc....................	1
seq_4969426_x33                                         .........................................................................acaguggcuaaguucuNc....................	1
seq_5153956_x3                                          .........................................................................acGguggcuaaguucugc....................	1
seq_5096838_x6                                          .........................................................................acagugAcuaaguucugc....................	1
seq_5131008_x4                                          .........................................................................aGaguggcuaaguucugc....................	1
seq_5125428_x4                                          .........................................................................acaguggcuaaguCcugc....................	1
seq_5100804_x6                                          .........................................................................acaguCgcuaaguucugc....................	1
seq_5283885_x1                                          .........................................................................acaguggUuaaguucugc....................	1
seq_5065181_x10                                         .........................................................................acaguggcuaaCuucugc....................	1
seq_5125664_x4                                          .........................................................................acaguggAuaaguucugc....................	1
seq_5246893_x1                                          .........................................................................acaguggUuaaguucugca...................	1
seq_5370212_x1                                          .........................................................................acagCggcuaaguucugca...................	1
seq_5289053_x1                                          .........................................................................acaguggcuaaguucugAa...................	1
seq_5340478_x1                                          .........................................................................acaguggAuaaguucugca...................	1
seq_4850758_x94                                         .........................................................................acaguggcuaaguucugcU...................	1
seq_4976507_x31                                         .........................................................................acaguggcuaaguucugca...................	0
seq_5193182_x2                                          .........................................................................Gcaguggcuaaguucugca...................	1
seq_5018066_x19                                         .........................................................................acaguggcuaaguucugcac..................	0
seq_5128328_x4                                          .........................................................................acaguggcuaaguucugcaA..................	1
seq_5086536_x7                                          .........................................................................acaguggcuaaguucugcaU..................	1
seq_5270868_x1                                          .........................................................................acagCggcuaaguucugcac..................	1
seq_5196754_x2                                          .........................................................................acaguggcuaaguucugcUc..................	1
seq_5220281_x1                                          .........................................................................acaguggcuaaguucCgcac..................	1
seq_5353705_x1                                          .........................................................................acaguggcuaaguucugcacU.................	1
seq_5260794_x1                                          ............................................................................guggcuaaguucugcaAc.................	1


>gi|417531961|ref|NC_019460.1|_2532
score total		          -3.1
score for star read(s)	          -1.3
score for read counts	             0
score for mfe		          -1.2
score for randfold	             0
score for cons. seed	          -0.6
total read count	        605801
mature read count	        605801
loop read count		             0
star read count		             0
exp                                                     fffffffffffffffffffffffMMMMMMMMMMMMMMMMMMlllllllllllllllllSSSSSSSSSSSSSSSSSSfffffffffffffffffffffffffffffffffff
pri_seq                                                 uuaguacacaaauugaccugcuugcauuggugguucagugguagaauucucaccugccacaaacugauccauguaagcccgaaauaaauuauacacuuauuguaauacuua
pri_struct                                              ..((((.............((((((((.(((((((..(((((((.........))))))).)))).))).)))))))).............((((.....)))).))))..	#MM
seq_5171338_x2                                          ....................cuugcauuggugguucagugg......................................................................	0
seq_5237180_x1                                          ....................cuugcauuggugguucaguggua....................................................................	0
seq_5269119_x1                                          .....................uugcauuggugguucagugg......................................................................	0
seq_5035475_x15                                         .....................uCgcauuggugguucagugg......................................................................	1
seq_5229122_x1                                          .....................uugcauuggugguucagugguag...................................................................	0
seq_5186070_x2                                          ......................ugcauuUgugguucagugg......................................................................	1
seq_5367387_x1                                          ......................ugcauuggugguucagugg......................................................................	0
seq_4806283_x133                                        ......................Cgcauuggugguucagugg......................................................................	1
seq_5171378_x2                                          ......................Cgcauuggugguucagugguagaauucu.............................................................	1
seq_5148001_x3                                          ......................Cgcauuggugguucagugguagaauucuc............................................................	1
seq_4945398_x43                                         .......................gcaAuggugguucagugg......................................................................	1
seq_4765005_x184                                        .......................gcauuggugguucGgugg......................................................................	1
seq_4881289_x74                                         .......................gNauuggugguucagugg......................................................................	1
seq_4651094_x371                                        .......................gcauuggugguucaCugg......................................................................	1
seq_4601330_x473                                        .......................gcauugguCguucagugg......................................................................	1
seq_4670777_x334                                        .......................gcauugCugguucagugg......................................................................	1
seq_4879206_x75                                         .......................gcUuuggugguucagugg......................................................................	1
seq_5201278_x2                                          .......................gcauuggugguucaNugg......................................................................	1
seq_4763346_x185                                        .......................gcauuggugguucagAgg......................................................................	1
seq_4955241_x39                                         .......................gcauugUugguucagugg......................................................................	1
seq_4878756_x75                                         .......................gcauuggGgguucagugg......................................................................	1
seq_4697435_x283                                        .......................Ccauuggugguucagugg......................................................................	1
seq_4910230_x58                                         .......................gcauugguUguucagugg......................................................................	1
seq_4726247_x240                                        .......................gcauuggugguuAagugg......................................................................	1
seq_4929846_x49                                         .......................gcaNuggugguucagugg......................................................................	1
seq_4972536_x32                                         .......................gcauuggugguuGagugg......................................................................	1
seq_4611089_x455                                        .......................Acauuggugguucagugg......................................................................	1
seq_4734432_x228                                        .......................Ncauuggugguucagugg......................................................................	1
seq_4614704_x447                                        .......................gcauuggugguucaguCg......................................................................	1
seq_4558580_x593                                        .......................gcauuggCgguucagugg......................................................................	1
seq_4957872_x38                                         .......................gcauugguggAucagugg......................................................................	1
seq_5306106_x1                                          .......................gcNuuggugguucagugg......................................................................	1
seq_4671111_x334                                        .......................gcauuggugCuucagugg......................................................................	1
seq_4780178_x161                                        .......................gcauugAugguucagugg......................................................................	1
seq_4486404_x873                                        .......................gcauuggugguucCgugg......................................................................	1
seq_4576279_x546                                        .......................gcauuggugguucagCgg......................................................................	1
seq_4713201_x260                                        .......................gcauuggugguAcagugg......................................................................	1
seq_4786910_x152                                        .......................gcauuggugAuucagugg......................................................................	1
seq_4907763_x59                                         .......................gcauuggugguucaUugg......................................................................	1
seq_4817676_x122                                        .......................gcauuggAgguucagugg......................................................................	1
seq_4041834_x4581                                       .......................gcauuggugguNcagugg......................................................................	1
seq_4618241_x437                                        .......................gcauCggugguucagugg......................................................................	1
seq_631136_x589441                                      .......................gcauuggugguucagugg......................................................................	0
seq_4606499_x463                                        .......................gcauuggugguucagGgg......................................................................	1
seq_4817307_x123                                        .......................gcauuggugguucaAugg......................................................................	1
seq_4851877_x93                                         .......................gcaGuggugguucagugg......................................................................	1
seq_4692813_x294                                        .......................gGauuggugguucagugg......................................................................	1
seq_5029982_x16                                         .......................gcauuggugguucagNgg......................................................................	1
seq_4152561_x3374                                       .......................gcauuggugguucaguNg......................................................................	1
seq_4974264_x32                                         .......................gcauuggugguucagugU......................................................................	1
seq_5318521_x1                                          .......................gcauuggugguucaguggG.....................................................................	1
seq_5280122_x1                                          .......................gcauuggugguucagugguag...................................................................	0
seq_5280454_x1                                          .......................gcauuUgugguucagugguaga..................................................................	1
seq_5189854_x2                                          .......................gcauuggugguucagugguaga..................................................................	0
seq_5198030_x2                                          .......................gcauuggugguucagugguagaa.................................................................	0
seq_5073726_x9                                          .......................gcauuggugguucagugguagaau................................................................	0
seq_4534485_x691                                        .......................gcauuggugguucagugguagaauu...............................................................	0
seq_5338517_x1                                          .......................gcauuggugguucagugguagaGuu...............................................................	1
seq_5273313_x1                                          .......................gcauuggugguuAagugguagaauu...............................................................	1
seq_5228789_x1                                          .......................gcauCggugguucagugguagaauu...............................................................	1
seq_5086067_x7                                          .......................gcauuggugguNcagugguagaauu...............................................................	1
seq_5219355_x1                                          .......................gcauuggugguucagugguagaauC...............................................................	1
seq_5147035_x3                                          .......................gcauuggugguCcagugguagaauu...............................................................	1
seq_5351924_x1                                          .......................gcauuggugguucagCgguagaauu...............................................................	1
seq_4930532_x49                                         .......................gcauuUgugguucagugguagaauu...............................................................	1
seq_5363307_x1                                          .......................gcauuggugguucaguNguagaauu...............................................................	1
seq_5290447_x1                                          .......................gcauuggugguucaUugguagaauu...............................................................	1
seq_5239717_x1                                          .......................gcauuggugguucagugguagaCuu...............................................................	1
seq_5260734_x1                                          .......................gcauuggugguucaCugguagaauu...............................................................	1
seq_5282951_x1                                          .......................gcCuuggugguucagugguagaauu...............................................................	1
seq_5117420_x4                                          .......................gAauuggugguucagugguagaauu...............................................................	1
seq_5353022_x1                                          .......................gcauuggugCuucagugguagaauu...............................................................	1
seq_5109787_x5                                          .......................gcauuggugguucagugguagaNuu...............................................................	1
seq_5339576_x1                                          .......................gcauugguggCucagugguagaauu...............................................................	1
seq_5358305_x1                                          .......................gcauuggugguucUgugguagaauu...............................................................	1
seq_4977158_x31                                         .......................gcauuUgugguucagugguagaauuc..............................................................	1
seq_5248428_x1                                          .......................gcauuggugguCcagugguagaauuc..............................................................	1
seq_4828917_x112                                        .......................gcauuggugguucagugguagaauuc..............................................................	0
seq_5253246_x1                                          .......................gcauuggugguucCgugguagaauuc..............................................................	1
seq_5369262_x1                                          .......................gcauuggugguNcagugguagaauuc..............................................................	1
seq_5094450_x6                                          .......................gcauugguggCucagugguagaauucu.............................................................	1
seq_5185118_x2                                          .......................gcauuggugguucCgugguagaauucu.............................................................	1
seq_5131912_x4                                          .......................gcauuggugguucagugguCgaauucu.............................................................	1
seq_5362826_x1                                          .......................gcUuuggugguucagugguagaauucu.............................................................	1
seq_5066411_x10                                         .......................gcauuggCgguucagugguagaauucu.............................................................	1
seq_5198382_x2                                          .......................gcauuggugguucagugguagaauuAu.............................................................	1
seq_5180386_x2                                          .......................gcauuggugCuucagugguagaauucu.............................................................	1
seq_5157070_x2                                          .......................gcauuggugguucagugguagaauucA.............................................................	1
seq_5109147_x5                                          .......................gcauuggugguucaguggCagaauucu.............................................................	1
seq_5068605_x9                                          .......................gcauuggugguucagugguagaauCcu.............................................................	1
seq_5126368_x4                                          .......................gcauuggugguucagugguagaGuucu.............................................................	1
seq_5026393_x17                                         .......................gcauuggugguucaguNguagaauucu.............................................................	1
seq_5256822_x1                                          .......................Ncauuggugguucagugguagaauucu.............................................................	1
seq_4943119_x43                                         .......................gcauuggugguucagugguagaNuucu.............................................................	1
seq_5309968_x1                                          .......................gcauuggugguucaguUguagaauucu.............................................................	1
seq_5060743_x11                                         .......................gcauuggugguucagugguagaauuUu.............................................................	1
seq_5282076_x1                                          .......................gcauugguCguucagugguagaauucu.............................................................	1
seq_5155330_x3                                          .......................gcauuggugguCcagugguagaauucu.............................................................	1
seq_5085535_x7                                          .......................gcauuggugguucagugguagaCuucu.............................................................	1
seq_5113272_x5                                          .......................gcauuggugguucagugguagaauucC.............................................................	1
seq_5195894_x2                                          .......................gcauuggugguucagugguagCauucu.............................................................	1
seq_5134828_x3                                          .......................gcauuggAgguucagugguagaauucu.............................................................	1
seq_5195942_x2                                          .......................gcauuggugguucUgugguagaauucu.............................................................	1
seq_5291729_x1                                          .......................gcauuggugUuucagugguagaauucu.............................................................	1
seq_5175916_x2                                          .......................gcauuggugguucagAgguagaauucu.............................................................	1
seq_5179636_x2                                          .......................gNauuggugguucagugguagaauucu.............................................................	1
seq_5138506_x3                                          .......................Acauuggugguucagugguagaauucu.............................................................	1
seq_4470022_x961                                        .......................gcauuUgugguucagugguagaauucu.............................................................	1
seq_5131804_x4                                          .......................gcauuggugguucaguCguagaauucu.............................................................	1
seq_5264085_x1                                          .......................gcauuggugguucagugguagGauucu.............................................................	1
seq_5047266_x13                                         .......................gcauuggugguucagugguaCaauucu.............................................................	1
seq_5201838_x2                                          .......................gGauuggugguucagugguagaauucu.............................................................	1
seq_5200202_x2                                          .......................gcauuggugguuAagugguagaauucu.............................................................	1
seq_3978891_x5205                                       .......................gcauuggugguucagugguagaauucu.............................................................	0
seq_5290360_x1                                          .......................gcauuggugguucagugguagaauucN.............................................................	1
seq_5139487_x3                                          .......................Ccauuggugguucagugguagaauucu.............................................................	1
seq_5010962_x20                                         .......................gAauuggugguucagugguagaauucu.............................................................	1
seq_5260257_x1                                          .......................gcauuggugAuucagugguagaauucu.............................................................	1
seq_5267881_x1                                          .......................gcauuggugguuGagugguagaauucu.............................................................	1
seq_5165866_x2                                          .......................gcauuggugguAcagugguagaauucu.............................................................	1
seq_5346661_x1                                          .......................gcauuggugguucaCugguagaauucu.............................................................	1
seq_5151703_x3                                          .......................gcauuggugguucagugAuagaauucu.............................................................	1
seq_5139019_x3                                          .......................gcauuggugguucagugguaUaauucu.............................................................	1
seq_5133192_x4                                          .......................gcauuggugguucagGgguagaauucu.............................................................	1
seq_5327578_x1                                          .......................Ucauuggugguucagugguagaauucu.............................................................	1
seq_5110382_x5                                          .......................gcauCggugguucagugguagaauucu.............................................................	1
seq_5198782_x2                                          .......................gcCuuggugguucagugguagaauucu.............................................................	1
seq_5209092_x1                                          .......................gcauuggugguucagugguagaUuucu.............................................................	1
seq_5101680_x6                                          .......................gcauuggugguucagCgguagaauucu.............................................................	1
seq_4949044_x41                                         .......................gcauuggugguNcagugguagaauucu.............................................................	1
seq_5121592_x4                                          .......................gcauuggugguucGgugguagaauucu.............................................................	1
seq_5143546_x3                                          .......................gcauugCugguucagugguagaauucuc............................................................	1
seq_5180116_x2                                          .......................gcauuggugguucagugguagaGuucuc............................................................	1
seq_5075824_x8                                          .......................gcauuCgugguucagugguagaauucuc............................................................	1
seq_5368155_x1                                          .......................gcUuuggugguucagugguagaauucuc............................................................	1
seq_5346109_x1                                          .......................gcauuggAgguucagugguagaauucuc............................................................	1
seq_5116287_x5                                          .......................gcauuggugguuUagugguagaauucuc............................................................	1
seq_5006618_x21                                         .......................gcauuggugguucagugguaCaauucuc............................................................	1
seq_5230296_x1                                          .......................gcauuggugguuGagugguagaauucuc............................................................	1
seq_5143297_x3                                          .......................gcauugguCguucagugguagaauucuc............................................................	1
seq_5139412_x3                                          .......................gcauuggugguucagugguaUaauucuc............................................................	1
seq_5102700_x6                                          .......................gcauugguggCucagugguagaauucuc............................................................	1
seq_5130412_x4                                          .......................gcauuggugCuucagugguagaauucuc............................................................	1
seq_5095284_x6                                          .......................gcauuggugguucaguAguagaauucuc............................................................	1
seq_5368008_x1                                          .......................gcauuggugguucagugguagaauucAc............................................................	1
seq_5152414_x3                                          .......................gGauuggugguucagugguagaauucuc............................................................	1
seq_5107967_x5                                          .......................gcauugguAguucagugguagaauucuc............................................................	1
seq_5186796_x2                                          .......................gcauuggugguucGgugguagaauucuc............................................................	1
seq_5277337_x1                                          .......................gcauuggugguucagugguagaUuucuc............................................................	1
seq_5098482_x6                                          .......................gcauuggugguucagugguCgaauucuc............................................................	1
seq_5120464_x4                                          .......................Ncauuggugguucagugguagaauucuc............................................................	1
seq_5187540_x2                                          .......................gcauuggugAuucagugguagaauucuc............................................................	1
seq_5151883_x3                                          .......................gcauuggugguucagugguagaauuAuc............................................................	1
seq_5140192_x3                                          .......................gcauuggugguucagugguagCauucuc............................................................	1
seq_5116752_x5                                          .......................gcauCggugguucagugguagaauucuc............................................................	1
seq_5179690_x2                                          .......................gcauuggugguucaAugguagaauucuc............................................................	1
seq_5371047_x1                                          .......................gcauuggugguucagugAuagaauucuc............................................................	1
seq_5151043_x3                                          .......................gcauuggugguucUgugguagaauucuc............................................................	1
seq_5345229_x1                                          .......................gcauuggugguucagugguagaauCcuc............................................................	1
seq_5084954_x7                                          .......................gcauuggugguucaCugguagaauucuc............................................................	1
seq_5169600_x2                                          .......................gcauuggugguucagugguagGauucuc............................................................	1
seq_5011822_x20                                         .......................gAauuggugguucagugguagaauucuc............................................................	1
seq_5167402_x2                                          .......................Ccauuggugguucagugguagaauucuc............................................................	1
seq_5043509_x13                                         .......................gcauuggugguucaguggCagaauucuc............................................................	1
seq_5153911_x3                                          .......................gcauuggugguAcagugguagaauucuc............................................................	1
seq_5080480_x8                                          .......................gcauuggugguucagCgguagaauucuc............................................................	1
seq_5067741_x10                                         .......................gcauuggugguucagugguagaCuucuc............................................................	1
seq_5148514_x3                                          .......................Acauuggugguucagugguagaauucuc............................................................	1
seq_4951166_x40                                         .......................gcauuggugguucagugguagaNuucuc............................................................	1
seq_5217651_x1                                          .......................gNauuggugguucagugguagaauucuc............................................................	1
seq_5082056_x8                                          .......................gcauuggugguucagugguagaauucCc............................................................	1
seq_5182324_x2                                          .......................gcauuggugguucagAgguagaauucuc............................................................	1
seq_5104282_x5                                          .......................gcCuuggugguucagugguagaauucuc............................................................	1
seq_5181604_x2                                          .......................gcauuggugguucagGgguagaauucuc............................................................	1
seq_5103786_x6                                          .......................gcauuggCgguucagugguagaauucuc............................................................	1
seq_5002672_x23                                         .......................gcauuggugguucaguNguagaauucuc............................................................	1
seq_5089329_x7                                          .......................gcauuggugguucaguCguagaauucuc............................................................	1
seq_5168378_x2                                          .......................gcauuggugUuucagugguagaauucuc............................................................	1
seq_4956124_x38                                         .......................gcauuggugguNcagugguagaauucuc............................................................	1
seq_5052923_x12                                         .......................gcauuggugguCcagugguagaauucuc............................................................	1
seq_5145841_x3                                          .......................gcauuggugguucagugguagaauucuA............................................................	1
seq_5366705_x1                                          .......................gcauugUugguucagugguagaauucuc............................................................	1
seq_4459154_x1020                                       .......................gcauuUgugguucagugguagaauucuc............................................................	1
seq_5092507_x7                                          .......................gcauuggugguucCgugguagaauucuc............................................................	1
seq_5194646_x2                                          .......................gcauuggugguucagugguagaauuGuc............................................................	1
seq_5069280_x9                                          .......................gcauuggugguucagugguagaauuUuc............................................................	1
seq_3935531_x5526                                       .......................gcauuggugguucagugguagaauucuc............................................................	0
seq_5140168_x3                                          .......................gcauugguggGucagugguagaauucuc............................................................	1
seq_5289917_x1                                          .......................gcaNuggugguucagugguagaauucuc............................................................	1
seq_5324415_x1                                          .......................gcauuggugguucagugguagaauucuca...........................................................	0
seq_5136655_x3                                          .......................gcauuggugguucagugguagaauucucU...........................................................	1
seq_5257688_x1                                          .......................gcauuggugguucagugguagCauucucac..........................................................	1
seq_5293381_x1                                          .......................gcauuggugguucagugguagaauuAucac..........................................................	1
seq_5159222_x2                                          .......................gcauuUgugguucagugguagaauucucac..........................................................	1
seq_5111692_x5                                          .......................gcauuggugguucagugguagaauucucac..........................................................	0
seq_5336372_x1                                          .......................gcauuggugguucagugguagaauucucUc..........................................................	1
seq_5014962_x20                                         .......................gcauuggugguucagugguagaauucucCc..........................................................	1
seq_5291053_x1                                          ........................cauuggugguucagugguagaauu...............................................................	0
seq_5316029_x1                                          ........................cauuUgugguucagugguagaauucu.............................................................	1
seq_5331402_x1                                          ........................cauuggugguucagugguagaauucu.............................................................	0
seq_5194904_x2                                          ........................cauuUgugguucagugguagaauucuc............................................................	1
seq_5132740_x4                                          ........................cauuggugguucagugguagaauucuc............................................................	0
seq_5258661_x1                                          ........................cauugAugguucagugguagaauucucacc.........................................................	1
seq_5334807_x1                                          ........................cauuggugguucagugguagaauucucCcc.........................................................	1
seq_5342400_x1                                          .........................auuggugguucagugguagaauu...............................................................	0
seq_5249084_x1                                          .........................auuUgugguucagugguagaauuc..............................................................	1
seq_5153632_x3                                          .........................auuggugguucagugguagaauuc..............................................................	0
seq_5354350_x1                                          .........................auuggugguucagAgguagaauucu.............................................................	1
seq_5033510_x15                                         .........................auuUgugguucagugguagaauucu.............................................................	1
seq_4891829_x68                                         .........................auuggugguucagugguagaauucu.............................................................	0
seq_5301065_x1                                          .........................auuggugguucagugguagaUuucu.............................................................	1
seq_5316417_x1                                          .........................auuggugguucaguggNagaauucuc............................................................	1
seq_5246041_x1                                          .........................auuggugguucNgugguagaauucuc............................................................	1
seq_5005279_x22                                         .........................auuUgugguucagugguagaauucuc............................................................	1
seq_5275584_x1                                          .........................auuggugguucagugguagaauucCc............................................................	1
seq_5263766_x1                                          .........................auuggugguucUgugguagaauucuc............................................................	1
seq_5230988_x1                                          .........................auugguAguucagugguagaauucuc............................................................	1
seq_5329882_x1                                          .........................aNuggugguucagugguagaauucuc............................................................	1
seq_5182794_x2                                          .........................auuggugguucagugguagaauNcuc............................................................	1
seq_5343858_x1                                          .........................auuggugAuucagugguagaauucuc............................................................	1
seq_4857674_x88                                         .........................auuggugguucagugguagaauucuc............................................................	0
seq_5368820_x1                                          .........................auuggugguucagugguagaauucucacc.........................................................	0
seq_5159926_x2                                          .........................auuggugguucagugguagaauucucUccu........................................................	1
seq_5167718_x2                                          .........................auuggugguucagugguagaauucucaccu........................................................	0
seq_5326727_x1                                          ..........................uuggugguucagugguagaa.................................................................	0
seq_5190280_x2                                          ..........................uuggugguucagugguagaauuc..............................................................	0
seq_5132268_x4                                          ..........................uuUgugguucagugguagaauucu.............................................................	1
seq_5031598_x16                                         ..........................uuggugguucagugguagaauucu.............................................................	0
seq_4988008_x27                                         ..........................uuggugguucagugguagaauucuc............................................................	0
seq_5148253_x3                                          ..........................uuUgugguucagugguagaauucuc............................................................	1
seq_5098956_x6                                          ...........................uggugguucagugguagaauucu.............................................................	0
seq_5151097_x3                                          ...........................uggugguucagugguagaauucuc............................................................	0
seq_5117272_x4                                          ...........................uUgugguucagugguagaauucuc............................................................	1
seq_5121900_x4                                          ............................Ugugguucagugguagaauucu.............................................................	1
seq_5312063_x1                                          ............................ggugguucagugguagaauucu.............................................................	0
seq_5119608_x4                                          ............................ggugguucagugguagaauucuc............................................................	0
seq_5124576_x4                                          ............................Ugugguucagugguagaauucuc............................................................	1
seq_5173560_x2                                          .............................gugguucagugguagaauucu.............................................................	0
seq_5350711_x1                                          .............................gugguucagugguagaauucuc............................................................	0
seq_5368677_x1                                          .............................gugguucagugguagaauucucNcc.........................................................	1
seq_5307400_x1                                          .............................gugguucagugguagaauucucNccugc......................................................	1
seq_5333193_x1                                          ..............................ugguucagugguagaauu...............................................................	0
seq_5331009_x1                                          ..............................ugguucagugguagaauucu.............................................................	0
seq_5362851_x1                                          ..............................ugguucagugguagaauucuc............................................................	0


>gi|417531908|ref|NC_019472.1|_6153
score total		          -0.6
score for star read(s)	          -1.3
score for read counts	             0
score for mfe		           1.2
score for randfold	             0
score for cons. seed	          -0.6
total read count	        605816
mature read count	        605816
loop read count		             0
star read count		             0
exp                                                     ffffffffffffffffffffffMMMMMMMMMMMMMMMMMMlllllllllllllllllllllllllllllllllSSSSSSSSSSSSSSSSSSSSSffffffffffffffff
pri_seq                                                 ggucuauucccuaauaggcaaagcauuggugguucagugguagaauucuugccuuccaugcaggaguccuggguuugauucucugccaauguauaaugccuaacuacuuu
pri_struct                                              ((......))....((((((..(((((((..(.((((...(((.((((((((.......)))))))).)))...))))....)..)))))))....))))))........	#MM
seq_5229629_x1                                          ..................Aaaagcauuggugguucagugg......................................................................	1
seq_5180390_x2                                          ...................aaagcauuggugguucagugg......................................................................	0
seq_5194504_x2                                          ....................aCgcauuggugguucagugg......................................................................	1
seq_5341093_x1                                          ....................aagcauuUgugguucagugg......................................................................	1
seq_5104497_x5                                          ....................aagcauuggugguucagugg......................................................................	0
seq_5361527_x1                                          ....................Cagcauuggugguucagugguagaauu...............................................................	1
seq_4806283_x133                                        .....................Cgcauuggugguucagugg......................................................................	1
seq_5009369_x21                                         .....................agcauuggugguucagugg......................................................................	0
seq_5127676_x4                                          .....................agcauuUgugguucagugg......................................................................	1
seq_5260416_x1                                          .....................aUcauuggugguucagugg......................................................................	1
seq_5225148_x1                                          .....................agcauugguggNucagugg......................................................................	1
seq_5171378_x2                                          .....................Cgcauuggugguucagugguagaauucu.............................................................	1
seq_5163234_x2                                          .....................agcauuggugguucagugguagaauucu.............................................................	0
seq_4817676_x122                                        ......................gcauuggAgguucagugg......................................................................	1
seq_4651094_x371                                        ......................gcauuggugguucaCugg......................................................................	1
seq_4955241_x39                                         ......................gcauugUugguucagugg......................................................................	1
seq_4671111_x334                                        ......................gcauuggugCuucagugg......................................................................	1
seq_4780178_x161                                        ......................gcauugAugguucagugg......................................................................	1
seq_4692813_x294                                        ......................gGauuggugguucagugg......................................................................	1
seq_4974264_x32                                         ......................gcauuggugguucagugU......................................................................	1
seq_4786910_x152                                        ......................gcauuggugAuucagugg......................................................................	1
seq_4152561_x3374                                       ......................gcauuggugguucaguNg......................................................................	1
seq_4881289_x74                                         ......................gNauuggugguucagugg......................................................................	1
seq_4611089_x455                                        ......................Acauuggugguucagugg......................................................................	1
seq_4486404_x873                                        ......................gcauuggugguucCgugg......................................................................	1
seq_4878756_x75                                         ......................gcauuggGgguucagugg......................................................................	1
seq_4614704_x447                                        ......................gcauuggugguucaguCg......................................................................	1
seq_5306106_x1                                          ......................gcNuuggugguucagugg......................................................................	1
seq_4697435_x283                                        ......................Ccauuggugguucagugg......................................................................	1
seq_4929846_x49                                         ......................gcaNuggugguucagugg......................................................................	1
seq_4618241_x437                                        ......................gcauCggugguucagugg......................................................................	1
seq_4713201_x260                                        ......................gcauuggugguAcagugg......................................................................	1
seq_4726247_x240                                        ......................gcauuggugguuAagugg......................................................................	1
seq_4907763_x59                                         ......................gcauuggugguucaUugg......................................................................	1
seq_4957872_x38                                         ......................gcauugguggAucagugg......................................................................	1
seq_4041834_x4581                                       ......................gcauuggugguNcagugg......................................................................	1
seq_4851877_x93                                         ......................gcaGuggugguucagugg......................................................................	1
seq_4576279_x546                                        ......................gcauuggugguucagCgg......................................................................	1
seq_5201278_x2                                          ......................gcauuggugguucaNugg......................................................................	1
seq_4558580_x593                                        ......................gcauuggCgguucagugg......................................................................	1
seq_4606499_x463                                        ......................gcauuggugguucagGgg......................................................................	1
seq_4972536_x32                                         ......................gcauuggugguuGagugg......................................................................	1
seq_5029982_x16                                         ......................gcauuggugguucagNgg......................................................................	1
seq_4817307_x123                                        ......................gcauuggugguucaAugg......................................................................	1
seq_4670777_x334                                        ......................gcauugCugguucagugg......................................................................	1
seq_4763346_x185                                        ......................gcauuggugguucagAgg......................................................................	1
seq_4734432_x228                                        ......................Ncauuggugguucagugg......................................................................	1
seq_4601330_x473                                        ......................gcauugguCguucagugg......................................................................	1
seq_631136_x589441                                      ......................gcauuggugguucagugg......................................................................	0
seq_4910230_x58                                         ......................gcauugguUguucagugg......................................................................	1
seq_4765005_x184                                        ......................gcauuggugguucGgugg......................................................................	1
seq_4945398_x43                                         ......................gcaAuggugguucagugg......................................................................	1
seq_4879206_x75                                         ......................gcUuuggugguucagugg......................................................................	1
seq_5318521_x1                                          ......................gcauuggugguucaguggG.....................................................................	1
seq_5280122_x1                                          ......................gcauuggugguucagugguag...................................................................	0
seq_5280454_x1                                          ......................gcauuUgugguucagugguaga..................................................................	1
seq_5189854_x2                                          ......................gcauuggugguucagugguaga..................................................................	0
seq_5198030_x2                                          ......................gcauuggugguucagugguagaa.................................................................	0
seq_5073726_x9                                          ......................gcauuggugguucagugguagaau................................................................	0
seq_5086067_x7                                          ......................gcauuggugguNcagugguagaauu...............................................................	1
seq_5117420_x4                                          ......................gAauuggugguucagugguagaauu...............................................................	1
seq_5239717_x1                                          ......................gcauuggugguucagugguagaCuu...............................................................	1
seq_5351924_x1                                          ......................gcauuggugguucagCgguagaauu...............................................................	1
seq_4534485_x691                                        ......................gcauuggugguucagugguagaauu...............................................................	0
seq_5228789_x1                                          ......................gcauCggugguucagugguagaauu...............................................................	1
seq_5290447_x1                                          ......................gcauuggugguucaUugguagaauu...............................................................	1
seq_5273313_x1                                          ......................gcauuggugguuAagugguagaauu...............................................................	1
seq_5219355_x1                                          ......................gcauuggugguucagugguagaauC...............................................................	1
seq_5358305_x1                                          ......................gcauuggugguucUgugguagaauu...............................................................	1
seq_5282951_x1                                          ......................gcCuuggugguucagugguagaauu...............................................................	1
seq_5147035_x3                                          ......................gcauuggugguCcagugguagaauu...............................................................	1
seq_5353022_x1                                          ......................gcauuggugCuucagugguagaauu...............................................................	1
seq_5260734_x1                                          ......................gcauuggugguucaCugguagaauu...............................................................	1
seq_5109787_x5                                          ......................gcauuggugguucagugguagaNuu...............................................................	1
seq_4930532_x49                                         ......................gcauuUgugguucagugguagaauu...............................................................	1
seq_5338517_x1                                          ......................gcauuggugguucagugguagaGuu...............................................................	1
seq_5363307_x1                                          ......................gcauuggugguucaguNguagaauu...............................................................	1
seq_5339576_x1                                          ......................gcauugguggCucagugguagaauu...............................................................	1
seq_5369262_x1                                          ......................gcauuggugguNcagugguagaauuc..............................................................	1
seq_4977158_x31                                         ......................gcauuUgugguucagugguagaauuc..............................................................	1
seq_4828917_x112                                        ......................gcauuggugguucagugguagaauuc..............................................................	0
seq_5253246_x1                                          ......................gcauuggugguucCgugguagaauuc..............................................................	1
seq_5248428_x1                                          ......................gcauuggugguCcagugguagaauuc..............................................................	1
seq_5068605_x9                                          ......................gcauuggugguucagugguagaauCcu.............................................................	1
seq_5260257_x1                                          ......................gcauuggugAuucagugguagaauucu.............................................................	1
seq_5198382_x2                                          ......................gcauuggugguucagugguagaauuAu.............................................................	1
seq_5200202_x2                                          ......................gcauuggugguuAagugguagaauucu.............................................................	1
seq_4943119_x43                                         ......................gcauuggugguucagugguagaNuucu.............................................................	1
seq_5138506_x3                                          ......................Acauuggugguucagugguagaauucu.............................................................	1
seq_5282076_x1                                          ......................gcauugguCguucagugguagaauucu.............................................................	1
seq_5264085_x1                                          ......................gcauuggugguucagugguagGauucu.............................................................	1
seq_5101680_x6                                          ......................gcauuggugguucagCgguagaauucu.............................................................	1
seq_5133192_x4                                          ......................gcauuggugguucagGgguagaauucu.............................................................	1
seq_5047266_x13                                         ......................gcauuggugguucagugguaCaauucu.............................................................	1
seq_5157070_x2                                          ......................gcauuggugguucagugguagaauucA.............................................................	1
seq_5201838_x2                                          ......................gGauuggugguucagugguagaauucu.............................................................	1
seq_5155330_x3                                          ......................gcauuggugguCcagugguagaauucu.............................................................	1
seq_5085535_x7                                          ......................gcauuggugguucagugguagaCuucu.............................................................	1
seq_5139019_x3                                          ......................gcauuggugguucagugguaUaauucu.............................................................	1
seq_5209092_x1                                          ......................gcauuggugguucagugguagaUuucu.............................................................	1
seq_5010962_x20                                         ......................gAauuggugguucagugguagaauucu.............................................................	1
seq_5151703_x3                                          ......................gcauuggugguucagugAuagaauucu.............................................................	1
seq_5134828_x3                                          ......................gcauuggAgguucagugguagaauucu.............................................................	1
seq_3978891_x5205                                       ......................gcauuggugguucagugguagaauucu.............................................................	0
seq_5179636_x2                                          ......................gNauuggugguucagugguagaauucu.............................................................	1
seq_5113272_x5                                          ......................gcauuggugguucagugguagaauucC.............................................................	1
seq_4470022_x961                                        ......................gcauuUgugguucagugguagaauucu.............................................................	1
seq_5346661_x1                                          ......................gcauuggugguucaCugguagaauucu.............................................................	1
seq_5291729_x1                                          ......................gcauuggugUuucagugguagaauucu.............................................................	1
seq_5094450_x6                                          ......................gcauugguggCucagugguagaauucu.............................................................	1
seq_5327578_x1                                          ......................Ucauuggugguucagugguagaauucu.............................................................	1
seq_5131804_x4                                          ......................gcauuggugguucaguCguagaauucu.............................................................	1
seq_5121592_x4                                          ......................gcauuggugguucGgugguagaauucu.............................................................	1
seq_5256822_x1                                          ......................Ncauuggugguucagugguagaauucu.............................................................	1
seq_5195942_x2                                          ......................gcauuggugguucUgugguagaauucu.............................................................	1
seq_4949044_x41                                         ......................gcauuggugguNcagugguagaauucu.............................................................	1
seq_5066411_x10                                         ......................gcauuggCgguucagugguagaauucu.............................................................	1
seq_5198782_x2                                          ......................gcCuuggugguucagugguagaauucu.............................................................	1
seq_5175916_x2                                          ......................gcauuggugguucagAgguagaauucu.............................................................	1
seq_5139487_x3                                          ......................Ccauuggugguucagugguagaauucu.............................................................	1
seq_5060743_x11                                         ......................gcauuggugguucagugguagaauuUu.............................................................	1
seq_5110382_x5                                          ......................gcauCggugguucagugguagaauucu.............................................................	1
seq_5185118_x2                                          ......................gcauuggugguucCgugguagaauucu.............................................................	1
seq_5362826_x1                                          ......................gcUuuggugguucagugguagaauucu.............................................................	1
seq_5126368_x4                                          ......................gcauuggugguucagugguagaGuucu.............................................................	1
seq_5131912_x4                                          ......................gcauuggugguucagugguCgaauucu.............................................................	1
seq_5309968_x1                                          ......................gcauuggugguucaguUguagaauucu.............................................................	1
seq_5290360_x1                                          ......................gcauuggugguucagugguagaauucN.............................................................	1
seq_5109147_x5                                          ......................gcauuggugguucaguggCagaauucu.............................................................	1
seq_5267881_x1                                          ......................gcauuggugguuGagugguagaauucu.............................................................	1
seq_5180386_x2                                          ......................gcauuggugCuucagugguagaauucu.............................................................	1
seq_5165866_x2                                          ......................gcauuggugguAcagugguagaauucu.............................................................	1
seq_5195894_x2                                          ......................gcauuggugguucagugguagCauucu.............................................................	1
seq_5026393_x17                                         ......................gcauuggugguucaguNguagaauucu.............................................................	1
seq_5107092_x5                                          ......................gcauuggugguucagugguagaauucuu............................................................	0
seq_5317544_x1                                          ......................gcauuUgugguucagugguagaauucuu............................................................	1
seq_5245193_x1                                          ......................gcauuggugguucagugguagaauucAu............................................................	1
seq_5145841_x3                                          ......................gcauuggugguucagugguagaauucuA............................................................	1
seq_5211084_x1                                          ......................gcauuggugguucagugguaCaauucuu............................................................	1
seq_5278548_x1                                          ......................gcauuggugguucagugguCgaauucuugc..........................................................	1
seq_5080632_x8                                          ......................gcauuggugguucagugguagaauucuugc..........................................................	0
seq_5314903_x1                                          ......................gcauuggugguucagugguagaauucuGgc..........................................................	1
seq_5195430_x2                                          ......................gcauuUgugguucagugguagaauucuugc..........................................................	1
seq_5100114_x6                                          ......................gcauuggugguucagugguagaauucuAgc..........................................................	1
seq_5291053_x1                                          .......................cauuggugguucagugguagaauu...............................................................	0
seq_5331402_x1                                          .......................cauuggugguucagugguagaauucu.............................................................	0
seq_5316029_x1                                          .......................cauuUgugguucagugguagaauucu.............................................................	1
seq_5342400_x1                                          ........................auuggugguucagugguagaauu...............................................................	0
seq_5249084_x1                                          ........................auuUgugguucagugguagaauuc..............................................................	1
seq_5153632_x3                                          ........................auuggugguucagugguagaauuc..............................................................	0
seq_5033510_x15                                         ........................auuUgugguucagugguagaauucu.............................................................	1
seq_4891829_x68                                         ........................auuggugguucagugguagaauucu.............................................................	0
seq_5301065_x1                                          ........................auuggugguucagugguagaUuucu.............................................................	1
seq_5354350_x1                                          ........................auuggugguucagAgguagaauucu.............................................................	1
seq_5155780_x3                                          ........................auuggugguucagugguagaauucuugcc.........................................................	0
seq_5217888_x1                                          ........................auuggugguucagugguagaauucuGgccu........................................................	1
seq_5337679_x1                                          ........................auuggugguucagugguagaauucuugccu........................................................	0
seq_5249314_x1                                          ........................auuggugguucagugguagaauucCugccu........................................................	1
seq_5326727_x1                                          .........................uuggugguucagugguagaa.................................................................	0
seq_5190280_x2                                          .........................uuggugguucagugguagaauuc..............................................................	0
seq_5031598_x16                                         .........................uuggugguucagugguagaauucu.............................................................	0
seq_5132268_x4                                          .........................uuUgugguucagugguagaauucu.............................................................	1
seq_5098956_x6                                          ..........................uggugguucagugguagaauucu.............................................................	0
seq_5121900_x4                                          ...........................Ugugguucagugguagaauucu.............................................................	1
seq_5312063_x1                                          ...........................ggugguucagugguagaauucu.............................................................	0
seq_5173560_x2                                          ............................gugguucagugguagaauucu.............................................................	0
seq_5333193_x1                                          .............................ugguucagugguagaauu...............................................................	0
seq_5331009_x1                                          .............................ugguucagugguagaauucu.............................................................	0


>gi|417531931|ref|NC_019465.1|_4350
score total		         -10.5
score for star read(s)	          -1.3
score for read counts	             0
score for mfe		          -8.6
score for randfold	             0
score for cons. seed	          -0.6
total read count	        605789
mature read count	        605789
loop read count		             0
star read count		             0
exp                                                     ffffffffffffffffffffffMMMMMMMMMMMMMMMMMMlllllllllllllllllllllllllllllllllllSSSSSSSSSSSSSSSSSSSSSSfffffffffffff
pri_seq                                                 uugauuucaaaauuuguuucaugcauuggugguucagugguagaacucucaccuccccaaacuguuuuuuuguucccuggauucuucaaaaaugcuagcgaguaaucccu
pri_struct                                              ...........(((((((....(((((..((((((((.((.(((((.................)))))......))))))))....))..))))).))))))).......	#MM
seq_5137987_x3                                          ....................augcauuggugguucagugg......................................................................	0
seq_5194504_x2                                          ....................aCgcauuggugguucagugg......................................................................	1
seq_5367387_x1                                          .....................ugcauuggugguucagugg......................................................................	0
seq_4806283_x133                                        .....................Cgcauuggugguucagugg......................................................................	1
seq_5186070_x2                                          .....................ugcauuUgugguucagugg......................................................................	1
seq_4878756_x75                                         ......................gcauuggGgguucagugg......................................................................	1
seq_4734432_x228                                        ......................Ncauuggugguucagugg......................................................................	1
seq_4152561_x3374                                       ......................gcauuggugguucaguNg......................................................................	1
seq_4881289_x74                                         ......................gNauuggugguucagugg......................................................................	1
seq_4601330_x473                                        ......................gcauugguCguucagugg......................................................................	1
seq_4817307_x123                                        ......................gcauuggugguucaAugg......................................................................	1
seq_4692813_x294                                        ......................gGauuggugguucagugg......................................................................	1
seq_4486404_x873                                        ......................gcauuggugguucCgugg......................................................................	1
seq_4670777_x334                                        ......................gcauugCugguucagugg......................................................................	1
seq_4910230_x58                                         ......................gcauugguUguucagugg......................................................................	1
seq_4606499_x463                                        ......................gcauuggugguucagGgg......................................................................	1
seq_5306106_x1                                          ......................gcNuuggugguucagugg......................................................................	1
seq_4929846_x49                                         ......................gcaNuggugguucagugg......................................................................	1
seq_5029982_x16                                         ......................gcauuggugguucagNgg......................................................................	1
seq_4618241_x437                                        ......................gcauCggugguucagugg......................................................................	1
seq_631136_x589441                                      ......................gcauuggugguucagugg......................................................................	0
seq_4558580_x593                                        ......................gcauuggCgguucagugg......................................................................	1
seq_4879206_x75                                         ......................gcUuuggugguucagugg......................................................................	1
seq_4763346_x185                                        ......................gcauuggugguucagAgg......................................................................	1
seq_4713201_x260                                        ......................gcauuggugguAcagugg......................................................................	1
seq_4945398_x43                                         ......................gcaAuggugguucagugg......................................................................	1
seq_4974264_x32                                         ......................gcauuggugguucagugU......................................................................	1
seq_4907763_x59                                         ......................gcauuggugguucaUugg......................................................................	1
seq_4817676_x122                                        ......................gcauuggAgguucagugg......................................................................	1
seq_4780178_x161                                        ......................gcauugAugguucagugg......................................................................	1
seq_4611089_x455                                        ......................Acauuggugguucagugg......................................................................	1
seq_4765005_x184                                        ......................gcauuggugguucGgugg......................................................................	1
seq_4041834_x4581                                       ......................gcauuggugguNcagugg......................................................................	1
seq_4651094_x371                                        ......................gcauuggugguucaCugg......................................................................	1
seq_4671111_x334                                        ......................gcauuggugCuucagugg......................................................................	1
seq_4614704_x447                                        ......................gcauuggugguucaguCg......................................................................	1
seq_4576279_x546                                        ......................gcauuggugguucagCgg......................................................................	1
seq_4972536_x32                                         ......................gcauuggugguuGagugg......................................................................	1
seq_4786910_x152                                        ......................gcauuggugAuucagugg......................................................................	1
seq_5201278_x2                                          ......................gcauuggugguucaNugg......................................................................	1
seq_4955241_x39                                         ......................gcauugUugguucagugg......................................................................	1
seq_4697435_x283                                        ......................Ccauuggugguucagugg......................................................................	1
seq_4957872_x38                                         ......................gcauugguggAucagugg......................................................................	1
seq_4851877_x93                                         ......................gcaGuggugguucagugg......................................................................	1
seq_4726247_x240                                        ......................gcauuggugguuAagugg......................................................................	1
seq_5318521_x1                                          ......................gcauuggugguucaguggG.....................................................................	1
seq_5280122_x1                                          ......................gcauuggugguucagugguag...................................................................	0
seq_5280454_x1                                          ......................gcauuUgugguucagugguaga..................................................................	1
seq_5189854_x2                                          ......................gcauuggugguucagugguaga..................................................................	0
seq_5198030_x2                                          ......................gcauuggugguucagugguagaa.................................................................	0
seq_5228397_x1                                          ......................gcauuUgugguucagugguagaacucu.............................................................	1
seq_5125700_x4                                          ......................gcauuggugguucagugguagaacucu.............................................................	0
seq_5114157_x5                                          ......................gcauuggugguucagugguagaacucuc............................................................	0
seq_5021620_x18                                         ......................gcauuggugguucagugguagaacucucGc..........................................................	1
seq_5247823_x1                                          ........................auuggugguucagugguagaacucucGc..........................................................	1
seq_5214507_x1                                          ........................auuggugguucagugguagaacucucGcc.........................................................	1
seq_5326727_x1                                          .........................uuggugguucagugguagaa.................................................................	0
seq_5161240_x2                                          .........................uuggugguucagugguagaacucucGccu........................................................	1


>gi|417531961|ref|NC_019460.1|_2452
score total		      135880.1
score for star read(s)	           3.9
score for read counts	      135871.1
score for mfe		           2.1
score for randfold	             0
score for cons. seed	             3
miRNA with same seed	bta-miR-26a_MIMAT0003516_Bos_taurus_miR-26a
total read count	        266517
mature read count	        266506
loop read count		             0
star read count		            11
exp                                                     ffffffffffffffffffffMMMMMMMMMMMMMMMMMMMMMMllllllllllllllllSSSSSSSSSSSSSSSSSSSSSSffffffffffffffffffffffffffffff
obs                                                     ffffffffffffffffffffMMMMMMMMMMMMMMMMMMMMMMllllllllllllllllSSSSSSSSSSSSSSSSSSSSSSffffffffffffffffffffffffffffff
pri_seq                                                 cugccgaggcuguggcuggauucaaguaauccaggauaggcuguuuccauccgugaggccuauucuugauuacuuguuucuggaggcagcugaugguucgccgcuggaaa
pri_struct                                              ..((((.((((((..(..((..(((((((((.((((((((((..............)))))))))).)))))))))..))..)..))))))..)))).............	#MM
seq_5212944_x1                                          ...............Auggauucaaguaauccaggauaggcu....................................................................	1
seq_5360996_x1                                          ..................Uauucaaguaauccaggauaggcu....................................................................	1
seq_5293931_x1                                          ..................Aauucaaguaauccaggauaggcu....................................................................	1
seq_5257061_x1                                          ...................auucaaguaauccaggauagg......................................................................	0
seq_5161286_x2                                          ...................Cuucaaguaauccaggauagg......................................................................	1
seq_5359619_x1                                          ...................auucaaguaauccaggauaggc.....................................................................	0
seq_4803591_x135                                        ...................Cuucaaguaauccaggauaggc.....................................................................	1
seq_5096952_x6                                          ...................Uuucaaguaauccaggauaggcu....................................................................	1
seq_5039692_x14                                         ...................auucaaguaauccaggauaggcu....................................................................	0
seq_5369387_x1                                          ...................Nuucaaguaauccaggauaggcu....................................................................	1
seq_4267218_x2252                                       ...................Cuucaaguaauccaggauaggcu....................................................................	1
seq_5308794_x1                                          ...................auucaaguaauccaggauaggcugu..................................................................	0
seq_4978029_x30                                         ....................uucaaguaauccaggauU........................................................................	1
seq_5250684_x1                                          ....................uucaaguaaucAaggaua........................................................................	1
seq_5058070_x11                                         ....................uucaaguaauccaggaua........................................................................	0
seq_5218920_x1                                          ....................uucaaguaauGcaggauag.......................................................................	1
seq_5205208_x1                                          ....................uucaaCuaauccaggauag.......................................................................	1
seq_5304510_x1                                          ....................uucaaguaauccaggaNag.......................................................................	1
seq_5070315_x9                                          ....................uucaaguaauccaggauaA.......................................................................	1
seq_5199684_x2                                          ....................uucaaguaauccaggauaU.......................................................................	1
seq_4765921_x183                                        ....................uucaaguaauccaggauag.......................................................................	0
seq_5148754_x3                                          ....................uucaaguaaucNaggauag.......................................................................	1
seq_5218113_x1                                          ....................uucaaguaauccaggauCg.......................................................................	1
seq_5306272_x1                                          ....................uucaaguaauccaggaAag.......................................................................	1
seq_5237783_x1                                          ....................uucaaguaauccaggauaAg......................................................................	1
seq_5236728_x1                                          ....................uucaaUuaauccaggauagg......................................................................	1
seq_5356225_x1                                          ....................uucaaguaauccaCgauagg......................................................................	1
seq_5320035_x1                                          ....................uucaaAuaauccaggauagg......................................................................	1
seq_5098320_x6                                          ....................uucaaguaauccaggCuagg......................................................................	1
seq_5176048_x2                                          ....................uucaaguaauccagCauagg......................................................................	1
seq_5274197_x1                                          ....................uuAaaguaauccaggauagg......................................................................	1
seq_5145994_x3                                          ....................uucaaguaaucAaggauagg......................................................................	1
seq_4933099_x48                                         ....................uucaaguaauccaggauagA......................................................................	1
seq_5166450_x2                                          ....................uucaaguaCuccaggauagg......................................................................	1
seq_5231448_x1                                          ....................uNcaaguaauccaggauagg......................................................................	1
seq_5234255_x1                                          ....................uucaCguaauccaggauagg......................................................................	1
seq_5100660_x6                                          ....................uucaaguCauccaggauagg......................................................................	1
seq_5070414_x9                                          ....................uAcaaguaauccaggauagg......................................................................	1
seq_5159888_x2                                          ....................uucaagAaauccaggauagg......................................................................	1
seq_5104987_x5                                          ....................uucaagCaauccaggauagg......................................................................	1
seq_5117324_x4                                          ....................uucaaguaauccaggauaCg......................................................................	1
seq_5130388_x4                                          ....................uucaaguaauccCggauagg......................................................................	1
seq_5096826_x6                                          ....................uucaaguaaucUaggauagg......................................................................	1
seq_5182230_x2                                          ....................uucaUguaauccaggauagg......................................................................	1
seq_5168206_x2                                          ....................Cucaaguaauccaggauagg......................................................................	1
seq_5125168_x4                                          ....................uucaaguaaCccaggauagg......................................................................	1
seq_5079088_x8                                          ....................uCcaaguaauccaggauagg......................................................................	1
seq_5137420_x3                                          ....................uucaaguaauccGggauagg......................................................................	1
seq_5165442_x2                                          ....................uucaaguaaucGaggauagg......................................................................	1
seq_4980234_x29                                         ....................uucaaguaauccaggaNagg......................................................................	1
seq_5175270_x2                                          ....................uucCaguaauccaggauagg......................................................................	1
seq_4943936_x43                                         ....................uucaaguaauccaggauagU......................................................................	1
seq_5162550_x2                                          ....................uucaaCuaauccaggauagg......................................................................	1
seq_5108347_x5                                          ....................uucaaguaauccaggauCgg......................................................................	1
seq_5064101_x10                                         ....................uucaaguaauccaggaCagg......................................................................	1
seq_5155594_x3                                          ....................uGcaaguaauccaggauagg......................................................................	1
seq_5311368_x1                                          ....................uuUaaguaauccaggauagg......................................................................	1
seq_5120400_x4                                          ....................Nucaaguaauccaggauagg......................................................................	1
seq_5140978_x3                                          ....................uucGaguaauccaggauagg......................................................................	1
seq_5134432_x3                                          ....................uucaaguaauccaggUuagg......................................................................	1
seq_3929969_x5562                                       ....................uucaaguaauccaggauagg......................................................................	0
seq_5196032_x2                                          ....................uucaaguaauccaggauagC......................................................................	1
seq_4944280_x43                                         ....................uucaaguaaucNaggauagg......................................................................	1
seq_5174274_x2                                          ....................uucaaguaauccaAgauagg......................................................................	1
seq_5177260_x2                                          ....................uucaaguaaAccaggauaggc.....................................................................	1
seq_5155498_x3                                          ....................uucaaguaauccaAgauaggc.....................................................................	1
seq_5017211_x19                                         ....................uucaaguaauccaggaCaggc.....................................................................	1
seq_5185136_x2                                          ....................uucaaguaauccaUgauaggc.....................................................................	1
seq_5075067_x9                                          ....................uGcaaguaauccaggauaggc.....................................................................	1
seq_5074266_x9                                          ....................uucaaCuaauccaggauaggc.....................................................................	1
seq_5056728_x11                                         ....................uuAaaguaauccaggauaggc.....................................................................	1
seq_5147761_x3                                          ....................uucaaguaauccaggGuaggc.....................................................................	1
seq_5100618_x6                                          ....................uuUaaguaauccaggauaggc.....................................................................	1
seq_5076328_x8                                          ....................Cucaaguaauccaggauaggc.....................................................................	1
seq_5324832_x1                                          ....................uucaaguaauccaggauaggG.....................................................................	1
seq_5054924_x11                                         ....................uucaaguaCuccaggauaggc.....................................................................	1
seq_5113867_x5                                          ....................uucGaguaauccaggauaggc.....................................................................	1
seq_5019946_x18                                         ....................uucaaguaaucAaggauaggc.....................................................................	1
seq_5023636_x18                                         ....................uCcaaguaauccaggauaggc.....................................................................	1
seq_5083160_x8                                          ....................uucaaguaauccaCgauaggc.....................................................................	1
seq_5268846_x1                                          ....................uucaaguaauccaggUuaggc.....................................................................	1
seq_5035040_x15                                         ....................uAcaaguaauccaggauaggc.....................................................................	1
seq_5112832_x5                                          ....................uucaaAuaauccaggauaggc.....................................................................	1
seq_5143063_x3                                          ....................uucaaguaauccaggaGaggc.....................................................................	1
seq_5346033_x1                                          ....................uucNaguaauccaggauaggc.....................................................................	1
seq_5086844_x7                                          ....................uucaCguaauccaggauaggc.....................................................................	1
seq_5279583_x1                                          ....................uucUaguaauccaggauaggc.....................................................................	1
seq_5364640_x1                                          ....................uucaaguaauccUggauaggc.....................................................................	1
seq_4876237_x77                                         ....................uucaaguaauccaggauaggU.....................................................................	1
seq_5010083_x21                                         ....................uucaaguaauUcaggauaggc.....................................................................	1
seq_5201004_x2                                          ....................uucaagAaauccaggauaggc.....................................................................	1
seq_5090281_x7                                          ....................uucaaguaauccaggauagAc.....................................................................	1
seq_5084751_x7                                          ....................uucaaguaauccaggauCggc.....................................................................	1
seq_5126224_x4                                          ....................uucaaguaaucGaggauaggc.....................................................................	1
seq_5103390_x6                                          ....................uucaaguaaCccaggauaggc.....................................................................	1
seq_5091695_x7                                          ....................uucaaguaauccagAauaggc.....................................................................	1
seq_4863956_x84                                         ....................uucaaguaauccaggaNaggc.....................................................................	1
seq_5137015_x3                                          ....................uNcaaguaauccaggauaggc.....................................................................	1
seq_5083792_x7                                          ....................uucaaguaauccaggauaCgc.....................................................................	1
seq_5250285_x1                                          ....................uucaaguCauccaggauaggc.....................................................................	1
seq_5124092_x4                                          ....................uucaaguaauccaggCuaggc.....................................................................	1
seq_5091541_x7                                          ....................Nucaaguaauccaggauaggc.....................................................................	1
seq_5092962_x7                                          ....................uucaaguaauccaggauaAgc.....................................................................	1
seq_5297999_x1                                          ....................uucaaguaGuccaggauaggc.....................................................................	1
seq_5017610_x19                                         ....................uucaaguaaucUaggauaggc.....................................................................	1
seq_5312588_x1                                          ....................uucaUguaauccaggauaggc.....................................................................	1
seq_5223162_x1                                          ....................uucaaguGauccaggauaggc.....................................................................	1
seq_5109767_x5                                          ....................uucCaguaauccaggauaggc.....................................................................	1
seq_5158892_x2                                          ....................uucaaguaauccGggauaggc.....................................................................	1
seq_5092164_x7                                          ....................uucaaguaauccaggauagCc.....................................................................	1
seq_3440655_x12586                                      ....................uucaaguaauccaggauaggc.....................................................................	0
seq_5113222_x5                                          ....................uucaaguaauAcaggauaggc.....................................................................	1
seq_5063281_x10                                         ....................uucaaguaauccagCauaggc.....................................................................	1
seq_5176296_x2                                          ....................uucaaguaauccCggauaggc.....................................................................	1
seq_5173186_x2                                          ....................uucaaguaauccaggauGggc.....................................................................	1
seq_5079104_x8                                          ....................uucaagCaauccaggauaggc.....................................................................	1
seq_4760155_x190                                        ....................uucaaguaauccaggauaggA.....................................................................	1
seq_5192930_x2                                          ....................uucaGguaauccaggauaggc.....................................................................	1
seq_4856967_x89                                         ....................uucaaguaaucNaggauaggc.....................................................................	1
seq_4780500_x161                                        ....................uucaaguaauccagCauaggcu....................................................................	1
seq_4965440_x35                                         ....................uNcaaguaauccaggauaggcu....................................................................	1
seq_4783831_x156                                        ....................uucaaguaauccaggauagCcu....................................................................	1
seq_4833109_x109                                        ....................uucaCguaauccaggauaggcu....................................................................	1
seq_5037290_x15                                         ....................uucaaguaauccUggauaggcu....................................................................	1
seq_4803049_x136                                        ....................uucaaguaCuccaggauaggcu....................................................................	1
seq_4990525_x26                                         ....................uucaaguGauccaggauaggcu....................................................................	1
seq_4834734_x108                                        ....................uucaaguaauccaggCuaggcu....................................................................	1
seq_4747309_x210                                        ....................uucaaguaauccaggauaggcC....................................................................	1
seq_4814573_x125                                        ....................uucaaguaauccaCgauaggcu....................................................................	1
seq_4959982_x37                                         ....................uucaaguaauccaggauaggcG....................................................................	1
seq_4704684_x272                                        ....................uucaaguaauUcaggauaggcu....................................................................	1
seq_1220577_x218317                                     ....................uucaaguaauccaggauaggcu....................................................................	0
seq_5069748_x9                                          ....................uucaaguUauccaggauaggcu....................................................................	1
seq_4956732_x38                                         ....................uucaaguaauccaggaAaggcu....................................................................	1
seq_4799191_x139                                        ....................uucaaguCauccaggauaggcu....................................................................	1
seq_4969294_x33                                         ....................uucaaguaGuccaggauaggcu....................................................................	1
seq_5055012_x11                                         ....................Gucaaguaauccaggauaggcu....................................................................	1
seq_4816691_x124                                        ....................Cucaaguaauccaggauaggcu....................................................................	1
seq_4859422_x87                                         ....................uucaaguaauccGggauaggcu....................................................................	1
seq_4846176_x97                                         ....................uGcaaguaauccaggauaggcu....................................................................	1
seq_5002166_x23                                         ....................uucaaguaauccaUgauaggcu....................................................................	1
seq_4343710_x1677                                       ....................uucaaguaaucNaggauaggcu....................................................................	1
seq_4823306_x117                                        ....................uucaaCuaauccaggauaggcu....................................................................	1
seq_4929944_x49                                         ....................uucaaguaauccaggauaAgcu....................................................................	1
seq_4851505_x93                                         ....................uucCaguaauccaggauaggcu....................................................................	1
seq_5046343_x13                                         ....................uucaaguaUuccaggauaggcu....................................................................	1
seq_4703318_x275                                        ....................uAcaaguaauccaggauaggcu....................................................................	1
seq_4959353_x37                                         ....................Aucaaguaauccaggauaggcu....................................................................	1
seq_4919654_x54                                         ....................uucaaguaauccaAgauaggcu....................................................................	1
seq_5061691_x10                                         ....................uucaaUuaauccaggauaggcu....................................................................	1
seq_4959797_x37                                         ....................uucaaguaauccaggaGaggcu....................................................................	1
seq_4616921_x441                                        ....................uucaaguaauccaggauaggAu....................................................................	1
seq_5048215_x13                                         ....................uuGaaguaauccaggauaggcu....................................................................	1
seq_4872587_x79                                         ....................uuAaaguaauccaggauaggcu....................................................................	1
oar-miR-26a_MIMAT0030051_Ovis_aries_miR-26a             ....................uucaaguaauccaggauaggcu....................................................................	0
seq_4421252_x1190                                       ....................uucaaguaauccaggaNaggcu....................................................................	1
seq_4879131_x75                                         ....................uucaaguaaucGaggauaggcu....................................................................	1
seq_5038880_x14                                         ....................uucUaguaauccaggauaggcu....................................................................	1
seq_5071755_x9                                          ....................uucaUguaauccaggauaggcu....................................................................	1
seq_4981104_x29                                         ....................uucaaguaauccaggauaUgcu....................................................................	1
seq_4936033_x47                                         ....................uucaaguaauccaggauGggcu....................................................................	1
seq_4872034_x79                                         ....................uucaaguaauAcaggauaggcu....................................................................	1
seq_5072367_x9                                          ....................uucaaguaauccaggauagUcu....................................................................	1
seq_5104517_x5                                          ....................uucaaguaauccaggauaggcN....................................................................	1
seq_4481998_x887                                        ....................uucaaguaauccaggauaggcA....................................................................	1
seq_5055485_x11                                         ....................uucaaguaauccaggauUggcu....................................................................	1
seq_4811900_x128                                        ....................uucaaguaaCccaggauaggcu....................................................................	1
seq_4935140_x47                                         ....................uucaaguaauccaggauaggGu....................................................................	1
seq_4711108_x263                                        ....................uucaaguaauccaggaCaggcu....................................................................	1
seq_4926651_x51                                         ....................uucaaAuaauccaggauaggcu....................................................................	1
seq_4973816_x32                                         ....................uucaaguaauccaggUuaggcu....................................................................	1
seq_4952286_x40                                         ....................uucaGguaauccaggauaggcu....................................................................	1
seq_4855266_x90                                         ....................uucaaguaauccagAauaggcu....................................................................	1
seq_4833654_x108                                        ....................uuUaaguaauccaggauaggcu....................................................................	1
seq_5004377_x22                                         ....................uucaaguaaAccaggauaggcu....................................................................	1
seq_4574087_x550                                        ....................uucaaguaaucUaggauaggcu....................................................................	1
seq_4677060_x324                                        ....................uCcaaguaauccaggauaggcu....................................................................	1
seq_4891149_x68                                         ....................uucaagAaauccaggauaggcu....................................................................	1
seq_5040546_x14                                         ....................uucaaguaauccagUauaggcu....................................................................	1
seq_5004487_x22                                         ....................uucaaguaauccaggGuaggcu....................................................................	1
seq_4788428_x151                                        ....................uucaaguaauccaggauaggUu....................................................................	1
seq_4701650_x279                                        ....................uucaaguaaucAaggauaggcu....................................................................	1
seq_5050595_x12                                         ....................uucNaguaauccaggauaggcu....................................................................	1
seq_4903554_x61                                         ....................uucaaguaauccaggauagAcu....................................................................	1
seq_4788126_x151                                        ....................uucaaguaauccCggauaggcu....................................................................	1
seq_4809318_x130                                        ....................uucaaguaauccaggauaCgcu....................................................................	1
seq_4884287_x72                                         ....................uucGaguaauccaggauaggcu....................................................................	1
seq_4794652_x144                                        ....................uucaagCaauccaggauaggcu....................................................................	1
seq_5085185_x7                                          ....................uucaaguaauGcaggauaggcu....................................................................	1
seq_4816319_x124                                        ....................uucaaguaauccaggauCggcu....................................................................	1
seq_4865875_x83                                         ....................Nucaaguaauccaggauaggcu....................................................................	1
seq_5075568_x8                                          ....................uucaagGaauccaggauaggcu....................................................................	1
seq_4491594_x853                                        ....................uucaaguaauccaggauaggcuA...................................................................	1
seq_5035130_x15                                         ....................uucaaguaauccaggauaggcAg...................................................................	1
seq_4772503_x173                                        ....................uucaaguaauccaggauaggcuC...................................................................	1
seq_5203154_x1                                          ....................uucaaguaauccGggauaggcug...................................................................	1
seq_3815940_x6762                                       ....................uucaaguaauccaggauaggcuU...................................................................	1
seq_4931169_x49                                         ....................uucaaguaauccaggauaggcug...................................................................	0
seq_4917379_x55                                         ....................uucaaguaauccaggauaggcuN...................................................................	1
seq_5300931_x1                                          ....................uucaaguaaucUaggauaggcugu..................................................................	1
seq_5054231_x12                                         ....................uucaaguaauccaggauaggcugA..................................................................	1
seq_5304099_x1                                          ....................uucaaguaaucNaggauaggcugu..................................................................	1
seq_5019738_x19                                         ....................uucaaguaauccaggauaggcuNu..................................................................	1
seq_4799330_x139                                        ....................uucaaguaauccaggauaggcuCu..................................................................	1
seq_5146999_x3                                          ....................uucaaguaauccaggauaggcAgu..................................................................	1
seq_4965265_x35                                         ....................uucaaguaauccaggauaggcugu..................................................................	0
seq_4258006_x2324                                       ....................uucaaguaauccaggauaggcuUu..................................................................	1
seq_4757848_x194                                        ....................uucaaguaauccaggauaggcuAu..................................................................	1
seq_5222517_x1                                          ....................uucaaguaauccaggauaggAugu..................................................................	1
seq_4784607_x155                                        ....................uucaaguaauccaggauaggcuUuu.................................................................	1
seq_5097282_x6                                          ....................uucaaguaauccaggauaggcuCuu.................................................................	1
seq_5179660_x2                                          ....................uucaaguaauccaggauaggcuguu.................................................................	0
seq_4935422_x47                                         ....................uucaaguaauccaggauaggcuAuu.................................................................	1
seq_5357841_x1                                          ....................uucaaguaauccaggauaggcuNuu.................................................................	1
seq_5116936_x4                                          ....................uucaaguaauccaggauaggcuguuu................................................................	0
seq_5005235_x22                                         ....................uucaaguaauccaggauaggcuUuuu................................................................	1
seq_5108412_x5                                          ....................uucaaguaauccaggauaggcuAuuu................................................................	1
seq_5273085_x1                                          ....................uucaaguaaucNaggauaggcuguuuc...............................................................	1
seq_5138581_x3                                          ....................uucaaguaauccaggauaggcuguuuc...............................................................	0
seq_5094204_x6                                          ....................uucaaguaauccaggauaggcuguuucc..............................................................	0
seq_5296778_x1                                          .....................ucaaguaauccaggauagU......................................................................	1
seq_4877846_x76                                         .....................ucaaguaauccaggauagg......................................................................	0
seq_5338045_x1                                          .....................ucaaguaauccaggauagA......................................................................	1
seq_5171322_x2                                          .....................ucaaguaauccaggauNggc.....................................................................	1
seq_5337222_x1                                          .....................ucaaguaauccaggauaggU.....................................................................	1
seq_5210799_x1                                          .....................ucaaguaauccaggaCaggc.....................................................................	1
seq_5276435_x1                                          .....................ucaaguaauUcaggauaggc.....................................................................	1
seq_5262313_x1                                          .....................uAaaguaauccaggauaggc.....................................................................	1
seq_4754887_x200                                        .....................ucaaguaauccaggauaggc.....................................................................	0
seq_5119816_x4                                          .....................ucaaguaauccaggauaggA.....................................................................	1
seq_5197616_x2                                          .....................ucaaguaauccCggauaggc.....................................................................	1
seq_5301242_x1                                          .....................ucaaguaauccaggauagAcu....................................................................	1
seq_5336165_x1                                          .....................ucaaguaauccagUauaggcu....................................................................	1
seq_5032814_x16                                         .....................ucaaguaauccaggauaggcA....................................................................	1
seq_5145958_x3                                          .....................ucaaguaauUcaggauaggcu....................................................................	1
seq_5161070_x2                                          .....................ucaaguaauccaCgauaggcu....................................................................	1
seq_5145967_x3                                          .....................Ncaaguaauccaggauaggcu....................................................................	1
seq_5153854_x3                                          .....................ucaaguaaCccaggauaggcu....................................................................	1
seq_5010461_x21                                         .....................ucaaguaauccNggauaggcu....................................................................	1
seq_5193808_x2                                          .....................ucaaguaauccaggauaAgcu....................................................................	1
seq_5143243_x3                                          .....................ucaaCuaauccaggauaggcu....................................................................	1
seq_5131560_x4                                          .....................uUaaguaauccaggauaggcu....................................................................	1
seq_5157412_x2                                          .....................ucaaguGauccaggauaggcu....................................................................	1
seq_5209850_x1                                          .....................ucaaguaUuccaggauaggcu....................................................................	1
seq_5273570_x1                                          .....................ucaagAaauccaggauaggcu....................................................................	1
seq_5134102_x3                                          .....................ucGaguaauccaggauaggcu....................................................................	1
seq_5149813_x3                                          .....................ucaaguaauccaggauCggcu....................................................................	1
seq_5149864_x3                                          .....................ucaaguaauccagAauaggcu....................................................................	1
seq_5150971_x3                                          .....................ucaaguaauccCggauaggcu....................................................................	1
seq_5162610_x2                                          .....................ucaaguaauccUggauaggcu....................................................................	1
seq_5359859_x1                                          .....................ucaaguaaucGaggauaggcu....................................................................	1
seq_5263514_x1                                          .....................ucaaguaauccaggUuaggcu....................................................................	1
seq_5172180_x2                                          .....................ucaaguaauccaggauaggUu....................................................................	1
seq_5171932_x2                                          .....................ucaaguaauAcaggauaggcu....................................................................	1
seq_5083750_x7                                          .....................ucaaguaauccaggauagCcu....................................................................	1
seq_5103378_x6                                          .....................ucaCguaauccaggauaggcu....................................................................	1
seq_5060886_x11                                         .....................ucaaguaauccaggauNggcu....................................................................	1
seq_5186764_x2                                          .....................ucaaguaauccagCauaggcu....................................................................	1
seq_5049923_x12                                         .....................uAaaguaauccaggauaggcu....................................................................	1
seq_5054087_x12                                         .....................ucaaguaaucUaggauaggcu....................................................................	1
seq_5151964_x3                                          .....................ucaaguaaucAaggauaggcu....................................................................	1
seq_5202165_x1                                          .....................ucaagCaauccaggauaggcu....................................................................	1
seq_5185838_x2                                          .....................ucaaguaauccaggCuaggcu....................................................................	1
seq_4138908_x3432                                       .....................ucaaguaauccaggauaggcu....................................................................	0
seq_5144698_x3                                          .....................ucaaguaauccaggaCaggcu....................................................................	1
seq_5195034_x2                                          .....................ucaaguCauccaggauaggcu....................................................................	1
seq_5291666_x1                                          .....................Ccaaguaauccaggauaggcu....................................................................	1
seq_5332088_x1                                          .....................ucaaguaCuccaggauaggcu....................................................................	1
seq_5073555_x9                                          .....................ucaaguaauccaggauaggcC....................................................................	1
seq_5160296_x2                                          .....................ucaaguaauccaggauaggcG....................................................................	1
seq_5363375_x1                                          .....................ucaaguaauccaggauaCgcu....................................................................	1
seq_5179464_x2                                          .....................ucaaguaauccaggaAaggcu....................................................................	1
seq_5317368_x1                                          .....................ucaGguaauccaggauaggcu....................................................................	1
seq_5218774_x1                                          .....................uGaaguaauccaggauaggcu....................................................................	1
seq_5140900_x3                                          .....................ucaaguaauccaggGuaggcu....................................................................	1
seq_5263480_x1                                          .....................ucaaguaauccaggauGggcu....................................................................	1
seq_5045563_x13                                         .....................ucaaguaauccaggauaggcuA...................................................................	1
seq_5173976_x2                                          .....................ucaaguaauccaggauaggcug...................................................................	0
seq_5276251_x1                                          .....................ucaaguaauccaggauaggcuC...................................................................	1
seq_4826767_x114                                        .....................ucaaguaauccaggauaggcuU...................................................................	1
seq_4937601_x46                                         .....................ucaaguaauccaggauaggcuUu..................................................................	1
seq_5153518_x3                                          .....................ucaaguaauccaggauaggcuAu..................................................................	1
seq_5188004_x2                                          .....................ucaaguaauccaggauaggcugu..................................................................	0
seq_5145280_x3                                          .....................ucaaguaauccaggauaggcuUuu.................................................................	1
seq_5151628_x3                                          ......................caaguaauccaggauagg......................................................................	0
seq_5140099_x3                                          ......................caaguaauccaggauaggc.....................................................................	0
seq_5294150_x1                                          ......................caaguaauccaggauaggcA....................................................................	1
seq_5355129_x1                                          ......................caagCaauccaggauaggcu....................................................................	1
seq_4938691_x45                                         ......................caaguaauccaggauaggcu....................................................................	0
seq_5367899_x1                                          ......................caaguaauccaNgauaggcu....................................................................	1
seq_5169460_x2                                          ......................caaguaauccaggauaggcuU...................................................................	1
seq_5357438_x1                                          .......................aaguaauccaggCuaggc.....................................................................	1
seq_5318911_x1                                          .......................aaguaauccaCgauaggc.....................................................................	1
seq_4928608_x50                                         .......................aaguaauccaggauaggc.....................................................................	0
seq_5213218_x1                                          .......................aaguaauccaggauaCgcu....................................................................	1
seq_5239539_x1                                          .......................aagCaauccaggauaggcu....................................................................	1
seq_5325274_x1                                          .......................aaguaaucUaggauaggcu....................................................................	1
seq_5293039_x1                                          .......................aaAuaauccaggauaggcu....................................................................	1
seq_5169090_x2                                          .......................aaguaauccagUauaggcu....................................................................	1
seq_5114622_x5                                          .......................aaguaauccagNauaggcu....................................................................	1
seq_5275945_x1                                          .......................aaguaauccaCgauaggcu....................................................................	1
seq_5279664_x1                                          .......................aaguaauccaggauCggcu....................................................................	1
seq_5083128_x8                                          .......................aaguaauccaggauagNcu....................................................................	1
seq_5256620_x1                                          .......................aaguaaucAaggauaggcu....................................................................	1
seq_5368388_x1                                          .......................aaguaGuccaggauaggcu....................................................................	1
seq_5270548_x1                                          .......................aaCuaauccaggauaggcu....................................................................	1
seq_5346279_x1                                          .......................aaguaauccaggauaggUu....................................................................	1
seq_4481103_x895                                        .......................aaguaauccaggauaggcu....................................................................	0
seq_5280396_x1                                          .......................aaguaauccCggauaggcu....................................................................	1
seq_5106467_x5                                          .......................aaguaauccaggauaggcA....................................................................	1
seq_4990187_x26                                         .......................aaguaauccaggauaggcuU...................................................................	1
seq_5148019_x3                                          .......................aaguaauccaggauaggcuA...................................................................	1
seq_5131720_x4                                          .......................aaguaauccaggauaggcuAu..................................................................	1
seq_5108642_x5                                          .......................aaguaauccaggauaggcuUu..................................................................	1
seq_5194424_x2                                          ........................aguaauccaggauaggNu....................................................................	1
seq_5297837_x1                                          ........................aguaaucUaggauaggcu....................................................................	1
seq_4809056_x131                                        ........................aguaauccaggauaggcu....................................................................	0
seq_5295781_x1                                          ........................aguaauccaggaCaggcu....................................................................	1
seq_5354172_x1                                          ........................aguaauccaggauaggcA....................................................................	1
seq_5287902_x1                                          ........................aguaauccaggauagCcu....................................................................	1
seq_5263319_x1                                          ........................aCuaauccaggauaggcu....................................................................	1
seq_5302903_x1                                          ........................aguaCuccaggauaggcu....................................................................	1
seq_5266497_x1                                          ........................aguaauccaggauaggcuU...................................................................	1
seq_5337660_x1                                          .........................guaauccaggauaggcuU...................................................................	1
seq_5056013_x11                                         ..........................................................ccuauucuugauuacuuguuuc..............................	0


>gi|417531901|ref|NC_019476.1|_6962
score total		      135742.7
score for star read(s)	           3.9
score for read counts	      135733.4
score for mfe		           2.3
score for randfold	             0
score for cons. seed	             3
miRNA with same seed	bta-miR-26a_MIMAT0003516_Bos_taurus_miR-26a
total read count	        266247
mature read count	        266241
loop read count		             0
star read count		             6
exp                                                     ffffffffffffffffffffMMMMMMMMMMMMMMMMMMMMMMlllllllllllllllllSSSSSSSSSSSSSSSSSSSSSSfffffffffffffffffffffffffffff
obs                                                     ffffffffffffffffffffMMMMMMMMMMMMMMMMMMMMMMlllllllllllllllllSSSSSSSSSSSSSSSSSSSSSSfffffffffffffffffffffffffffff
pri_seq                                                 uggcgaaggccguggccucguucaaguaauccaggauaggcugugcaggucccaaggggccuauucucgguuacuugcacgcggacgcgggccuggacgccagccucugg
pri_struct                                              (((((.((((((((.((.(((.(((((((((.((((((((((.(...(....)..).)))))))))).))))))))).))).)).))).)))))...)))))........	#MM
seq_5181194_x2                                          ................cuGguucaaguaauccaggauaggc.....................................................................	1
seq_5185772_x2                                          ..................cCuucaaguaauccaggauaggcu....................................................................	1
seq_5210756_x1                                          ..................Aguucaaguaauccaggauaggcu....................................................................	1
seq_5161286_x2                                          ...................Cuucaaguaauccaggauagg......................................................................	1
seq_4803591_x135                                        ...................Cuucaaguaauccaggauaggc.....................................................................	1
seq_5369387_x1                                          ...................Nuucaaguaauccaggauaggcu....................................................................	1
seq_5096952_x6                                          ...................Uuucaaguaauccaggauaggcu....................................................................	1
seq_4267218_x2252                                       ...................Cuucaaguaauccaggauaggcu....................................................................	1
seq_5058070_x11                                         ....................uucaaguaauccaggaua........................................................................	0
seq_4978029_x30                                         ....................uucaaguaauccaggauU........................................................................	1
seq_5250684_x1                                          ....................uucaaguaaucAaggaua........................................................................	1
seq_5070315_x9                                          ....................uucaaguaauccaggauaA.......................................................................	1
seq_4765921_x183                                        ....................uucaaguaauccaggauag.......................................................................	0
seq_5306272_x1                                          ....................uucaaguaauccaggaAag.......................................................................	1
seq_5199684_x2                                          ....................uucaaguaauccaggauaU.......................................................................	1
seq_5304510_x1                                          ....................uucaaguaauccaggaNag.......................................................................	1
seq_5205208_x1                                          ....................uucaaCuaauccaggauag.......................................................................	1
seq_5218920_x1                                          ....................uucaaguaauGcaggauag.......................................................................	1
seq_5148754_x3                                          ....................uucaaguaaucNaggauag.......................................................................	1
seq_5218113_x1                                          ....................uucaaguaauccaggauCg.......................................................................	1
seq_5155594_x3                                          ....................uGcaaguaauccaggauagg......................................................................	1
seq_4933099_x48                                         ....................uucaaguaauccaggauagA......................................................................	1
seq_5125168_x4                                          ....................uucaaguaaCccaggauagg......................................................................	1
seq_5274197_x1                                          ....................uuAaaguaauccaggauagg......................................................................	1
seq_5098320_x6                                          ....................uucaaguaauccaggCuagg......................................................................	1
seq_5196032_x2                                          ....................uucaaguaauccaggauagC......................................................................	1
seq_5064101_x10                                         ....................uucaaguaauccaggaCagg......................................................................	1
seq_4980234_x29                                         ....................uucaaguaauccaggaNagg......................................................................	1
seq_5176048_x2                                          ....................uucaaguaauccagCauagg......................................................................	1
seq_5236728_x1                                          ....................uucaaUuaauccaggauagg......................................................................	1
seq_5108347_x5                                          ....................uucaaguaauccaggauCgg......................................................................	1
seq_5130388_x4                                          ....................uucaaguaauccCggauagg......................................................................	1
seq_5117324_x4                                          ....................uucaaguaauccaggauaCg......................................................................	1
seq_5096826_x6                                          ....................uucaaguaaucUaggauagg......................................................................	1
seq_5174274_x2                                          ....................uucaaguaauccaAgauagg......................................................................	1
seq_5104987_x5                                          ....................uucaagCaauccaggauagg......................................................................	1
seq_5311368_x1                                          ....................uuUaaguaauccaggauagg......................................................................	1
seq_5182230_x2                                          ....................uucaUguaauccaggauagg......................................................................	1
seq_5320035_x1                                          ....................uucaaAuaauccaggauagg......................................................................	1
seq_5165442_x2                                          ....................uucaaguaaucGaggauagg......................................................................	1
seq_5237783_x1                                          ....................uucaaguaauccaggauaAg......................................................................	1
seq_5120400_x4                                          ....................Nucaaguaauccaggauagg......................................................................	1
seq_5231448_x1                                          ....................uNcaaguaauccaggauagg......................................................................	1
seq_5234255_x1                                          ....................uucaCguaauccaggauagg......................................................................	1
seq_5137420_x3                                          ....................uucaaguaauccGggauagg......................................................................	1
seq_5159888_x2                                          ....................uucaagAaauccaggauagg......................................................................	1
seq_5134432_x3                                          ....................uucaaguaauccaggUuagg......................................................................	1
seq_5070414_x9                                          ....................uAcaaguaauccaggauagg......................................................................	1
seq_5079088_x8                                          ....................uCcaaguaauccaggauagg......................................................................	1
seq_5168206_x2                                          ....................Cucaaguaauccaggauagg......................................................................	1
seq_4944280_x43                                         ....................uucaaguaaucNaggauagg......................................................................	1
seq_5166450_x2                                          ....................uucaaguaCuccaggauagg......................................................................	1
seq_5100660_x6                                          ....................uucaaguCauccaggauagg......................................................................	1
seq_4943936_x43                                         ....................uucaaguaauccaggauagU......................................................................	1
seq_5140978_x3                                          ....................uucGaguaauccaggauagg......................................................................	1
seq_3929969_x5562                                       ....................uucaaguaauccaggauagg......................................................................	0
seq_5162550_x2                                          ....................uucaaCuaauccaggauagg......................................................................	1
seq_5356225_x1                                          ....................uucaaguaauccaCgauagg......................................................................	1
seq_5175270_x2                                          ....................uucCaguaauccaggauagg......................................................................	1
seq_5145994_x3                                          ....................uucaaguaaucAaggauagg......................................................................	1
seq_5176296_x2                                          ....................uucaaguaauccCggauaggc.....................................................................	1
seq_5019946_x18                                         ....................uucaaguaaucAaggauaggc.....................................................................	1
seq_5268846_x1                                          ....................uucaaguaauccaggUuaggc.....................................................................	1
seq_5201004_x2                                          ....................uucaagAaauccaggauaggc.....................................................................	1
seq_5297999_x1                                          ....................uucaaguaGuccaggauaggc.....................................................................	1
seq_5279583_x1                                          ....................uucUaguaauccaggauaggc.....................................................................	1
seq_5063281_x10                                         ....................uucaaguaauccagCauaggc.....................................................................	1
seq_4856967_x89                                         ....................uucaaguaaucNaggauaggc.....................................................................	1
seq_5054924_x11                                         ....................uucaaguaCuccaggauaggc.....................................................................	1
seq_5185136_x2                                          ....................uucaaguaauccaUgauaggc.....................................................................	1
seq_5074266_x9                                          ....................uucaaCuaauccaggauaggc.....................................................................	1
seq_5223162_x1                                          ....................uucaaguGauccaggauaggc.....................................................................	1
seq_4760155_x190                                        ....................uucaaguaauccaggauaggA.....................................................................	1
seq_5091695_x7                                          ....................uucaaguaauccagAauaggc.....................................................................	1
seq_5312588_x1                                          ....................uucaUguaauccaggauaggc.....................................................................	1
seq_5092164_x7                                          ....................uucaaguaauccaggauagCc.....................................................................	1
seq_4863956_x84                                         ....................uucaaguaauccaggaNaggc.....................................................................	1
seq_5090281_x7                                          ....................uucaaguaauccaggauagAc.....................................................................	1
seq_5173186_x2                                          ....................uucaaguaauccaggauGggc.....................................................................	1
seq_5192930_x2                                          ....................uucaGguaauccaggauaggc.....................................................................	1
seq_5147761_x3                                          ....................uucaaguaauccaggGuaggc.....................................................................	1
seq_5103390_x6                                          ....................uucaaguaaCccaggauaggc.....................................................................	1
seq_5091541_x7                                          ....................Nucaaguaauccaggauaggc.....................................................................	1
seq_5010083_x21                                         ....................uucaaguaauUcaggauaggc.....................................................................	1
seq_5092962_x7                                          ....................uucaaguaauccaggauaAgc.....................................................................	1
seq_5137015_x3                                          ....................uNcaaguaauccaggauaggc.....................................................................	1
seq_5109767_x5                                          ....................uucCaguaauccaggauaggc.....................................................................	1
seq_5076328_x8                                          ....................Cucaaguaauccaggauaggc.....................................................................	1
seq_5035040_x15                                         ....................uAcaaguaauccaggauaggc.....................................................................	1
seq_5324832_x1                                          ....................uucaaguaauccaggauaggG.....................................................................	1
seq_5017211_x19                                         ....................uucaaguaauccaggaCaggc.....................................................................	1
seq_5112832_x5                                          ....................uucaaAuaauccaggauaggc.....................................................................	1
seq_5250285_x1                                          ....................uucaaguCauccaggauaggc.....................................................................	1
seq_3440655_x12586                                      ....................uucaaguaauccaggauaggc.....................................................................	0
seq_5177260_x2                                          ....................uucaaguaaAccaggauaggc.....................................................................	1
seq_5158892_x2                                          ....................uucaaguaauccGggauaggc.....................................................................	1
seq_5346033_x1                                          ....................uucNaguaauccaggauaggc.....................................................................	1
seq_5100618_x6                                          ....................uuUaaguaauccaggauaggc.....................................................................	1
seq_5155498_x3                                          ....................uucaaguaauccaAgauaggc.....................................................................	1
seq_5017610_x19                                         ....................uucaaguaaucUaggauaggc.....................................................................	1
seq_4876237_x77                                         ....................uucaaguaauccaggauaggU.....................................................................	1
seq_5086844_x7                                          ....................uucaCguaauccaggauaggc.....................................................................	1
seq_5143063_x3                                          ....................uucaaguaauccaggaGaggc.....................................................................	1
seq_5075067_x9                                          ....................uGcaaguaauccaggauaggc.....................................................................	1
seq_5083160_x8                                          ....................uucaaguaauccaCgauaggc.....................................................................	1
seq_5083792_x7                                          ....................uucaaguaauccaggauaCgc.....................................................................	1
seq_5364640_x1                                          ....................uucaaguaauccUggauaggc.....................................................................	1
seq_5023636_x18                                         ....................uCcaaguaauccaggauaggc.....................................................................	1
seq_5113867_x5                                          ....................uucGaguaauccaggauaggc.....................................................................	1
seq_5056728_x11                                         ....................uuAaaguaauccaggauaggc.....................................................................	1
seq_5084751_x7                                          ....................uucaaguaauccaggauCggc.....................................................................	1
seq_5124092_x4                                          ....................uucaaguaauccaggCuaggc.....................................................................	1
seq_5113222_x5                                          ....................uucaaguaauAcaggauaggc.....................................................................	1
seq_5079104_x8                                          ....................uucaagCaauccaggauaggc.....................................................................	1
seq_5126224_x4                                          ....................uucaaguaaucGaggauaggc.....................................................................	1
seq_5085185_x7                                          ....................uucaaguaauGcaggauaggcu....................................................................	1
seq_4711108_x263                                        ....................uucaaguaauccaggaCaggcu....................................................................	1
seq_5038880_x14                                         ....................uucUaguaauccaggauaggcu....................................................................	1
seq_4846176_x97                                         ....................uGcaaguaauccaggauaggcu....................................................................	1
seq_4809318_x130                                        ....................uucaaguaauccaggauaCgcu....................................................................	1
seq_5061691_x10                                         ....................uucaaUuaauccaggauaggcu....................................................................	1
seq_4956732_x38                                         ....................uucaaguaauccaggaAaggcu....................................................................	1
seq_5072367_x9                                          ....................uucaaguaauccaggauagUcu....................................................................	1
seq_5055012_x11                                         ....................Gucaaguaauccaggauaggcu....................................................................	1
seq_4903554_x61                                         ....................uucaaguaauccaggauagAcu....................................................................	1
seq_4965440_x35                                         ....................uNcaaguaauccaggauaggcu....................................................................	1
seq_4816319_x124                                        ....................uucaaguaauccaggauCggcu....................................................................	1
seq_4701650_x279                                        ....................uucaaguaaucAaggauaggcu....................................................................	1
seq_4872587_x79                                         ....................uuAaaguaauccaggauaggcu....................................................................	1
seq_5069748_x9                                          ....................uucaaguUauccaggauaggcu....................................................................	1
seq_4788428_x151                                        ....................uucaaguaauccaggauaggUu....................................................................	1
seq_4879131_x75                                         ....................uucaaguaaucGaggauaggcu....................................................................	1
seq_5046343_x13                                         ....................uucaaguaUuccaggauaggcu....................................................................	1
seq_4783831_x156                                        ....................uucaaguaauccaggauagCcu....................................................................	1
seq_5055485_x11                                         ....................uucaaguaauccaggauUggcu....................................................................	1
seq_4421252_x1190                                       ....................uucaaguaauccaggaNaggcu....................................................................	1
seq_5040546_x14                                         ....................uucaaguaauccagUauaggcu....................................................................	1
seq_4788126_x151                                        ....................uucaaguaauccCggauaggcu....................................................................	1
seq_5050595_x12                                         ....................uucNaguaauccaggauaggcu....................................................................	1
seq_5104517_x5                                          ....................uucaaguaauccaggauaggcN....................................................................	1
seq_4833109_x109                                        ....................uucaCguaauccaggauaggcu....................................................................	1
seq_4811900_x128                                        ....................uucaaguaaCccaggauaggcu....................................................................	1
seq_4703318_x275                                        ....................uAcaaguaauccaggauaggcu....................................................................	1
seq_4919654_x54                                         ....................uucaaguaauccaAgauaggcu....................................................................	1
oar-miR-26a_MIMAT0030051_Ovis_aries_miR-26a             ....................uucaaguaauccaggauaggcu....................................................................	0
seq_4823306_x117                                        ....................uucaaCuaauccaggauaggcu....................................................................	1
seq_4936033_x47                                         ....................uucaaguaauccaggauGggcu....................................................................	1
seq_5004487_x22                                         ....................uucaaguaauccaggGuaggcu....................................................................	1
seq_5037290_x15                                         ....................uucaaguaauccUggauaggcu....................................................................	1
seq_1220577_x218317                                     ....................uucaaguaauccaggauaggcu....................................................................	0
seq_4780500_x161                                        ....................uucaaguaauccagCauaggcu....................................................................	1
seq_4926651_x51                                         ....................uucaaAuaauccaggauaggcu....................................................................	1
seq_4855266_x90                                         ....................uucaaguaauccagAauaggcu....................................................................	1
seq_5071755_x9                                          ....................uucaUguaauccaggauaggcu....................................................................	1
seq_4952286_x40                                         ....................uucaGguaauccaggauaggcu....................................................................	1
seq_4981104_x29                                         ....................uucaaguaauccaggauaUgcu....................................................................	1
seq_4929944_x49                                         ....................uucaaguaauccaggauaAgcu....................................................................	1
seq_4343710_x1677                                       ....................uucaaguaaucNaggauaggcu....................................................................	1
seq_4794652_x144                                        ....................uucaagCaauccaggauaggcu....................................................................	1
seq_5048215_x13                                         ....................uuGaaguaauccaggauaggcu....................................................................	1
seq_4803049_x136                                        ....................uucaaguaCuccaggauaggcu....................................................................	1
seq_4969294_x33                                         ....................uucaaguaGuccaggauaggcu....................................................................	1
seq_4747309_x210                                        ....................uucaaguaauccaggauaggcC....................................................................	1
seq_4481998_x887                                        ....................uucaaguaauccaggauaggcA....................................................................	1
seq_4851505_x93                                         ....................uucCaguaauccaggauaggcu....................................................................	1
seq_5002166_x23                                         ....................uucaaguaauccaUgauaggcu....................................................................	1
seq_4859422_x87                                         ....................uucaaguaauccGggauaggcu....................................................................	1
seq_4814573_x125                                        ....................uucaaguaauccaCgauaggcu....................................................................	1
seq_4865875_x83                                         ....................Nucaaguaauccaggauaggcu....................................................................	1
seq_4704684_x272                                        ....................uucaaguaauUcaggauaggcu....................................................................	1
seq_4884287_x72                                         ....................uucGaguaauccaggauaggcu....................................................................	1
seq_4990525_x26                                         ....................uucaaguGauccaggauaggcu....................................................................	1
seq_4959353_x37                                         ....................Aucaaguaauccaggauaggcu....................................................................	1
seq_4616921_x441                                        ....................uucaaguaauccaggauaggAu....................................................................	1
seq_4973816_x32                                         ....................uucaaguaauccaggUuaggcu....................................................................	1
seq_4834734_x108                                        ....................uucaaguaauccaggCuaggcu....................................................................	1
seq_5004377_x22                                         ....................uucaaguaaAccaggauaggcu....................................................................	1
seq_4959797_x37                                         ....................uucaaguaauccaggaGaggcu....................................................................	1
seq_4872034_x79                                         ....................uucaaguaauAcaggauaggcu....................................................................	1
seq_4833654_x108                                        ....................uuUaaguaauccaggauaggcu....................................................................	1
seq_4935140_x47                                         ....................uucaaguaauccaggauaggGu....................................................................	1
seq_4574087_x550                                        ....................uucaaguaaucUaggauaggcu....................................................................	1
seq_4891149_x68                                         ....................uucaagAaauccaggauaggcu....................................................................	1
seq_4677060_x324                                        ....................uCcaaguaauccaggauaggcu....................................................................	1
seq_4816691_x124                                        ....................Cucaaguaauccaggauaggcu....................................................................	1
seq_4959982_x37                                         ....................uucaaguaauccaggauaggcG....................................................................	1
seq_4799191_x139                                        ....................uucaaguCauccaggauaggcu....................................................................	1
seq_5075568_x8                                          ....................uucaagGaauccaggauaggcu....................................................................	1
seq_4491594_x853                                        ....................uucaaguaauccaggauaggcuA...................................................................	1
seq_4931169_x49                                         ....................uucaaguaauccaggauaggcug...................................................................	0
seq_5203154_x1                                          ....................uucaaguaauccGggauaggcug...................................................................	1
seq_3815940_x6762                                       ....................uucaaguaauccaggauaggcuU...................................................................	1
seq_5035130_x15                                         ....................uucaaguaauccaggauaggcAg...................................................................	1
seq_4917379_x55                                         ....................uucaaguaauccaggauaggcuN...................................................................	1
seq_4772503_x173                                        ....................uucaaguaauccaggauaggcuC...................................................................	1
seq_5054231_x12                                         ....................uucaaguaauccaggauaggcugA..................................................................	1
seq_4258006_x2324                                       ....................uucaaguaauccaggauaggcuUu..................................................................	1
seq_5222517_x1                                          ....................uucaaguaauccaggauaggAugu..................................................................	1
seq_5300931_x1                                          ....................uucaaguaaucUaggauaggcugu..................................................................	1
seq_5304099_x1                                          ....................uucaaguaaucNaggauaggcugu..................................................................	1
seq_4965265_x35                                         ....................uucaaguaauccaggauaggcugu..................................................................	0
seq_5019738_x19                                         ....................uucaaguaauccaggauaggcuNu..................................................................	1
seq_4757848_x194                                        ....................uucaaguaauccaggauaggcuAu..................................................................	1
seq_4799330_x139                                        ....................uucaaguaauccaggauaggcuCu..................................................................	1
seq_5146999_x3                                          ....................uucaaguaauccaggauaggcAgu..................................................................	1
seq_5338045_x1                                          .....................ucaaguaauccaggauagA......................................................................	1
seq_4877846_x76                                         .....................ucaaguaauccaggauagg......................................................................	0
seq_5296778_x1                                          .....................ucaaguaauccaggauagU......................................................................	1
seq_5337222_x1                                          .....................ucaaguaauccaggauaggU.....................................................................	1
seq_5210799_x1                                          .....................ucaaguaauccaggaCaggc.....................................................................	1
seq_5197616_x2                                          .....................ucaaguaauccCggauaggc.....................................................................	1
seq_4754887_x200                                        .....................ucaaguaauccaggauaggc.....................................................................	0
seq_5262313_x1                                          .....................uAaaguaauccaggauaggc.....................................................................	1
seq_5276435_x1                                          .....................ucaaguaauUcaggauaggc.....................................................................	1
seq_5171322_x2                                          .....................ucaaguaauccaggauNggc.....................................................................	1
seq_5119816_x4                                          .....................ucaaguaauccaggauaggA.....................................................................	1
seq_5145958_x3                                          .....................ucaaguaauUcaggauaggcu....................................................................	1
seq_5049923_x12                                         .....................uAaaguaauccaggauaggcu....................................................................	1
seq_5151964_x3                                          .....................ucaaguaaucAaggauaggcu....................................................................	1
seq_5179464_x2                                          .....................ucaaguaauccaggaAaggcu....................................................................	1
seq_5010461_x21                                         .....................ucaaguaauccNggauaggcu....................................................................	1
seq_5193808_x2                                          .....................ucaaguaauccaggauaAgcu....................................................................	1
seq_5131560_x4                                          .....................uUaaguaauccaggauaggcu....................................................................	1
seq_5149864_x3                                          .....................ucaaguaauccagAauaggcu....................................................................	1
seq_5143243_x3                                          .....................ucaaCuaauccaggauaggcu....................................................................	1
seq_5263514_x1                                          .....................ucaaguaauccaggUuaggcu....................................................................	1
seq_5054087_x12                                         .....................ucaaguaaucUaggauaggcu....................................................................	1
seq_5160296_x2                                          .....................ucaaguaauccaggauaggcG....................................................................	1
seq_5218774_x1                                          .....................uGaaguaauccaggauaggcu....................................................................	1
seq_5134102_x3                                          .....................ucGaguaauccaggauaggcu....................................................................	1
seq_5336165_x1                                          .....................ucaaguaauccagUauaggcu....................................................................	1
seq_5140900_x3                                          .....................ucaaguaauccaggGuaggcu....................................................................	1
seq_5162610_x2                                          .....................ucaaguaauccUggauaggcu....................................................................	1
seq_5273570_x1                                          .....................ucaagAaauccaggauaggcu....................................................................	1
seq_5209850_x1                                          .....................ucaaguaUuccaggauaggcu....................................................................	1
seq_5103378_x6                                          .....................ucaCguaauccaggauaggcu....................................................................	1
seq_5161070_x2                                          .....................ucaaguaauccaCgauaggcu....................................................................	1
seq_4138908_x3432                                       .....................ucaaguaauccaggauaggcu....................................................................	0
seq_5291666_x1                                          .....................Ccaaguaauccaggauaggcu....................................................................	1
seq_5186764_x2                                          .....................ucaaguaauccagCauaggcu....................................................................	1
seq_5172180_x2                                          .....................ucaaguaauccaggauaggUu....................................................................	1
seq_5363375_x1                                          .....................ucaaguaauccaggauaCgcu....................................................................	1
seq_5157412_x2                                          .....................ucaaguGauccaggauaggcu....................................................................	1
seq_5149813_x3                                          .....................ucaaguaauccaggauCggcu....................................................................	1
seq_5202165_x1                                          .....................ucaagCaauccaggauaggcu....................................................................	1
seq_5185838_x2                                          .....................ucaaguaauccaggCuaggcu....................................................................	1
seq_5083750_x7                                          .....................ucaaguaauccaggauagCcu....................................................................	1
seq_5359859_x1                                          .....................ucaaguaaucGaggauaggcu....................................................................	1
seq_5060886_x11                                         .....................ucaaguaauccaggauNggcu....................................................................	1
seq_5171932_x2                                          .....................ucaaguaauAcaggauaggcu....................................................................	1
seq_5263480_x1                                          .....................ucaaguaauccaggauGggcu....................................................................	1
seq_5195034_x2                                          .....................ucaaguCauccaggauaggcu....................................................................	1
seq_5150971_x3                                          .....................ucaaguaauccCggauaggcu....................................................................	1
seq_5144698_x3                                          .....................ucaaguaauccaggaCaggcu....................................................................	1
seq_5073555_x9                                          .....................ucaaguaauccaggauaggcC....................................................................	1
seq_5301242_x1                                          .....................ucaaguaauccaggauagAcu....................................................................	1
seq_5145967_x3                                          .....................Ncaaguaauccaggauaggcu....................................................................	1
seq_5317368_x1                                          .....................ucaGguaauccaggauaggcu....................................................................	1
seq_5153854_x3                                          .....................ucaaguaaCccaggauaggcu....................................................................	1
seq_5032814_x16                                         .....................ucaaguaauccaggauaggcA....................................................................	1
seq_5332088_x1                                          .....................ucaaguaCuccaggauaggcu....................................................................	1
seq_5045563_x13                                         .....................ucaaguaauccaggauaggcuA...................................................................	1
seq_5173976_x2                                          .....................ucaaguaauccaggauaggcug...................................................................	0
seq_4826767_x114                                        .....................ucaaguaauccaggauaggcuU...................................................................	1
seq_5276251_x1                                          .....................ucaaguaauccaggauaggcuC...................................................................	1
seq_4937601_x46                                         .....................ucaaguaauccaggauaggcuUu..................................................................	1
seq_5153518_x3                                          .....................ucaaguaauccaggauaggcuAu..................................................................	1
seq_5188004_x2                                          .....................ucaaguaauccaggauaggcugu..................................................................	0
seq_5151628_x3                                          ......................caaguaauccaggauagg......................................................................	0
seq_5140099_x3                                          ......................caaguaauccaggauaggc.....................................................................	0
seq_5367899_x1                                          ......................caaguaauccaNgauaggcu....................................................................	1
seq_5294150_x1                                          ......................caaguaauccaggauaggcA....................................................................	1
seq_4938691_x45                                         ......................caaguaauccaggauaggcu....................................................................	0
seq_5355129_x1                                          ......................caagCaauccaggauaggcu....................................................................	1
seq_5169460_x2                                          ......................caaguaauccaggauaggcuU...................................................................	1
seq_5357438_x1                                          .......................aaguaauccaggCuaggc.....................................................................	1
seq_4928608_x50                                         .......................aaguaauccaggauaggc.....................................................................	0
seq_5318911_x1                                          .......................aaguaauccaCgauaggc.....................................................................	1
seq_5106467_x5                                          .......................aaguaauccaggauaggcA....................................................................	1
seq_5169090_x2                                          .......................aaguaauccagUauaggcu....................................................................	1
seq_5293039_x1                                          .......................aaAuaauccaggauaggcu....................................................................	1
seq_5270548_x1                                          .......................aaCuaauccaggauaggcu....................................................................	1
seq_5279664_x1                                          .......................aaguaauccaggauCggcu....................................................................	1
seq_5346279_x1                                          .......................aaguaauccaggauaggUu....................................................................	1
seq_5275945_x1                                          .......................aaguaauccaCgauaggcu....................................................................	1
seq_4481103_x895                                        .......................aaguaauccaggauaggcu....................................................................	0
seq_5114622_x5                                          .......................aaguaauccagNauaggcu....................................................................	1
seq_5083128_x8                                          .......................aaguaauccaggauagNcu....................................................................	1
seq_5239539_x1                                          .......................aagCaauccaggauaggcu....................................................................	1
seq_5368388_x1                                          .......................aaguaGuccaggauaggcu....................................................................	1
seq_5256620_x1                                          .......................aaguaaucAaggauaggcu....................................................................	1
seq_5213218_x1                                          .......................aaguaauccaggauaCgcu....................................................................	1
seq_5325274_x1                                          .......................aaguaaucUaggauaggcu....................................................................	1
seq_5280396_x1                                          .......................aaguaauccCggauaggcu....................................................................	1
seq_5148019_x3                                          .......................aaguaauccaggauaggcuA...................................................................	1
seq_4990187_x26                                         .......................aaguaauccaggauaggcuU...................................................................	1
seq_5131720_x4                                          .......................aaguaauccaggauaggcuAu..................................................................	1
seq_5108642_x5                                          .......................aaguaauccaggauaggcuUu..................................................................	1
seq_5287902_x1                                          ........................aguaauccaggauagCcu....................................................................	1
seq_5354172_x1                                          ........................aguaauccaggauaggcA....................................................................	1
seq_5194424_x2                                          ........................aguaauccaggauaggNu....................................................................	1
seq_4809056_x131                                        ........................aguaauccaggauaggcu....................................................................	0
seq_5263319_x1                                          ........................aCuaauccaggauaggcu....................................................................	1
seq_5295781_x1                                          ........................aguaauccaggaCaggcu....................................................................	1
seq_5302903_x1                                          ........................aguaCuccaggauaggcu....................................................................	1
seq_5297837_x1                                          ........................aguaaucUaggauaggcu....................................................................	1
seq_5266497_x1                                          ........................aguaauccaggauaggcuU...................................................................	1
seq_5337660_x1                                          .........................guaauccaggauaggcuU...................................................................	1
seq_5138773_x3                                          ...........................................................ccuauucucgguuacuugcac..............................	0
seq_5138173_x3                                          ...........................................................ccuauucucgguuacuugcacg.............................	0


>gi|417531964|ref|NC_019458.1|_28
score total		       89449.6
score for star read(s)	           3.9
score for read counts	       89440.3
score for mfe		           2.4
score for randfold	             0
score for cons. seed	             3
miRNA with same seed	bta-miR-30d_MIMAT0003533_Bos_taurus_miR-30d
total read count	        175445
mature read count	        165305
loop read count		             0
star read count		         10140
exp                                                     ffffffffffffffffffffMMMMMMMMMMMMMMMMMMMMMMMMllllllllllllllllllSSSSSSSSSSSSSSSSSSSSSSffffffffffffffffffffffffffffff
obs                                                     ffffffffffffffffffffMMMMMMMMMMMMMMMMMMMMMMMMllllllllllllllllllSSSSSSSSSSSSSSSSSSSSSSffffffffffffffffffffffffffffff
pri_seq                                                 uucugggcagucuuugcuacuguaaacauccuugacuggaagcuguaaggcguugcaaggagcuuucagucggauguuuacagcggcaggcugccacggucaucccgcugcacg
pri_struct                                              ..(((((((((((..((..((((((((((((..(((((((((((.(...((...))..).)))))))))))))))))))))))..)))))))))).)))...............	#MM
seq_5365684_x1                                          .................Aacuguaaacauccuugacugga..........................................................................	1
seq_5358262_x1                                          ..................aUuguaaacauccuugacuggaagcu......................................................................	1
seq_5120672_x4                                          ..................Ucuguaaacauccuugacuggaagcu......................................................................	1
seq_5167554_x2                                          ...................cuguaaacauccuugacugga..........................................................................	0
seq_5219990_x1                                          ...................cuguaaacauccuugacuggaagc.......................................................................	0
seq_5135146_x3                                          ...................cuguaaacauccuugacuggaagA.......................................................................	1
seq_5140657_x3                                          ...................Uuguaaacauccuugacuggaagcu......................................................................	1
seq_5282531_x1                                          ...................cuguaaacaucAuugacuggaagcu......................................................................	1
seq_5157318_x2                                          ...................Auguaaacauccuugacuggaagcu......................................................................	1
seq_5370994_x1                                          ...................cuguaaaAauccuugacuggaagcu......................................................................	1
seq_4887202_x70                                         ...................cuguaaacauccuugacuggaagcu......................................................................	0
seq_5238652_x1                                          ...................cuCuaaacauccuugacuggaagcu......................................................................	1
seq_5152084_x3                                          ...................cuguaaacauccuugacuggaagcuU.....................................................................	1
seq_5062971_x10                                         ....................uguaaacauccuugacug............................................................................	0
seq_5342135_x1                                          ....................uguaaacauccuugacuC............................................................................	1
seq_5332832_x1                                          ....................uguaaacauccNugacugg...........................................................................	1
seq_5273152_x1                                          ....................uUuaaacauccuugacugg...........................................................................	1
seq_5162420_x2                                          ....................uguaaacaucUuugacugg...........................................................................	1
seq_5152705_x3                                          ....................uguaaacauccCugacugg...........................................................................	1
seq_5219875_x1                                          ....................uguaaacauccAugacugg...........................................................................	1
seq_5337550_x1                                          ....................uguaaacCuccuugacugg...........................................................................	1
seq_4936313_x46                                         ....................uguaaacauccuugacugU...........................................................................	1
seq_4642405_x385                                        ....................uguaaacauccuugacugg...........................................................................	0
seq_5305210_x1                                          ....................uguaaacauAcuugacugg...........................................................................	1
seq_4843119_x100                                        ....................uguaaacauccuugacugA...........................................................................	1
seq_5242897_x1                                          ....................uguaaacauccuugacAgg...........................................................................	1
seq_5358249_x1                                          ....................uNuaaacauccuugacugg...........................................................................	1
seq_5149942_x3                                          ....................uguaaacauccuugacNgg...........................................................................	1
seq_5321595_x1                                          ....................uguGaacauccuugacugg...........................................................................	1
seq_5198886_x2                                          ....................uguGaacauccuugacugga..........................................................................	1
seq_5223356_x1                                          ....................ugGaaacauccuugacugga..........................................................................	1
seq_5116980_x4                                          ....................uguaaacauccuugaAugga..........................................................................	1
seq_5213660_x1                                          ....................uguaaaAauccuugacugga..........................................................................	1
seq_4288802_x2093                                       ....................uguaaacauccuugacugga..........................................................................	0
seq_4899219_x64                                         ....................uguaaacauUcuugacugga..........................................................................	1
seq_5159946_x2                                          ....................uguNaacauccuugacugga..........................................................................	1
seq_5134210_x3                                          ....................uguaaacauccuugacCgga..........................................................................	1
seq_5237633_x1                                          ....................uguaaaGauccuugacugga..........................................................................	1
seq_5206158_x1                                          ....................uguaaacauccuuCacugga..........................................................................	1
seq_5351908_x1                                          ....................uguaaacaAccuugacugga..........................................................................	1
seq_5181368_x2                                          ....................uCuaaacauccuugacugga..........................................................................	1
seq_5128108_x4                                          ....................uguaaacauccuugacuggU..........................................................................	1
seq_5206686_x1                                          ....................uguaaacauccGugacugga..........................................................................	1
seq_5311816_x1                                          ....................uguaaacaucGuugacugga..........................................................................	1
seq_5108397_x5                                          ....................uguaaacauccuugacuggC..........................................................................	1
seq_5332925_x1                                          ....................uguaUacauccuugacugga..........................................................................	1
seq_5135362_x3                                          ....................uguaaacauccuugacugAa..........................................................................	1
seq_5242181_x1                                          ....................uguaaacauccuugacuAga..........................................................................	1
seq_5228853_x1                                          ....................uguaaacauccuugacuCga..........................................................................	1
seq_5301226_x1                                          ....................uguaaacauccuugacugUa..........................................................................	1
seq_5252574_x1                                          ....................uguaaUcauccuugacugga..........................................................................	1
seq_5182710_x2                                          ....................uguaaacauccAugacugga..........................................................................	1
seq_5094054_x6                                          ....................uAuaaacauccuugacugga..........................................................................	1
seq_5027855_x17                                         ....................uguaaacauccNugacugga..........................................................................	1
seq_4854996_x90                                         ....................uguaaacaucUuugacugga..........................................................................	1
seq_4981133_x29                                         ....................uguaaacauccCugacugga..........................................................................	1
seq_5243844_x1                                          ....................uguaaacauccuAgacugga..........................................................................	1
seq_5194800_x2                                          ....................uguaaacauccuugCcugga..........................................................................	1
seq_5146816_x3                                          ....................uguaaacaucAuugacugga..........................................................................	1
seq_5177902_x2                                          ....................uguaaacauccuugacugCa..........................................................................	1
seq_5118476_x4                                          ....................uguaaaUauccuugacugga..........................................................................	1
seq_5317307_x1                                          ....................Gguaaacauccuugacugga..........................................................................	1
seq_5029870_x16                                         ....................uguaaacauccuugacNgga..........................................................................	1
seq_5254898_x1                                          ....................uguaaacauccuugGcugga..........................................................................	1
seq_5329700_x1                                          ....................uguaaacauccuugacuggGa.........................................................................	1
seq_5131176_x4                                          ....................uguaaacauccuugacuggaU.........................................................................	1
seq_5258132_x1                                          ....................uguaaacauccuugacGggaa.........................................................................	1
seq_5157084_x2                                          ....................uguaaacauccuugacNggaa.........................................................................	1
seq_5166684_x2                                          ....................uguaaacauccuugacuggaC.........................................................................	1
seq_5149738_x3                                          ....................uguaaacauccNugacuggaag........................................................................	1
seq_4744140_x213                                        ....................uguaaacauccuugacuggaag........................................................................	0
seq_5099394_x6                                          ....................uguaaacaucUuugacuggaag........................................................................	1
seq_5239286_x1                                          ....................uguaaacauccuugacuggaCg........................................................................	1
seq_5329780_x1                                          ....................uguaaacCuccuugacuggaag........................................................................	1
seq_5350023_x1                                          ....................ugCaaacauccuugacuggaag........................................................................	1
seq_5244239_x1                                          ....................uguaaaUauccuugacuggaag........................................................................	1
seq_5240612_x1                                          ....................uguaaacauccuugacCggaag........................................................................	1
seq_5017458_x19                                         ....................uguaaacauccuugacuggaaA........................................................................	1
seq_5055782_x11                                         ....................uguaaacauUcuugacuggaag........................................................................	1
seq_5137276_x3                                          ....................uguaaacauccCugacuggaag........................................................................	1
seq_5358573_x1                                          ....................uguaaacauccAugacuggaagc.......................................................................	1
seq_5107352_x5                                          ....................uguaaacauccuugacugCaagc.......................................................................	1
seq_5305436_x1                                          ....................uguaaaUauccuugacuggaagc.......................................................................	1
seq_5009726_x21                                         ....................uguaaacauccuugacNggaagc.......................................................................	1
seq_5143048_x3                                          ....................uguaaacauccuugaAuggaagc.......................................................................	1
seq_5305359_x1                                          ....................uguaaCcauccuugacuggaagc.......................................................................	1
seq_5180172_x2                                          ....................uguaaacauccuugaUuggaagc.......................................................................	1
seq_5139913_x3                                          ....................uguaaacauccuugacugAaagc.......................................................................	1
seq_5329543_x1                                          ....................uguaaacaCccuugacuggaagc.......................................................................	1
seq_5332655_x1                                          ....................ugAaaacauccuugacuggaagc.......................................................................	1
seq_5337594_x1                                          ....................ugCaaacauccuugacuggaagc.......................................................................	1
seq_5160500_x2                                          ....................uguaaacauccuugacuCgaagc.......................................................................	1
seq_5334347_x1                                          ....................uguaaacCuccuugacuggaagc.......................................................................	1
seq_5109867_x5                                          ....................uguaaacauccuugacuggaaCc.......................................................................	1
seq_5261758_x1                                          ....................uguaaaAauccuugacuggaagc.......................................................................	1
seq_4838638_x104                                        ....................uguaaacauccuugacuggaagU.......................................................................	1
seq_5028280_x17                                         ....................uguaaacauccNugacuggaagc.......................................................................	1
seq_4355261_x1595                                       ....................uguaaacauccuugacuggaagA.......................................................................	1
seq_5191752_x2                                          ....................uguaCacauccuugacuggaagc.......................................................................	1
seq_4250991_x2362                                       ....................uguaaacauccuugacuggaagc.......................................................................	0
seq_5334943_x1                                          ....................uguCaacauccuugacuggaagc.......................................................................	1
seq_5111172_x5                                          ....................uAuaaacauccuugacuggaagc.......................................................................	1
seq_5272735_x1                                          ....................uguaaacauccuuUacuggaagc.......................................................................	1
seq_5140492_x3                                          ....................uguaaacaucAuugacuggaagc.......................................................................	1
seq_5146306_x3                                          ....................Cguaaacauccuugacuggaagc.......................................................................	1
seq_5130564_x4                                          ....................uguaaacauccuugacuggCagc.......................................................................	1
seq_5235582_x1                                          ....................uguaaacaucGuugacuggaagc.......................................................................	1
seq_4924910_x52                                         ....................uguaaacauUcuugacuggaagc.......................................................................	1
seq_4985632_x27                                         ....................uguaaacauccuugacuggaagN.......................................................................	1
seq_5181584_x2                                          ....................uguaaacauccuugCcuggaagc.......................................................................	1
seq_5130764_x4                                          ....................uguaaacauccuugacuggaUgc.......................................................................	1
seq_5067221_x10                                         ....................uguaaacauccCugacuggaagc.......................................................................	1
seq_5168088_x2                                          ....................uguaaacauAcuugacuggaagc.......................................................................	1
seq_5122372_x4                                          ....................uguaaacauccuugacuggaCgc.......................................................................	1
seq_5153170_x3                                          ....................uguaaacauccuugacuggaGgc.......................................................................	1
seq_4832128_x109                                        ....................uguaaacaucUuugacuggaagc.......................................................................	1
seq_5199400_x2                                          ....................uguaaacauccuuAacuggaagc.......................................................................	1
seq_5256973_x1                                          ....................uguaaacauccuugacuggaaAc.......................................................................	1
seq_5357446_x1                                          ....................uguaaacauccuugacuggUagc.......................................................................	1
seq_5166516_x2                                          ....................uguaaacauccuuCacuggaagc.......................................................................	1
seq_5094426_x6                                          ....................uCuaaacauccuugacuggaagc.......................................................................	1
seq_5368645_x1                                          ....................uguaaacauccGugacuggaagc.......................................................................	1
seq_4863108_x85                                         ....................uguaaacauccuugacuCgaagcu......................................................................	1
seq_4886992_x70                                         ....................uguaaacauccAugacuggaagcu......................................................................	1
seq_4968931_x33                                         ....................uguGaacauccuugacuggaagcu......................................................................	1
seq_5048111_x13                                         ....................uguaaacauccuugacuggGagcu......................................................................	1
seq_5066331_x10                                         ....................uguaaacauccuugaGuggaagcu......................................................................	1
seq_4948921_x41                                         ....................uguaaacauccuugacuggaagGu......................................................................	1
seq_4796230_x143                                        ....................uguaaacauccuugacuggaagcA......................................................................	1
seq_4853907_x91                                         ....................uguaaacauccuuCacuggaagcu......................................................................	1
seq_4926345_x51                                         ....................uguaaacauccuugacAggaagcu......................................................................	1
seq_4756079_x198                                        ....................uguaaacauccuugacuggaagcC......................................................................	1
seq_5053019_x12                                         ....................uguaaacauccuGgacuggaagcu......................................................................	1
seq_4857322_x88                                         ....................uguaaacCuccuugacuggaagcu......................................................................	1
seq_5079568_x8                                          ....................uguaaacauccuugacuggUagcu......................................................................	1
seq_5004135_x22                                         ....................uguaaacauccuugacuggaaAcu......................................................................	1
seq_4894519_x66                                         ....................uguaaacaucAuugacuggaagcu......................................................................	1
seq_4988332_x27                                         ....................uguaaacauccuugGcuggaagcu......................................................................	1
seq_5040308_x14                                         ....................uguaaacauccuuUacuggaagcu......................................................................	1
seq_5112562_x5                                          ....................uguUaacauccuugacuggaagcu......................................................................	1
seq_4964005_x35                                         ....................uguaaacauccuugacuAgaagcu......................................................................	1
seq_4728629_x235                                        ....................uAuaaacauccuugacuggaagcu......................................................................	1
seq_4987117_x27                                         ....................uguaaacauccuugacuggaagUu......................................................................	1
seq_5308445_x1                                          ....................uguaaaGauccuugacuggaagcu......................................................................	1
seq_4662945_x347                                        ....................uguaaacauUcuugacuggaagcu......................................................................	1
seq_4884863_x72                                         ....................uguaCacauccuugacuggaagcu......................................................................	1
seq_4829029_x112                                        ....................uguaaacauccuugacCggaagcu......................................................................	1
seq_4942242_x44                                         ....................uguaaacauccuAgacuggaagcu......................................................................	1
seq_4831799_x110                                        ....................uguaaacaCccuugacuggaagcu......................................................................	1
seq_4870117_x81                                         ....................uguaaacauccuugacugAaagcu......................................................................	1
seq_5087285_x7                                          ....................uguaaUcauccuugacuggaagcu......................................................................	1
seq_4913039_x57                                         ....................uguaaCcauccuugacuggaagcu......................................................................	1
seq_5080008_x8                                          ....................uguaUacauccuugacuggaagcu......................................................................	1
seq_5032414_x16                                         ....................ugAaaacauccuugacuggaagcu......................................................................	1
seq_5013602_x20                                         ....................uNuaaacauccuugacuggaagcu......................................................................	1
seq_4764269_x184                                        ....................uCuaaacauccuugacuggaagcu......................................................................	1
seq_4826081_x115                                        ....................uguaaacauccuugacugCaagcu......................................................................	1
seq_4451872_x1060                                       ....................uguaaacauccNugacuggaagcu......................................................................	1
seq_5063081_x10                                         ....................uguaaacUuccuugacuggaagcu......................................................................	1
seq_4926039_x51                                         ....................Nguaaacauccuugacuggaagcu......................................................................	1
seq_5063931_x10                                         ....................uguaaacauccuugacuggaagcG......................................................................	1
seq_1438894_x135041                                     ....................uguaaacauccuugacuggaagcu......................................................................	0
seq_4464198_x977                                        ....................uguaaacauccuugacuggaagNu......................................................................	1
seq_4900875_x63                                         ....................uguCaacauccuugacuggaagcu......................................................................	1
seq_4510309_x780                                        ....................uguaaacauccuugacNggaagcu......................................................................	1
seq_5107297_x5                                          ....................uguaaacauGcuugacuggaagcu......................................................................	1
seq_5047981_x13                                         ....................uguaaacauccuugUcuggaagcu......................................................................	1
seq_5047617_x13                                         ....................uguaaacauccuugacGggaagcu......................................................................	1
seq_4893983_x67                                         ....................uUuaaacauccuugacuggaagcu......................................................................	1
seq_5014882_x20                                         ....................uguNaacauccuugacuggaagcu......................................................................	1
seq_5016394_x19                                         ....................uguaaacGuccuugacuggaagcu......................................................................	1
seq_4734887_x227                                        ....................uguaaacaucUuugacuggaagcu......................................................................	1
seq_4872508_x79                                         ....................uguaaacauccuugCcuggaagcu......................................................................	1
seq_5109382_x5                                          ....................uguaaacaucGuugacuggaagcu......................................................................	1
seq_5044666_x13                                         ....................uguaaacaAccuugacuggaagcu......................................................................	1
seq_4877314_x76                                         ....................uguaaacauccuugaAuggaagcu......................................................................	1
seq_4830145_x111                                        ....................Cguaaacauccuugacuggaagcu......................................................................	1
seq_5276800_x1                                          ....................uguaaacaGccuugacuggaagcu......................................................................	1
seq_4873527_x78                                         ....................uguaaaUauccuugacuggaagcu......................................................................	1
seq_5122884_x4                                          ....................uguaaacauccuugacuUgaagcu......................................................................	1
seq_4831359_x110                                        ....................uguaaaAauccuugacuggaagcu......................................................................	1
seq_4832237_x109                                        ....................uguaaacauccuugacuggCagcu......................................................................	1
seq_5040140_x14                                         ....................uguaaacauccuugacugUaagcu......................................................................	1
seq_4680280_x316                                        ....................uguaaacauccuugacuggaCgcu......................................................................	1
seq_5116462_x5                                          ....................uguaaacauccuugacuggaaNcu......................................................................	1
seq_4921882_x53                                         ....................uguaaacauccuugacuggaaCcu......................................................................	1
seq_4795801_x143                                        ....................uguaaacauccuugacuggaGgcu......................................................................	1
seq_4960500_x37                                         ....................uguaaacauccGugacuggaagcu......................................................................	1
seq_4951806_x40                                         ....................uguaaacauccuugaUuggaagcu......................................................................	1
seq_5046109_x13                                         ....................uguaGacauccuugacuggaagcu......................................................................	1
seq_4942198_x44                                         ....................uguaaacauccuuAacuggaagcu......................................................................	1
seq_4825621_x115                                        ....................ugCaaacauccuugacuggaagcu......................................................................	1
seq_5014362_x20                                         ....................Aguaaacauccuugacuggaagcu......................................................................	1
seq_5062671_x10                                         ....................uguaaGcauccuugacuggaagcu......................................................................	1
seq_4827678_x113                                        ....................uguaaacauccuugacuggaUgcu......................................................................	1
seq_4925733_x51                                         ....................uguaaacauAcuugacuggaagcu......................................................................	1
seq_4749391_x207                                        ....................uguaaacauccCugacuggaagcu......................................................................	1
seq_5045277_x13                                         ....................ugGaaacauccuugacuggaagcu......................................................................	1
seq_4785070_x154                                        ....................uguaaacauccuugacuggaagAu......................................................................	1
seq_5071080_x9                                          ....................Gguaaacauccuugacuggaagcu......................................................................	1
seq_4008948_x4767                                       ....................uguaaacauccuugacuggaagcuU.....................................................................	1
seq_5202024_x2                                          ....................uguaaacauccuugacuggaagcug.....................................................................	0
seq_5134585_x3                                          ....................uguaaacauccuugacuggaagcuC.....................................................................	1
seq_5052383_x12                                         ....................uguaaacauccuugacuggaagcuA.....................................................................	1
seq_5346374_x1                                          ....................uguaaacauccuugacuggaagcugC....................................................................	1
seq_5355439_x1                                          ....................uguaaacauccuugacuggaagcugA....................................................................	1
seq_5267390_x1                                          ....................uguaaacauccuugacuggaagcuCu....................................................................	1
seq_5185274_x2                                          ....................uguaaacauccuugacuggaagcuAu....................................................................	1
seq_4989979_x26                                         ....................uguaaacauccuugacuggaagcuUu....................................................................	1
seq_4978149_x30                                         ....................uguaaacauccuugacuggaagcugu....................................................................	0
seq_5256687_x1                                          ....................uguaaacauccuugacuggaagcuAua...................................................................	1
seq_5344069_x1                                          .....................guaaacauccuugacugU...........................................................................	1
seq_5331413_x1                                          .....................guaaacauccuugacugA...........................................................................	1
seq_5269341_x1                                          .....................guaaacaucUuugacugg...........................................................................	1
seq_5132612_x4                                          .....................guaaacauccuugacugg...........................................................................	0
seq_5171276_x2                                          .....................guaaacauccuNgacugga..........................................................................	1
seq_5015501_x19                                         .....................guaaacauccuugacugga..........................................................................	0
seq_5247629_x1                                          .....................guaaacauccuugacuNga..........................................................................	1
seq_5144821_x3                                          .....................guaaacauccuugacuggaag........................................................................	0
seq_5133472_x3                                          .....................guaaacauccuugacuggaagU.......................................................................	1
seq_4901946_x63                                         .....................guaaacauccuugacuggaagc.......................................................................	0
seq_5099964_x6                                          .....................guaaacaucUuugacuggaagc.......................................................................	1
seq_4968096_x34                                         .....................guaaacauccuugacuggaagA.......................................................................	1
seq_3721347_x8079                                       .....................guaaacauccuugacuggaagcu......................................................................	0
seq_5104062_x6                                          .....................guaaacauccuugacCggaagcu......................................................................	1
seq_5316690_x1                                          .....................guaaacauccuugacuggaagUu......................................................................	1
seq_5098368_x6                                          .....................gGaaacauccuugacuggaagcu......................................................................	1
seq_5038208_x14                                         .....................gAaaacauccuugacuggaagcu......................................................................	1
seq_5117628_x4                                          .....................guaaacauccuAgacuggaagcu......................................................................	1
seq_5063231_x10                                         .....................guaaacaCccuugacuggaagcu......................................................................	1
seq_5043834_x13                                         .....................guaaacauccuugacuggaCgcu......................................................................	1
seq_5326098_x1                                          .....................guaaacauccuugacugUaagcu......................................................................	1
seq_5293593_x1                                          .....................gNaaacauccuugacuggaagcu......................................................................	1
seq_5291183_x1                                          .....................guaaacauccuugGcuggaagcu......................................................................	1
seq_4977999_x30                                         .....................guaaacaucUuugacuggaagcu......................................................................	1
seq_5138158_x3                                          .....................guaaacauccuGgacuggaagcu......................................................................	1
seq_5033585_x15                                         .....................guaaacauUcuugacuggaagcu......................................................................	1
seq_5145340_x3                                          .....................guaCacauccuugacuggaagcu......................................................................	1
seq_5073474_x9                                          .....................guaaacauccuugacuAgaagcu......................................................................	1
seq_4969954_x33                                         .....................guaaacauccuugacuNgaagcu......................................................................	1
seq_5105907_x5                                          .....................guaaCcauccuugacuggaagcu......................................................................	1
seq_5096064_x6                                          .....................guaaacauccuugacuggaagAu......................................................................	1
seq_5128032_x4                                          .....................Auaaacauccuugacuggaagcu......................................................................	1
seq_5325724_x1                                          .....................guaaacauccuugacuggUagcu......................................................................	1
seq_5137948_x3                                          .....................guaaacauccuugacuggaaAcu......................................................................	1
seq_5021908_x18                                         .....................gCaaacauccuugacuggaagcu......................................................................	1
seq_5184114_x2                                          .....................guaaacauccuugacuggaagcG......................................................................	1
seq_5119504_x4                                          .....................Cuaaacauccuugacuggaagcu......................................................................	1
seq_5203744_x1                                          .....................guaaGcauccuugacuggaagcu......................................................................	1
seq_5155822_x3                                          .....................guaaacauAcuugacuggaagcu......................................................................	1
seq_5171130_x2                                          .....................guaaacaAccuugacuggaagcu......................................................................	1
seq_5199622_x2                                          .....................guaaacauccuugacuggGagcu......................................................................	1
seq_5095998_x6                                          .....................guaaaAauccuugacuggaagcu......................................................................	1
seq_5190532_x2                                          .....................guaaacauccuugacugCaagcu......................................................................	1
seq_5084604_x7                                          .....................guaaaUauccuugacuggaagcu......................................................................	1
seq_5115767_x5                                          .....................guaaacauccuugaUuggaagcu......................................................................	1
seq_5085248_x7                                          .....................guaaacauccuugacuCgaagcu......................................................................	1
seq_4919546_x54                                         .....................guaaacauccuugacuggaagcN......................................................................	1
seq_5101674_x6                                          .....................guCaacauccuugacuggaagcu......................................................................	1
seq_5324535_x1                                          .....................guGaacauccuugacuggaagcu......................................................................	1
seq_5053931_x12                                         .....................guaaacauccuugacuggaagcC......................................................................	1
seq_5220405_x1                                          .....................guaGacauccuugacuggaagcu......................................................................	1
seq_5182812_x2                                          .....................guaaacaucAuugacuggaagcu......................................................................	1
seq_5104892_x5                                          .....................guaaacauccuugacugAaagcu......................................................................	1
seq_5115172_x5                                          .....................guaaacauccuugacuggCagcu......................................................................	1
seq_5096466_x6                                          .....................guaaacauccuugacuggaaCcu......................................................................	1
seq_5214158_x1                                          .....................guaaacauccAugacuggaagcu......................................................................	1
seq_4889708_x69                                         .....................guaaacauccuNgacuggaagcu......................................................................	1
seq_5363621_x1                                          .....................guaNacauccuugacuggaagcu......................................................................	1
seq_5117132_x4                                          .....................guaaacauccCugacuggaagcu......................................................................	1
seq_5231966_x1                                          .....................guaaacGuccuugacuggaagcu......................................................................	1
seq_5153461_x3                                          .....................Uuaaacauccuugacuggaagcu......................................................................	1
seq_5177490_x2                                          .....................guaaacauccuugacuggaUgcu......................................................................	1
seq_5066661_x10                                         .....................guaaacauccuugCcuggaagcu......................................................................	1
seq_5143507_x3                                          .....................guaaacCuccuugacuggaagcu......................................................................	1
seq_5197560_x2                                          .....................guaaacauccuugacuggaGgcu......................................................................	1
seq_5043327_x13                                         .....................guaaacauccuugacuggaagcA......................................................................	1
seq_5145325_x3                                          .....................Nuaaacauccuugacuggaagcu......................................................................	1
seq_5201814_x2                                          .....................guaaacauccuuCacuggaagcu......................................................................	1
seq_5237316_x1                                          .....................guaaacauccuugacuggaagGu......................................................................	1
seq_5118240_x4                                          .....................guaaacauccuuAacuggaagcu......................................................................	1
seq_5290648_x1                                          .....................guaaacauccuNgacuggaagcug.....................................................................	1
seq_5361424_x1                                          .....................guaaacauccuugacuggaagcuA.....................................................................	1
seq_4943592_x43                                         .....................guaaacauccuugacuggaagcug.....................................................................	0
seq_5335684_x1                                          .....................guaaacauccuugacuggaagcuC.....................................................................	1
seq_5169422_x2                                          .....................guaaacauccuugacuggaagcNg.....................................................................	1
seq_4640078_x390                                        .....................guaaacauccuugacuggaagcuU.....................................................................	1
seq_5354765_x1                                          .....................gNaaacauccuugacuggaagcugu....................................................................	1
seq_5367172_x1                                          .....................guCaacauccuugacuggaagcugu....................................................................	1
seq_4565640_x578                                        .....................guaaacauccuugacuggaagcugu....................................................................	0
seq_5250958_x1                                          .....................guaaacauccuugacugAaagcugu....................................................................	1
seq_5171462_x2                                          .....................guaaacauccuugacuggaagcuCu....................................................................	1
seq_5252119_x1                                          .....................guaaacaucUuugacuggaagcugu....................................................................	1
seq_5345037_x1                                          .....................guaaacauccuugacugCaagcugu....................................................................	1
seq_5107397_x5                                          .....................guaaacauccuugacuggaagcNgu....................................................................	1
seq_5264913_x1                                          .....................gAaaacauccuugacuggaagcugu....................................................................	1
seq_5129000_x4                                          .....................guaaacauccuugacuggaagcuUu....................................................................	1
seq_5183696_x2                                          .....................guaaacauccuugacuggCagcugu....................................................................	1
seq_5350677_x1                                          .....................gGaaacauccuugacuggaagcugu....................................................................	1
seq_5167530_x2                                          .....................guaaacauccuugacuAgaagcugu....................................................................	1
seq_5106622_x5                                          .....................guaaacauccuNgacuggaagcugu....................................................................	1
seq_5334913_x1                                          .....................Auaaacauccuugacuggaagcugu....................................................................	1
seq_5247061_x1                                          .....................guaaacauccuugacuggaagcCgu....................................................................	1
seq_5184292_x2                                          .....................guaaacauccuugacuggaagcugA....................................................................	1
seq_5222320_x1                                          .....................guaaacaCccuugacuggaagcugu....................................................................	1
seq_5151571_x3                                          .....................guaaacauccuugacuggaagcugC....................................................................	1
seq_5149540_x3                                          .....................guaaacauccuugacuNgaagcugu....................................................................	1
seq_5232628_x1                                          .....................guaaacauccuugacAggaagcugu....................................................................	1
seq_5199968_x2                                          .....................gCaaacauccuugacuggaagcugu....................................................................	1
seq_5353200_x1                                          .....................guaaacauccuugacuggaagAugu....................................................................	1
seq_5306809_x1                                          .....................guaaacauccuugacuggaagcuAu....................................................................	1
seq_5222614_x1                                          .....................guaaacauccuugacuggaagcugAa...................................................................	1
seq_5154154_x3                                          .....................guaaacauccuugacuggaagcuguU...................................................................	1
seq_5169514_x2                                          ......................uaaacauccuugacugga..........................................................................	0
seq_5192598_x2                                          ......................uaaacauccuugacuggaagc.......................................................................	0
seq_5318936_x1                                          ......................uaaacauccuugacugNaagcu......................................................................	1
seq_5370910_x1                                          ......................uGaacauccuugacuggaagcu......................................................................	1
seq_5236772_x1                                          ......................uaaacauccuugacuggaagAu......................................................................	1
seq_5206333_x1                                          ......................uaaGcauccuugacuggaagcu......................................................................	1
seq_5173026_x2                                          ......................uaaacauccuuNacuggaagcu......................................................................	1
seq_5267663_x1                                          ......................uaaacaucUuugacuggaagcu......................................................................	1
seq_5174640_x2                                          ......................uaaacauccuugacugCaagcu......................................................................	1
seq_4726007_x240                                        ......................uaaacauccuugacuggaagcu......................................................................	0
seq_5239532_x1                                          ......................uaaacauccCugacuggaagcu......................................................................	1
seq_5270236_x1                                          ......................uaaacauccuugacuggaagcuA.....................................................................	1
seq_5291628_x1                                          ......................uaaacauccuugacuggaagcug.....................................................................	0
seq_5113042_x5                                          ......................uaaacauccuugacuggaagcuU.....................................................................	1
seq_4907173_x59                                         ......................uaaacauccuugacuggaagcugu....................................................................	0
seq_5294416_x1                                          ......................uaaacauccuugacuAgaagcugu....................................................................	1
seq_5149561_x3                                          .......................aaacauccuugacuggaagcu......................................................................	0
seq_5178066_x2                                          .......................aaacauccuugacuggaagcugu....................................................................	0
seq_5105672_x5                                          ..........................cauccuugacuggaagcu......................................................................	0
seq_5245322_x1                                          ..........................cauccuugacuggaagcuU.....................................................................	1
seq_5234012_x1                                          .............................................................gcuuucagucggauguuuacagc..............................	0
seq_5203206_x1                                          .............................................................Ucuuucagucggauguuuacagc..............................	1
seq_5175598_x2                                          .............................................................Ccuuucagucggauguuuacagc..............................	1
seq_5358440_x1                                          .............................................................Acuuucagucggauguuuacagc..............................	1
seq_4961224_x36                                         .............................................................gcuuucagucggauguuuacagU..............................	1
seq_5109227_x5                                          ..............................................................cuuucagucggauguuua..................................	0
seq_5250116_x1                                          ..............................................................cuuucagucggaCguuuac.................................	1
seq_5304266_x1                                          ..............................................................cuuucagucggauguuuaU.................................	1
seq_4877922_x76                                         ..............................................................cuuucagucggauguuuac.................................	0
seq_5261246_x1                                          ..............................................................cuuucagucggaAguuuaca................................	1
seq_4823189_x117                                        ..............................................................cuuucagucggauguuuaca................................	0
seq_5277366_x1                                          ..............................................................cuuucagucggauguuNaca................................	1
seq_5268702_x1                                          ..............................................................cuuucagucggNuguuuaca................................	1
seq_5257378_x1                                          ..............................................................cuuucagucggauCuuuacag...............................	1
seq_4759198_x192                                        ..............................................................cuuucagucggauguuuacag...............................	0
seq_5082088_x8                                          ..............................................................cuuucagucggauguuuacaC...............................	1
seq_5204180_x1                                          ..............................................................cuuucagucggauguuuacCg...............................	1
seq_5202931_x1                                          ..............................................................cuuucagucAgauguuuacag...............................	1
seq_5346790_x1                                          ..............................................................cuuucagucggNuguuuacag...............................	1
seq_5364789_x1                                          ..............................................................cuuAcagucggauguuuacag...............................	1
seq_5340533_x1                                          ..............................................................cuuucaCucggauguuuacag...............................	1
seq_5297629_x1                                          ..............................................................cuuucagucggaCguuuacag...............................	1
seq_5198186_x2                                          ..............................................................cuuucagucggauguuNacag...............................	1
seq_5348122_x1                                          ..............................................................cuuucagucggGuguuuacag...............................	1
seq_5247979_x1                                          ..............................................................cuuucagucggauguuuacaA...............................	1
seq_5257551_x1                                          ..............................................................cuCucagucggauguuuacag...............................	1
seq_5153779_x3                                          ..............................................................cuuucGgucggauguuuacagc..............................	1
seq_5142238_x3                                          ..............................................................cuuucaguAggauguuuacagc..............................	1
seq_4255681_x2325                                       ..............................................................cuuucagucggauguuuacagU..............................	1
seq_5133754_x3                                          ..............................................................cuuucagucggUuguuuacagc..............................	1
seq_5317403_x1                                          ..............................................................cNuucagucggauguuuacagc..............................	1
seq_5079880_x8                                          ..............................................................cAuucagucggauguuuacagc..............................	1
seq_5087677_x7                                          ..............................................................cuuucagucggaCguuuacagc..............................	1
seq_4943291_x43                                         ..............................................................cuuucagucggauguuNacagc..............................	1
seq_5104192_x5                                          ..............................................................cuuucagucgAauguuuacagc..............................	1
seq_5132712_x4                                          ..............................................................cuuucagucggauguuuaUagc..............................	1
seq_5339599_x1                                          ..............................................................cuuucagucggauCuuuacagc..............................	1
seq_5103486_x6                                          ..............................................................cuuucagucggGuguuuacagc..............................	1
seq_5074950_x9                                          ..............................................................Auuucagucggauguuuacagc..............................	1
seq_4927158_x50                                         ..............................................................cuuucagucggNuguuuacagc..............................	1
seq_5063551_x10                                         ..............................................................cCuucagucggauguuuacagc..............................	1
seq_5136022_x3                                          ..............................................................cuuucagucggaugCuuacagc..............................	1
seq_5178810_x2                                          ..............................................................cuuNcagucggauguuuacagc..............................	1
seq_5257663_x1                                          ..............................................................cuuucagucggauguuuacagG..............................	1
seq_3856025_x6589                                       ..............................................................cuuucagucggauguuuacagc..............................	0
seq_5310870_x1                                          ..............................................................cuuucagucggauAuuuacagc..............................	1
seq_5065581_x10                                         ..............................................................cuuucagucggCuguuuacagc..............................	1
seq_5125876_x4                                          ..............................................................cuuucagucAgauguuuacagc..............................	1
seq_5086172_x7                                          ..............................................................cuuucagucggauguuuacCgc..............................	1
seq_5205933_x1                                          ..............................................................cuuucagucggauguCuacagc..............................	1
seq_5220126_x1                                          ..............................................................Nuuucagucggauguuuacagc..............................	1
seq_5189964_x2                                          ..............................................................cuuuAagucggauguuuacagc..............................	1
seq_5125224_x4                                          ..............................................................cuuuUagucggauguuuacagc..............................	1
seq_5348257_x1                                          ..............................................................cuuucaguGggauguuuacagc..............................	1
seq_5217330_x1                                          ..............................................................cuuucagGcggauguuuacagc..............................	1
seq_4941406_x44                                         ..............................................................cuuucagucggauguuuacagA..............................	1
seq_5143567_x3                                          ..............................................................cuuucagucggauguuCacagc..............................	1
seq_5126400_x4                                          ..............................................................cuuucagucgCauguuuacagc..............................	1
seq_5138320_x3                                          ..............................................................cuCucagucggauguuuacagc..............................	1
seq_5139241_x3                                          ..............................................................cuuucagucggauguuAacagc..............................	1
seq_5314714_x1                                          ..............................................................cuuucagucggauUuuuacagc..............................	1
seq_5135104_x3                                          ..............................................................cuuucagucCgauguuuacagc..............................	1
seq_5157916_x2                                          ..............................................................cuuucagucggauguuuaAagc..............................	1
seq_5192348_x2                                          ..............................................................cuuucagucggaugGuuacagc..............................	1
seq_5178334_x2                                          ..............................................................cuAucagucggauguuuacagc..............................	1
seq_5151931_x3                                          ..............................................................cuuCcagucggauguuuacagc..............................	1
seq_5130776_x4                                          ..............................................................cuuucagAcggauguuuacagc..............................	1
seq_5244051_x1                                          ..............................................................cuuucagucggauguuGacagc..............................	1
seq_5357903_x1                                          ..............................................................cuuucagucggauguuuUcagc..............................	1
seq_5135542_x3                                          ..............................................................cuuucaCucggauguuuacagc..............................	1
seq_5096706_x6                                          ..............................................................cuuucagucggauguuuacaUc..............................	1
seq_5059764_x11                                         ..............................................................cuuucaguUggauguuuacagc..............................	1
seq_5143027_x3                                          ..............................................................cGuucagucggauguuuacagc..............................	1
seq_5151268_x3                                          ..............................................................cuuucagucggauguuuacaAc..............................	1
seq_5221305_x1                                          ..............................................................cuuucagucggaGguuuacagc..............................	1
seq_5102088_x6                                          ..............................................................cuuucCgucggauguuuacagc..............................	1
seq_5182898_x2                                          ..............................................................cuuucaAucggauguuuacagc..............................	1
seq_5099172_x6                                          ..............................................................cuuucagucggauguuuCcagc..............................	1
seq_5120268_x4                                          ..............................................................cuuucagCcggauguuuacagc..............................	1
seq_5109977_x5                                          ..............................................................Uuuucagucggauguuuacagc..............................	1
seq_5016299_x19                                         ..............................................................cuuucagucggauguuuacaCc..............................	1
seq_5286816_x1                                          ..............................................................cuuucagucggauguuuacagcN.............................	1
seq_5096052_x6                                          ..............................................................cuuucagucggauguuuacagcC.............................	1
seq_4897476_x65                                         ..............................................................cuuucagucggauguuuacagcU.............................	1
seq_4885719_x71                                         ..............................................................cuuucagucggauguuuacagcA.............................	1
seq_5203315_x1                                          ...............................................................uuucagucggauguuuacag...............................	0
seq_5135182_x3                                          ...............................................................uuucagucggauguuuNcagc..............................	1
seq_4940218_x44                                         ...............................................................uuucagucggauguuuacagU..............................	1
seq_5129576_x4                                          ...............................................................uuucagucggaNguuuacagc..............................	1
seq_5294218_x1                                          ...............................................................uuucagucggauguuuacagG..............................	1
seq_5160932_x2                                          ...............................................................uuucagucggauguuuacagA..............................	1
seq_4749184_x207                                        ...............................................................uuucagucggauguuuacagc..............................	0
seq_5226461_x1                                          ...............................................................uAucagucggauguuuacagc..............................	1
seq_5246321_x1                                          ...............................................................uCucagucggauguuuacagc..............................	1
seq_5211260_x1                                          ...............................................................uuucagucggauguuuacUgc..............................	1
seq_5030606_x16                                         ...............................................................uuucagucggauguuuacagcU.............................	1
seq_5129128_x4                                          ...............................................................uuucagucggauguuuacagcA.............................	1
seq_5305002_x1                                          ...............................................................uuucagucggauguuuacagcC.............................	1
seq_5145172_x3                                          ................................................................uucagucggauguuuacagc..............................	0
seq_5187096_x2                                          ................................................................uucagucggauguuuacagU..............................	1


>gi|417531883|ref|NC_019483.1|_8375
score total		      165104.9
score for star read(s)	           3.9
score for read counts	      165095.3
score for mfe		           2.7
score for randfold	             0
score for cons. seed	             3
miRNA with same seed	bta-miR-486_MIMAT0009329_Bos_taurus_miR-486
total read count	        323839
mature read count	        323656
loop read count		             0
star read count		           183
exp                                                     fffffffffffffffffffMMMMMMMMMMMMMMMMMMMMMMMllllllllllllllllllSSSSSSSSSSSSSSSSSSSSSSSfffffffffffffffffffffffffffff
obs                                                     fffffffffffffffffffMMMMMMMMMMMMMMMMMMMMMMMllllllllllllllllllSSSSSSSSSSSSSSSSSSSSSSffffffffffffffffffffffffffffff
pri_seq                                                 cugcguccucccugacggguccuguacugagcugccccgaggcccuucgcugugcccagcucgggucagcucaguaccgggcgcgucggggugggagucggccggaagcagg
pri_struct                                              ((((.((((((((((((.((((.(((((((((((.((((((((.(......).)))....))))).))))))))))).)))).)))))))).)))).((.....)).)))).	#MM
seq_5278059_x1                                          .ugcguccucccugacggg.............................................................................................	0
seq_5106267_x5                                          ..................Cuccuguacugagcugccccga........................................................................	1
seq_5109442_x5                                          ..................Uuccuguacugagcugccccgag.......................................................................	1
seq_5152852_x3                                          ..................Auccuguacugagcugccccgag.......................................................................	1
seq_4889501_x69                                         ..................Cuccuguacugagcugccccgag.......................................................................	1
seq_5153065_x3                                          ..................Cuccuguacugagcugccccgagg......................................................................	1
seq_5230270_x1                                          ...................uccuguacugagcugUcc...........................................................................	1
seq_5282701_x1                                          ...................uccuguCcugagcugccc...........................................................................	1
seq_5297994_x1                                          ...................uccuguacugaNcugccc...........................................................................	1
seq_4920557_x53                                         ...................uccuguacugagcugccc...........................................................................	0
seq_5188076_x2                                          ...................uAcuguacugagcugccc...........................................................................	1
seq_5170590_x2                                          ...................uccuguacugagcugccU...........................................................................	1
seq_5216038_x1                                          ...................uccuguacugagcugUccc..........................................................................	1
seq_5224712_x1                                          ...................uccuguacugagcugcccU..........................................................................	1
seq_5241831_x1                                          ...................uccCguacugagcugcccc..........................................................................	1
seq_5302266_x1                                          ...................uAcuguacugagcugcccc..........................................................................	1
seq_4873449_x78                                         ...................uccuguacugagcugcccc..........................................................................	0
seq_5296545_x1                                          ...................uccuguacugaAcugcccc..........................................................................	1
seq_4750834_x205                                        ...................uccuguacugagcugccccg.........................................................................	0
seq_4982698_x28                                         ...................uccuguacugagcugccccU.........................................................................	1
seq_5194410_x2                                          ...................uccuguacugagcugcccUg.........................................................................	1
seq_5317459_x1                                          ...................uccuguCcugagcugccccg.........................................................................	1
seq_5303705_x1                                          ...................uAcuguacugagcugccccg.........................................................................	1
seq_5293187_x1                                          ...................uccuguacugagcugcAccg.........................................................................	1
seq_5105617_x5                                          ...................uccuguacugagcugccccA.........................................................................	1
seq_5183860_x2                                          ...................uccuguacugaNcugccccg.........................................................................	1
seq_5362017_x1                                          ...................uccuguacugCgcugccccg.........................................................................	1
seq_5288092_x1                                          ...................uNcuguacugagcugccccg.........................................................................	1
seq_5275830_x1                                          ...................uccuguacugaAcugccccg.........................................................................	1
seq_5328856_x1                                          ...................uccuguacugagcugcccAg.........................................................................	1
seq_5172614_x2                                          ...................uccAguacugagcugccccga........................................................................	1
seq_5138296_x3                                          ...................uccuguacugGgcugccccga........................................................................	1
seq_5096196_x6                                          ...................uccugCacugagcugccccga........................................................................	1
seq_5127016_x4                                          ...................uccuguacugUgcugccccga........................................................................	1
seq_5106022_x5                                          ...................uccuguacuAagcugccccga........................................................................	1
seq_5135497_x3                                          ...................uccuguacugagcugccccgG........................................................................	1
seq_5116572_x5                                          ...................uccuguCcugagcugccccga........................................................................	1
seq_5159266_x2                                          ...................Accuguacugagcugccccga........................................................................	1
seq_5298273_x1                                          ...................uccuguacugagcugcccGga........................................................................	1
seq_5090246_x7                                          ...................uccuguacugagcuCccccga........................................................................	1
seq_5184642_x2                                          ...................uccuguacugagcAgccccga........................................................................	1
seq_5043122_x14                                         ...................ucAuguacugagcugccccga........................................................................	1
seq_5072007_x9                                          ...................uccuguacuCagcugccccga........................................................................	1
seq_5043613_x13                                         ...................uccuguacCgagcugccccga........................................................................	1
seq_5092129_x7                                          ...................uccuguacugagcugcccAga........................................................................	1
seq_5327793_x1                                          ...................uccuguUcugagcugccccga........................................................................	1
seq_5204266_x1                                          ...................uccuguacugagcugcGccga........................................................................	1
seq_5052515_x12                                         ...................uccuguacugagcugcAccga........................................................................	1
seq_4952406_x40                                         ...................uccuguacugagcugccccgC........................................................................	1
seq_5061761_x10                                         ...................uccuguacugagcugcccUga........................................................................	1
seq_5183382_x2                                          ...................uccGguacugagcugccccga........................................................................	1
seq_5080040_x8                                          ...................uccuguacugagcugAcccga........................................................................	1
seq_5101860_x6                                          ...................uccuguacugaUcugccccga........................................................................	1
seq_4924338_x52                                         ...................uAcuguacugagcugccccga........................................................................	1
seq_5165630_x2                                          ...................uccuguacuUagcugccccga........................................................................	1
seq_4887062_x70                                         ...................uccuguacugaNcugccccga........................................................................	1
seq_5213593_x1                                          ...................uccuguacugagcugccccUa........................................................................	1
seq_5190050_x2                                          ...................uccuguacugagcugccUcga........................................................................	1
seq_5096676_x6                                          ...................uccuCuacugagcugccccga........................................................................	1
seq_5109657_x5                                          ...................uccuguaUugagcugccccga........................................................................	1
seq_5050055_x12                                         ...................uccuguacugaAcugccccga........................................................................	1
seq_5083200_x8                                          ...................uccuguacugCgcugccccga........................................................................	1
seq_5018256_x19                                         ...................uccuguacugaCcugccccga........................................................................	1
seq_5082864_x8                                          ...................uccuguacugagcugccccCa........................................................................	1
seq_5330191_x1                                          ...................uccNguacugagcugccccga........................................................................	1
seq_5365457_x1                                          ...................Nccuguacugagcugccccga........................................................................	1
seq_5136634_x3                                          ...................ucUuguacugagcugccccga........................................................................	1
seq_5141143_x3                                          ...................uccuguGcugagcugccccga........................................................................	1
seq_5095020_x6                                          ...................uGcuguacugagcugccccga........................................................................	1
seq_5141479_x3                                          ...................uccuguacugagAugccccga........................................................................	1
seq_3524547_x11266                                      ...................uccuguacugagcugccccga........................................................................	0
seq_5252654_x1                                          ...................uccugGacugagcugccccga........................................................................	1
seq_5063501_x10                                         ...................uccuguacugagcugcUccga........................................................................	1
seq_5179982_x2                                          ...................uccuguacAgagcugccccga........................................................................	1
seq_5090764_x7                                          ...................uccCguacugagcugccccga........................................................................	1
seq_5089742_x7                                          ...................uccuguacugagcugccccAa........................................................................	1
seq_5141242_x3                                          ...................uccuguacugagcugccAcga........................................................................	1
seq_5198288_x2                                          ...................uccuguacugagUugccccga........................................................................	1
seq_5135059_x3                                          ...................uccugAacugagcugccccga........................................................................	1
seq_4839670_x103                                        ...................uccuguacugagcugccccgU........................................................................	1
seq_5141029_x3                                          ...................uccuguaAugagcugccccga........................................................................	1
seq_5191310_x2                                          ...................uNcuguacugagcugccccga........................................................................	1
seq_5106547_x5                                          ...................uUcuguacugagcugccccga........................................................................	1
seq_5082024_x8                                          ...................uccuguacugagcCgccccga........................................................................	1
seq_5084856_x7                                          ...................uccuguacugagcuAccccga........................................................................	1
seq_5186298_x2                                          ...................uccuguacugagcugGcccga........................................................................	1
seq_5060710_x11                                         ...................Cccuguacugagcugccccga........................................................................	1
seq_5330600_x1                                          ...................uccuguacugagGugccccga........................................................................	1
seq_4877390_x76                                         ...................uccuguacugagcugcNccga........................................................................	1
seq_5186344_x2                                          ...................uccuAuacugagcugccccga........................................................................	1
seq_5099466_x6                                          ...................uccuguacugagcugUcccga........................................................................	1
seq_4561537_x590                                        ...................uccuguacugagcugccccgaA.......................................................................	1
seq_4930875_x49                                         ...................ucAuguacugagcugccccgag.......................................................................	1
seq_4994672_x25                                         ...................ucUuguacugagcugccccgag.......................................................................	1
seq_4927558_x50                                         ...................uccuguacugagcugccccgGg.......................................................................	1
seq_5142478_x3                                          ...................uccuguacugagcugccccgaN.......................................................................	1
seq_4903798_x61                                         ...................uccuguacuCagcugccccgag.......................................................................	1
seq_5114817_x5                                          ...................uccNguacugagcugccccgag.......................................................................	1
seq_4901757_x63                                         ...................uccuguCcugagcugccccgag.......................................................................	1
seq_5009579_x21                                         ...................uccugAacugagcugccccgag.......................................................................	1
seq_5067141_x10                                         ...................uNcuguacugagcugccccgag.......................................................................	1
seq_4914054_x56                                         ...................uccuguacugagcugAcccgag.......................................................................	1
seq_4917434_x55                                         ...................uccuguacugagcugcccUgag.......................................................................	1
seq_5069046_x9                                          ...................uccuguGcugagcugccccgag.......................................................................	1
seq_4861147_x86                                         ...................uccuguacugagcuCccccgag.......................................................................	1
seq_4889294_x69                                         ...................uccuguacugCgcugccccgag.......................................................................	1
seq_5086193_x7                                          ...................Gccuguacugagcugccccgag.......................................................................	1
seq_4909940_x58                                         ...................uccuguacugagcugUcccgag.......................................................................	1
seq_5072601_x9                                          ...................uccuguacuUagcugccccgag.......................................................................	1
seq_5140525_x3                                          ...................uccuguacugagcGgccccgag.......................................................................	1
seq_5052275_x12                                         ...................uccuguacugagcAgccccgag.......................................................................	1
seq_4554409_x602                                        ...................uccuguacugagcugcNccgag.......................................................................	1
seq_4968436_x33                                         ...................Nccuguacugagcugccccgag.......................................................................	1
seq_4866943_x82                                         ...................uUcuguacugagcugccccgag.......................................................................	1
seq_4445351_x1093                                       ...................uccuguacugagcugccccgaU.......................................................................	1
seq_4665706_x342                                        ...................uccuguacugagcugccccgCg.......................................................................	1
seq_4893313_x67                                         ...................uccuguacuAagcugccccgag.......................................................................	1
seq_5000924_x23                                         ...................uccuguacugGgcugccccgag.......................................................................	1
seq_4969030_x33                                         ...................uccuguaUugagcugccccgag.......................................................................	1
seq_4808663_x131                                        ...................uccuguacugaCcugccccgag.......................................................................	1
seq_4917324_x55                                         ...................uccuguacugagAugccccgag.......................................................................	1
seq_4834626_x108                                        ...................uccCguacugagcugccccgag.......................................................................	1
seq_4592536_x504                                        ...................uAcuguacugagcugccccgag.......................................................................	1
seq_5108237_x5                                          ...................uccuguacGgagcugccccgag.......................................................................	1
seq_5104867_x5                                          ...................uccuguacugagcugcccGgag.......................................................................	1
seq_4865294_x83                                         ...................uccuguacugaAcugccccgag.......................................................................	1
seq_5095602_x6                                          ...................uccuguacugagcugGcccgag.......................................................................	1
seq_4888112_x70                                         ...................Cccuguacugagcugccccgag.......................................................................	1
seq_4932811_x48                                         ...................uccuguacugagcugcccAgag.......................................................................	1
seq_5177142_x2                                          ...................uccuguacugagcugccccUag.......................................................................	1
seq_5105772_x5                                          ...................ucGuguacugagcugccccgag.......................................................................	1
seq_4935704_x47                                         ...................uccuguacugagcugccAcgag.......................................................................	1
seq_5085080_x7                                          ...................uccuguacugagcugcGccgag.......................................................................	1
seq_4833545_x109                                        ...................uccuguacugagcugccccgaC.......................................................................	1
seq_4938961_x45                                         ...................uccuAuacugagcugccccgag.......................................................................	1
seq_5061771_x10                                         ...................uccuguacugagGugccccgag.......................................................................	1
seq_4876006_x77                                         ...................uccuguacugagcugcAccgag.......................................................................	1
seq_5076744_x8                                          ...................uccuguacugUgcugccccgag.......................................................................	1
seq_4891013_x68                                         ...................uccuguacugagcugccccgUg.......................................................................	1
seq_4951086_x40                                         ...................uccuguacugagcugccccAag.......................................................................	1
seq_5044848_x13                                         ...................uccAguacugagcugccccgag.......................................................................	1
seq_4883128_x73                                         ...................uccuguacugaUcugccccgag.......................................................................	1
seq_5157608_x2                                          ...................ucNuguacugagcugccccgag.......................................................................	1
seq_5168582_x2                                          ...................uccuUuacugagcugccccgag.......................................................................	1
seq_4875236_x77                                         ...................uccuguacCgagcugccccgag.......................................................................	1
seq_4911842_x57                                         ...................uGcuguacugagcugccccgag.......................................................................	1
seq_4851133_x93                                         ...................uccugCacugagcugccccgag.......................................................................	1
seq_5050739_x12                                         ...................uccuguacugagcuUccccgag.......................................................................	1
seq_5056519_x11                                         ...................uccuguacAgagcugccccgag.......................................................................	1
seq_4873683_x78                                         ...................uccuguacugagcugccccCag.......................................................................	1
seq_5072016_x9                                          ...................uccGguacugagcugccccgag.......................................................................	1
seq_4934106_x47                                         ...................uccuCuacugagcugccccgag.......................................................................	1
seq_4902072_x62                                         ...................uccuguaAugagcugccccgag.......................................................................	1
seq_5034770_x15                                         ...................Accuguacugagcugccccgag.......................................................................	1
seq_5112382_x5                                          ...................uccuguUcugagcugccccgag.......................................................................	1
seq_2015401_x100194                                     ...................uccuguacugagcugccccgag.......................................................................	0
seq_4872192_x79                                         ...................uccuguacugagcCgccccgag.......................................................................	1
seq_5012902_x20                                         ...................uccuguacugagcugccUcgag.......................................................................	1
seq_5106842_x5                                          ...................uccuguaGugagcugccccgag.......................................................................	1
seq_4504826_x787                                        ...................uccuguacugaNcugccccgag.......................................................................	1
seq_5073645_x9                                          ...................uccuguacugagcugccGcgag.......................................................................	1
seq_4921246_x53                                         ...................uccuguacugagcuAccccgag.......................................................................	1
seq_4906520_x60                                         ...................uccuguacugagcugcUccgag.......................................................................	1
seq_4985875_x27                                         ...................uccuguacugagUugccccgag.......................................................................	1
seq_5111242_x5                                          ...................uccuguacugagcugccccgGgg......................................................................	1
seq_5247364_x1                                          ...................uccuguacugagcCgccccgagg......................................................................	1
seq_4382318_x1407                                       ...................uccuguacugagcugccccgagN......................................................................	1
seq_5278586_x1                                          ...................uccuguacugagcugccccAagg......................................................................	1
seq_5229560_x1                                          ...................uccuguacugagcuAccccgagg......................................................................	1
seq_5144884_x3                                          ...................uccuguacugaCcugccccgagg......................................................................	1
seq_5206351_x1                                          ...................uccuguacugagcuUccccgagg......................................................................	1
seq_4978629_x30                                         ...................uccuguacugagcugccccgaAg......................................................................	1
seq_5357866_x1                                          ...................ucAuguacugagcugccccgagg......................................................................	1
seq_5035295_x15                                         ...................uccuguacugaNcugccccgagg......................................................................	1
seq_5204370_x1                                          ...................uccuguacugagcugccccgUgg......................................................................	1
seq_4295069_x2040                                       ...................uccuguacugagcugccccgagg......................................................................	0
seq_5169242_x2                                          ...................uccuguacugagAugccccgagg......................................................................	1
seq_5308300_x1                                          ...................uccuguacugGgcugccccgagg......................................................................	1
seq_5319622_x1                                          ...................uUcuguacugagcugccccgagg......................................................................	1
seq_5263140_x1                                          ...................uccuguacugagcugccUcgagg......................................................................	1
seq_5071440_x9                                          ...................uccuguacugagcugcNccgagg......................................................................	1
seq_5302584_x1                                          ...................Cccuguacugagcugccccgagg......................................................................	1
seq_5148025_x3                                          ...................uccuguacugagcugUcccgagg......................................................................	1
seq_5352455_x1                                          ...................uccuguacCgagcugccccgagg......................................................................	1
seq_5149576_x3                                          ...................uccuguacugagcugcAccgagg......................................................................	1
seq_5259116_x1                                          ...................uccuguacugagcugccccCagg......................................................................	1
seq_4460174_x1016                                       ...................uccuguacugagcugccccgagC......................................................................	1
seq_5258149_x1                                          ...................uccuguacugagcugcUccgagg......................................................................	1
seq_5197952_x2                                          ...................uccuguacugCgcugccccgagg......................................................................	1
seq_5251121_x1                                          ...................uccuguacugaUcugccccgagg......................................................................	1
seq_5149465_x3                                          ...................uccuguacugaAcugccccgagg......................................................................	1
seq_5182072_x2                                          ...................uccuguacugagcugccAcgagg......................................................................	1
seq_5052143_x12                                         ...................uAcuguacugagcugccccgagg......................................................................	1
seq_1573935_x115658                                     ...................uccuguacugagcugccccgagU......................................................................	1
seq_5272584_x1                                          ...................uccuguaAugagcugccccgagg......................................................................	1
seq_5173978_x2                                          ...................uccCguacugagcugccccgagg......................................................................	1
seq_5160478_x2                                          ...................uccuguacugagcuCccccgagg......................................................................	1
seq_5139580_x3                                          ...................uccuguacuAagcugccccgagg......................................................................	1
seq_5178554_x2                                          ...................uccuguacugagcugccccgaCg......................................................................	1
seq_5363994_x1                                          ...................uccugAacugagcugccccgagg......................................................................	1
seq_5191992_x2                                          ...................uccuguacugagcugcccUgagg......................................................................	1
seq_5248057_x1                                          ...................uccuguacugagcAgccccgagg......................................................................	1
seq_5368398_x1                                          ...................uccuguacugagGugccccgagg......................................................................	1
seq_5061073_x11                                         ...................uccuguacugagcugccccgCgg......................................................................	1
seq_2115595_x77609                                      ...................uccuguacugagcugccccgagA......................................................................	1
seq_5246811_x1                                          ...................uccugCacugagcugccccgagg......................................................................	1
seq_5313398_x1                                          ...................uccuguacuCagcugccccgagg......................................................................	1
seq_5182784_x2                                          ...................uccuguacugagcugccccgCggc.....................................................................	1
seq_4949659_x41                                         ...................uccuguacugagcugccccgagAc.....................................................................	1
seq_5312746_x1                                          ...................uccuguacugagcugUcccgaggc.....................................................................	1
seq_4930679_x49                                         ...................uccuguacugagcugccccgagUc.....................................................................	1
seq_5336257_x1                                          ...................uGcuguacugagcugccccgaggc.....................................................................	1
seq_5118004_x4                                          ...................uAcuguacugagcugccccgaggc.....................................................................	1
seq_5286530_x1                                          ...................uccuguacuUagcugccccgaggc.....................................................................	1
seq_4436418_x1141                                       ...................uccuguacugagcugccccgaggU.....................................................................	1
seq_5147935_x3                                          ...................uccuguacugaNcugccccgaggc.....................................................................	1
seq_5117064_x4                                          ...................uccuguacugagcugccccgagNc.....................................................................	1
seq_4704956_x272                                        ...................uccuguacugagcugccccgaggc.....................................................................	0
seq_4647350_x376                                        ...................uccuguacugagcugccccgaggA.....................................................................	1
seq_5217687_x1                                          ...................uccuguacCgagcugccccgaggc.....................................................................	1
seq_5127404_x4                                          ...................uccuguacugagcugcNccgaggc.....................................................................	1
seq_5216421_x1                                          ...................uccuguacugagcugccccgaggG.....................................................................	1
seq_5050511_x12                                         ...................uccuguacugagcugccccgaggcU....................................................................	1
seq_5095554_x6                                          ...................uccuguacugagcugccccgaggcA....................................................................	1
seq_5181406_x2                                          ...................uccuguacugagcugccccgaggccA...................................................................	1
seq_5236262_x1                                          ...................uccuguacugagcugccccgaggccUuu.................................................................	1
seq_5366295_x1                                          ...................uccuguacugagcugccccgaggcccuucg...............................................................	0
seq_5317633_x1                                          ....................ccugAacugagcugccccga........................................................................	1
seq_5150698_x3                                          ....................ccuguacugagcugccccga........................................................................	0
seq_5338715_x1                                          ....................ccuguacuUagcugccccgag.......................................................................	1
seq_5257017_x1                                          ....................ccuguacugagcugccccgaU.......................................................................	1
seq_4981974_x29                                         ....................ccuguacugagcugccccgag.......................................................................	0
seq_4899347_x64                                         ....................ccuguacugagcugccccgagU......................................................................	1
seq_5036510_x15                                         ....................ccuguacugagcugccccgagA......................................................................	1
seq_5245451_x1                                          ....................ccuguacugagcugccccgagg......................................................................	0
seq_5308808_x1                                          ....................ccuguacugagcugccccgagC......................................................................	1
seq_5180472_x2                                          ....................ccuguacugagcugccccgaggA.....................................................................	1
seq_5290634_x1                                          ....................ccuguacugagcugccccgaggU.....................................................................	1
seq_5191312_x2                                          .....................cuguacugagcugccccg.........................................................................	0
seq_5242113_x1                                          .....................cCguacugagcugccccga........................................................................	1
seq_5185214_x2                                          .....................cuguacugagcugccccgU........................................................................	1
seq_5163750_x2                                          .....................cuguacugagcCgccccga........................................................................	1
seq_5290523_x1                                          .....................cuguacugagcugAcccga........................................................................	1
seq_5175998_x2                                          .....................cuguacugagcNgccccga........................................................................	1
seq_4792016_x148                                        .....................cuguacugagcugccccga........................................................................	0
seq_5117848_x4                                          .....................cugCacugagcugccccgag.......................................................................	1
seq_5137624_x3                                          .....................Auguacugagcugccccgag.......................................................................	1
seq_5255242_x1                                          .....................cuguacugagcugGcccgag.......................................................................	1
seq_4380893_x1425                                       .....................cuguacugagcugccccgag.......................................................................	0
seq_5166506_x2                                          .....................cuguacugagcugcccAgag.......................................................................	1
seq_5370511_x1                                          .....................cuguacugagcugcccUgag.......................................................................	1
seq_5314142_x1                                          .....................cuguacugagcugccUcgag.......................................................................	1
seq_5243430_x1                                          .....................cuguacugagcugUcccgag.......................................................................	1
seq_5117896_x4                                          .....................cuguacugagcugccccgaA.......................................................................	1
seq_5259142_x1                                          .....................cuguacuUagcugccccgag.......................................................................	1
[truncated: 11,424,187 more chars]
