# Supplementary material for: Identification of General and Heart-Specific miRNAs in Sheep (Ovis aries)
Source: PLoS One. 2015 Nov 24;10(11):e0143313. doi: 10.1371/journal.pone.0143313 (PMC4657999; doi:10.1371/journal.pone.0143313)
Supplement: S1 Table — Details include reads count in the two samples, genomic coordinates, conservation, sequences and clusters. For each miRNA, the original miRDeep2 ID, matching the corresponding entry in S1 File, is provided. (XLSX) [file pone.0143313.s002.xlsx]

## Sheet: Summary
miRNA gene	Score LV	Score OT	Mature 5p	Count LV	Count OT	Mature 3p	Count LV	Count OT	Chr	Coord	Strand	Family	Example Cons	Note
oar-mir-N3	8.2	8.7	oar-miR-N3-3p	12	11	-	-	-	4	95824150-95824214	-	-	-
oar-mir-216b	8.3	-	oar-miR-216b-5p	10	-	-	-	-	3	68022726-68022787	+	mir-216	bta-miR-216b
oar-mir-1306	9.9	17.9	oar-miR-1306-5p	10	19	oar-miR-1306-3p	-	11	17	72145336-72145398	+	mir-1306	bta-miR-1306
oar-mir-18a	11.7	27.5	oar-miR-18a-5p	15	44	-	-	-	10	66183231-66183296	+	mir-17	bta-miR-18a
oar-mir-2285lb	12.1	22.8	-	-	-	oar-miR-2285lb-3p	11	33	2	2929893-2929951	+	mir-2284/2285	-
oar-mir-2284y	12.3	19.4	oar-miR-2284y-5p	13	32	oar-miR-2284y-3p	-	10	3	165187208-165187268	-	mir-2284/2285	-
oar-mir-N5	13.5	-	oar-miR-N5-5p	26	-	-	-	-	X	84477860-84477917	+	-	-
oar-mir-32	13.7	65.2	oar-miR-32-5p	18	110	oar-miR-32-3p	-	12	2	14201211-14201273	+	mir-363	mdo-miR-32-5p
oar-mir-N2	13.7	14.7	oar-miR-N2-3p	20	22	-	-	-	5	13109594-13109647	+	-	-
oar-mir-2284ab	14	40.5	oar-miR-2284ab-5p	18	39	oar-miR-2284ab-3p	-	36	6	101634757-101634817	+	mir-2284/2285	bta-miR-2284ab
oar-mir-545	14.2	-	oar-miR-545-5p	19	-	-	-	-	X	62895752-62895814	-	mir-95	bta-miR-545-5p
oar-mir-491	15.4	60.3	oar-miR-491-5p	22	106	-	-	-	2	88514499-88514556	+	mir-491	bta-miR-491
oar-mir-N1	18.2	19.7	oar-miR-N1-5p	23	17	oar-miR-N1-3p	-	15	1	264630169-264630232	+	-	-
oar-mir-324	20.7	-	oar-miR-324 -5p	30	-	-	-	-	11	26568624-26568682	-	mir-324	cfa-miR-324
oar-mir-7859	21.4	31.3	oar-miR-7859-5p	27	13	oar-miR-7859-3p	20	46	7	82186251-82186310	+	-	bta-miR-7859	Conserved in bta only	Arm Switch LV/OT
oar-mir-2284da	22.3	-	oar-miR-2284da-5p	44	-	-	-	-	X	48410465-48410520	-	mir-2284/2285	-
oar-mir-212	22.4	811.1	oar-miR-212-5p	34	1399	oar-miR-212-3p	-	186	11	22689781-22689842	-	mir-132	bta-miR-212
oar-mir-330	24.5	-	-	-	-	oar-miR-330-3p	34	-	14	52295507-52295572	-	mir-330	bta-miR-330
oar-mir-2285q	26.4	60	oar-miR-2285q-5p	16	-	oar-miR-2285q-3p	37	112	10	16959640-16959700	+	mir-2284/2285	-
oar-mir-505	29	268.7	oar-miR-505-5p	17	82	oar-miR-505-3p	34	439	X	90390177-90390237	+	mir-505	bta-miR-505
oar-mir-582	32.4	126.3	oar-miR-582-5p	36	169	oar-miR-582-3p	22	73	16	19655890-19655950	+	mir-582	bta-miR-582
oar-mir-628	32.5	38.1	oar-miR-628-5p	40	51	oar-miR-628-3p	19	19	7	51955222-51955281	+	mir-628	bta-miR-628
oar-mir-1949	34	-	-	-	-	oar-miR-1949-3p	60	-	5	47977101-47977169	+	mir-1949	rno-miR-1949	Conserved in rno, mmu, cgr only
oar-mir-195	36	63	oar-miR-195-5p	34	48	oar-miR-195-3p	30	69	11	26432730-26432790	-	mir-15	bta-miR-195
oar-mir-2284z-1	41.3	13.8	oar-miR-2284z-5p	71	10	oar-miR-2284z-3p	-	11	1	119950704-119950765	-	mir-2284/2285	-	Arm Switch LV/OT
oar-mir-2284z-2	46.6	13.8	oar-miR-2284z-5p	52	10	oar-miR-2284z-3p	34	11	X	101835217-101835278	+	mir-2284/2285	-	Arm Switch LV/OT
oar-mir-7134	54.6	181.5	oar-miR-7134-5p	27	45	oar-miR-7134-3p	81	312	3	215562199-215562261	+	-	ssc-miR-7134-3p	Conserved in ssc only
oar-mir-N4	59.9	-	oar-miR-N4-5p	94	-	oar-miR-N4-3p	17	-	13	63844486-63844543	+	-	-
oar-mir-190a	63.5	39.5	oar-miR-190a-5p	112	44	oar-miR-190a-3p	-	29	7	44288211-44288269	-	mir-190	bta-miR-190a
oar-mir-2285i	67.5	175	oar-miR-2285i-5p	12	13	oar-miR-2285i-3p	114	324	X	110666501-110666559	-	mir-2284/2285	-
oar-mir-214	75.5	233.5	oar-miR-214-5p	-	34	oar-miR-214-3p	132	417	12	37770256-37770319	-	mir-761	bta-miR-214
oar-mir-204	79.7	3037.2	oar-miR-204-5p	150	5943	-	-	-	2	65389072-65389132	+	mir-204	bta-miR-204
oar-mir-6529	92.4	134.2	oar-miR-6529-5p	161	249	oar-miR-6529-3p	15	-	1	183145775-183145836	-	mir-6529	bta-miR-6529	Conserved in bta and mml only
oar-mir-2285x	99.6	-	oar-miR-2285x-5p	78	-	oar-miR-2285x-3p	111	-	25	10303045-10303102	+	mir-2284/2285	-
oar-mir-664	100.1	438.1	oar-miR-664-5p	82	395	oar-miR-664-3p	112	462	12	21811327-21811388	-	mir-664	ssc-miR-664-3p
oar-mir-652	107.4	351.1	oar-miR-652-5p	16	-	oar-miR-652-3p	188	676	X	118401692-118401755	-	mir-652	bta-miR-652
oar-mir-193b	111.5	502.5	oar-miR-193b-5p	14	35	oar-miR-193b-3p	199	945	24	13219122-13219182	+	mir-193	bta-miR-193b
oar-mir-2284za-1	123.1	36.7	oar-miR-2284za-5p	195	52	oar-miR-2284za-3p	40	14	1	116260173-116260232	-	mir-2284/2285	-
oar-mir-2284za-2	123.1	36.7	oar-miR-2284za-5p	195	52	oar-miR-2284za-3p	40	14	12	24601267-24601325	-	mir-2284/2285	-
oar-mir-1388	125.2	283.8	oar-miR-1388-5p	219	482	oar-miR-1388-3p	22	70	13	53226169-53226230	+	mir-1388	bta-miR-1388-5p
oar-mir-424	145.7	403.2	oar-miR-424-5p	255	731	oar-miR-424-3p	25	54	X	95343715-95343774	+	miR-322	bta-miR-424-5p
oar-mir-208a	163.5	2306.8	oar-miR-208a-5p	-	631	oar-miR-208a-3p	308	3888	7	21149889-21149946	+	mir-208	bta-miR-208a
oar-mir-34a	165.2	108.6	oar-miR-34a-5p	315	203	-	-	-	12	42455957-42456024	+	mir-34	bta-miR-34a
oar-mir-15b	167.1	382.2	oar-miR-15b-5p	320	729	oar-miR-15b-3p	-	17	1	225109696-225109756	-	mir-497	bta-miR-15b
oar-mir-345	173	334.6	oar-miR-345-5p	255	39	oar-miR-345-3p	294	395	18	63883649-63883708	+	mir-345	bta-miR-345-5p
oar-mir-542	176.1	306.1	oar-miR-542-5p	41	15	oar-miR-542-3p	300	581	X	95348844-95348903	+	mir-542	bta-miR-542-5p
oar-mir-20a	188	657.1	oar-miR-20a-5p	361	1269	oar-miR-20a-3p	-	14	10	66183541-66183600	+	mir-17	bta-miR-20a
oar-mir-532	202.9	1124.1	oar-miR-532-5p	384	2146	oar-miR-532-3p	10	55	X	52176280-52176339	-	mir-188	bta-miR-532
oar-mir-331	204.4	866.2	oar-miR-331-5p	40	214	oar-miR-331-3p	355	1479	3	131317036-131317094	+	mir-331	bta-miR-331-5p
oar-mir-340	223.1	706.4	oar-miR-340-5p	220	1044	oar-miR-340-3p	213	337	5	935992-936056	+	mir-340	bta-miR-340
oar-mir-365b	230.7	666.6	-	-	-	oar-miR-365b-3p	446	1296	11	18087016-18087078	-	mir-365	mdo-miR-365-3p
oar-mir-365a	232	669	oar-miR-365a-5p	-	12	oar-miR-365a-3p	446	1295	24	13223800-13223862	+	mir-365	mdo-miR-365-3p
oar-mir-9-1	240.9	27851.5	oar-miR-9-5p	454	51571	oar-miR-9-3p	13	3053	1	104964264-104964325	-	mir-9	bta-miR-9-5p
oar-mir-9-2	240.9	27851	oar-miR-9-5p	454	51570	oar-miR-9-3p	13	3053	5	85551930-85551989	-	mir-9	bta-miR-9-5p
oar-mir-3432	246.4	474.8	oar-miR-3432-5p	462	911	oar-miR-3432-3p	15	14	24	33813662-33813723	-	mir-3432	bta-miR-3432	Conserved in bta only
oar-mir-146b	271.7	5477	oar-miR-146b-5p	527	10706	oar-miR-146b-3p	-	32	22	22232693-22232753	+	mir-146	bta-miR-146b
oar-mir-1839	278	1730.5	oar-miR-1839-5p	533	3318	oar-miR-1839-3p	11	75	18	22140775-22140837	+	mir-1839	bta-miR-1839
oar-mir-93	279.9	518.5	oar-miR-93-5p	542	992	oar-miR-93-3p	-	19	24	36272926-36272988	+	mir-17	bta-miR-93
oar-mir-2285la	404.3	613.8	oar-miR-2285la-5p	84	23	oar-miR-2285la-3p	703	1175	10	33163034-33163093	-	mir-2284/2285	-
oar-mir-500a	474.1	2016.4	oar-miR-500a-5p	16	82	oar-miR-500a-3p	908	3867	X	52160489-52160551	-	mir-500	mml-miR-500a-3p
oar-mir-181c	552.6	290.7	oar-miR-181c-5p	932	339	oar-miR-181c-3p	146	225	5	9909175-9909236	-	mir-181	bta-miR-181c	Arm Switch LV/OT
oar-mir-128-1	610.9	5742.8	oar-miR-128-5p	24	78	oar-miR-128-3p	1169	11181	2	174018499-174018555	-	mir-128	bta-miR-128
oar-mir-N6	615.6	-	oar-miR-N6-5p	1212	-	-	-	-	3	71396650-71396732	+	-	-
oar-mir-3431	652.6	2170.3	oar-miR-3431-5p	862	3747	oar-miR-3431-3p	414	506	X	79048337-79048399	+	-	bta-miR-3431	Conserved in bta only
oar-mir-452	665.6	1779.6	oar-miR-452-5p	1188	3250	oar-miR-452-3p	112	235	X	79045370-79045431	+	mir-452	ssc-miR-452
oar-mir-450a-2	748.7	1656.7	oar-miR-450a-5p	1463	3237	-	-	-	X	95350156-95350213	+	mir-450	bta-miR-450a
oar-mir-450a-1	755.6	1664.6	oar-miR-450a-5p	1475	3247	oar-miR-450a-3p	-	13	X	95350011-95350069	+	mir-450	bta-miR-450a
oar-mir-342	1025.7	5955.2	oar-miR-342-5p	-	53	oar-miR-342-3p	1997	11622	18	63718042-63718107	+	mir-342	bta-miR-342
oar-mir-335	1036.2	3478.3	oar-miR-335-5p	1865	5980	oar-miR-335-3p	162	837	4	94281507-94281565	+	mir-335	bta-miR-335
oar-mir-361	1052.5	2940.4	oar-miR-361-5p	1915	5269	oar-miR-361-3p	144	493	X	73739821-73739884	-	mir-361	bta-miR-361
oar-let-7e	1130.9	4246.9	oar-let-7e-5p	2204	8268	oar-let-7e-3p	-	56	14	56569739-56569806	+	let-7	bta-let-7e
oar-mir-192	1139.2	17364.9	oar-miR-192-5p	2227	34037	oar-miR-192-3p	-	17	21	42429915-42429981	-	mir-192	bta-miR-192
oar-mir-148b	1148.4	2747.2	oar-miR-148b-5p	108	261	oar-miR-148b-3p	2140	5123	3	132072620-132072681	-	mir-148	bta-miR-148b
oar-mir-7-2	1166.4	6823.4	oar-miR-7-5p	2281	13375	-	-	-	5	16959305-16959364	-	mir-7	bta-miR-7
oar-mir-7-1	1204	6935.9	oar-miR-7-5p	2329	13500	oar-miR-7-3p	27	99	2	35555240-35555304	+	mir-7	bta-miR-7
oar-mir-222	1231.6	-	-	-	-	oar-miR-222-3p	2409	-	X	42557115-42557180	-	mir-221	bta-miR-222
oar-mir-2284x	1268.5	2155.6	oar-miR-2284x-5p	2305	3677	oar-miR-2284x-3p	177	545	7	3860810-3860869	-	mir-2284/2285	bta-miR-2284x
oar-mir-6119	1479.8	1011.8	oar-miR-6119-5p	2894	1936	oar-miR-6119-3p	-	44	X	109046999-109047063	+	-	bta-miR-6119-5p	Conserved in bta only
oar-mir-708	1508.6	984	oar-miR-708-5p	314	477	oar-miR-708-3p	2644	1454	21	16030479-16030548	+	mir-708	bta-miR-708
oar-mir-490	2033.4	2888.9	-	-	-	oar-miR-490-3p	3977	5654	4	100392510-100392570	+	mir-490	bta-miR-490
oar-mir-98	2053.1	6520.2	oar-miR-98-5p	4009	12679	oar-miR-98-3p	12	104	X	49399114-49399194	+	let-7	bta-miR-98
oar-mir-30f	2150.4	6027.1	oar-miR-30f-5p	4160	11645	oar-miR-30f-3p	53	172	9	2808668-2808730	+	mir-30	bta-miR-30f
oar-mir-2284g	2575.8	4407.6	oar-miR-2284g-5p	44	44	oar-miR-2284g-3p	5002	8595	12	18050947-18051005	-	mir-2284/2285	-
oar-mir-92a	4445.5	11490.3	-	-	-	oar-miR-92a-3p	8706	22526	10	66183794-66183853	+	mir-363	bta-miR-92a
oar-mir-208b	5394.3	899.2	oar-miR-208b-5p	14	-	oar-miR-208b-3p	10562	1755	7	21120907-21120964	+	mir-208	bta-miR-208b
oar-mir-423a	6956.1	7617.3	oar-miR-423a-5p	9354	9345	oar-miR-423a-3p	4284	5590	11	20863531-20863590	+	mir-423	cfa-miR-423a
oar-mir-145	8907.9	32689.7	oar-miR-145-5p	12327	47647	oar-miR-145-3p	5140	16467	5	58325014-58325074	+	mir-145	bta-miR-145
oar-mir-1a-1	9674.5	5253.8	oar-miR-1a-5p	-	10	oar-miR-1a-3p	18974	10294	13	54057815-54057876	-	mir-1	-
oar-mir-186	12728.5	22962.3	oar-miR-186-5p	24958	45032	-	-	-	1	46412916-46412976	-	mir-186	bta-miR-186
oar-mir-151	13551.8	19576.9	oar-miR-151-5p	21233	25886	oar-miR-151-3p	5342	12507	9	15872275-15872333	+	mir-28	bta-miR-151-5p
oar-mir-378	49566.6	41820.8	oar-miR-378-5p	539	545	oar-miR-378-3p	96656	81468	5	58587434-58587494	+	mir-378	bta-miR-378
oar-mir-100	53992.3	129086	oar-miR-100-5p	105893	253187	-	-	-	15	32366126-32366182	-	mir-10	bta-miR-100
oar-mir-30e	89449.6	89635.6	oar-miR-30e-5p	165305	166797	oar-miR-30e-3p	10140	9013	1	15044282-15044346	+	mir-30	bta-miR-30e-5p
oar-mir-486	165105	43509	oar-miR-486-5p	323656	85306	oar-miR-486-3p	183	28	26	35066720-35066783	-	mir-486	bta-miR-486
oar-mir-27b	365698	256939	oar-miR-27b-5p	109	122	oar-miR-27b-3p	717185	503846	2	31139026-31139089	-	mir-27	bta-miR-27b
oar-mir-105	-	11.7	oar-miR-105-5p	-	13	-	-	-	X	78724306-78724365	+	mir-105	eca-miR-105
oar-mir-122	-	101213	oar-miR-122-5p	-	198327	oar-miR-122-3p	-	193	23	57793100-57793157	+	mir-122	bta-miR-122
oar-mir-124-1	-	2891	-	-	-	oar-miR-124-3p	-	5664	2	102739516-102739572	-	mir-124	cqu-miR-124
oar-mir-124-2	-	2890.6	-	-	-	oar-miR-124-3p	-	5664	9	41954572-41954626	+	mir-124	cqu-miR-124
oar-mir-1277	-	11.5	-	-	-	oar-miR-1277-3p	-	11	X	110894921-110894978	-	mir-297	bta-miR-1277
oar-mir-128-2	-	6454.2	-	-	-	oar-miR-128-3p	-	12650	19	9630526-9630584	+	mir-128	bta-miR-128
oar-mir-129	-	841.1	oar-miR-129-5p	-	1224	oar-miR-129-3p	-	420	4	92478882-92478948	+	mir-129	bta-miR-129-5p
oar-mir-1298	-	11.8	oar-miR-1298-5p	-	13	-	-	-	X	113976913-113976987	-	mir-1298	bta-miR-1298
oar-mir-129b	-	218.1	-	-	-	oar-miR-129b-3p	-	421	15	71877250-71877313	+	mir-129	bta-miR-129-3p
oar-mir-135a-1	-	33.2	oar-miR-135a-5p	-	57	-	-	-	19	48565265-48565326	+	mir-135	bta-miR-135a
oar-mir-135a-2	-	32.7	oar-miR-135a-5p	-	57	-	-	-	3	166795303-166795365	+	mir-135	bta-miR-135a
oar-mir-135b	-	21.6	oar-miR-135b-5p	-	35	-	-	-	12	2511432-2511494	-	mir-135	bta-miR-135b
oar-mir-138-1	-	59.8	oar-miR-138-5p	-	105	-	-	-	14	24341346-24341415	+	mir-138	bta-miR-138
oar-mir-138-2	-	105.8	oar-miR-138-5p	-	194	-	-	-	19	15895301-15895362	+	mir-138	bta-miR-138
oar-mir-141	-	237	-	-	-	oar-miR-141-3p	-	456	3	207450659-207450723	-	mir-8	bta-miR-141
oar-mir-147	-	22.7	oar-miR-147-5p	-	30	oar-miR-147-3p	-	11	7	62006830-62006888	-	mir-147	bta-miR-147
oar-mir-153-1	-	91	-	-	-	oar-miR-153-3p	-	164	4	118138311-118138372	-	mir-153	bta-miR-153
oar-mir-153-2	-	86	-	-	-	oar-miR-153-3p	-	158	2	220218773-220218833	-	mir-153	bta-miR-153
oar-mir-155	-	769.2	oar-miR-155-5p	-	1502	-	-	-	1	129032830-129032891	-	mir-155	bta-miR-155
oar-mir-15a	-	117.6	oar-miR-15a-5p	-	226	-	-	-	10	19817060-19817119	-	mir-497	bta-miR-15a
oar-mir-188	-	12	-	-	-	oar-miR-188-3p	-	10	X	52175957-52176017	-	mir-188	bta-miR-188
oar-mir-1a-2	-	5252.6	-	-	-	oar-miR-1a-3p	10301	-	23	34763997-34764058	+	mir-1	-
oar-mir-205	-	114.6	oar-miR-205-5p	-	212	-	-	-	12	72034200-72034258	-	mir-205	bta-miR-205
oar-mir-216a	-	585.9	oar-miR-216a-5p	-	1107	oar-miR-216a-3p	-	37	3	68036930-68036992	+	mir-216	bta-miR-216a
oar-mir-217	-	366.1	oar-miR-217-5p	-	692	oar-miR-217-3p	-	23	3	68048411-68048470	+	mir-449	bta-miR-217
oar-mir-219	-	130.7	oar-miR-219-5p	-	248	-	-	-	20	7496785-7496849	+	mir-219	dpo-miR-219	Conserved in dps only
oar-mir-2284b	-	15.1	oar-miR-2284b-5p	-	14	oar-miR-2284b-3p	-	17	2	89841074-89841133	+	mir-2284/2285	-
oar-mir-2284d	-	60.3	oar-miR-2284d-5p	-	97	oar-miR-2284d-3p	-	15	21	28960011-28960070	+	mir-2284/2285	-
oar-mir-2284zb	-	66.2	oar-miR-2284zb-5p	-	119	-	-	-	6	58440154-58440215	-	mir-2284/2285	-
oar-mir-2285e	-	11.9	-	-	-	oar-miR-2285e-3p	-	17	13	52888822-52888884	-	mir-2284/2285	-
oar-mir-2285f	-	671.9	-	-	-	oar-miR-2285f-3p	-	1311	1	214113913-214113974	+	mir-2284/2285	bta-miR-2285f
oar-mir-2285f	-	660.5	oar-miR-2285f-5p	-	11	oar-miR-2285f-3p	-	1278	X	99016994-99017051	-	mir-2284/2285	bta-miR-2285f
oar-mir-2285fa	-	18.7	-	-	-	oar-miR-2285fa-3p	-	34	13	16016333-16016393	+	mir-2284/2285	-
oar-mir-2285fb	-	7.6	-	-	-	oar-miR-2285fb-3p	-	11	12	30037894-30037953	-	mir-2284/2285	-
oar-mir-2285j	-	11.2	-	-	-	oar-miR-2285j-3p	-	21	1	26555177-26555236	-	mir-2284/2285	-
oar-mir-2285l	-	225.8	-	-	-	oar-miR-2285l-3p	-	436	2	216366928-216366987	-	mir-2284/2285	bta-miR-2285l
oar-mir-2285m-1	-	28.1	-	-	-	oar-miR-2285m-3p	-	48	19	17111734-17111787	-	mir-2284/2285	-
oar-mir-2285m-2	-	28.1	-	-	-	oar-miR-2285m-3p	-	48	19	17111879-17111932	-	mir-2284/2285	-
oar-mir-2285n	-	114.2	-	-	-	oar-miR-2285n-3p	-	137	3	172445290-172445349	+	mir-2284/2285	-
oar-mir-2285o	-	61.1	-	-	-	oar-miR-2285o-3p	-	109	7	58824315-58824367	-	mir-2284/2285	bta-miR-2285o
oar-mir-2285v	-	56.2	-	-	-	oar-miR-2285v-3p	-	104	X	101835218-101835278	+	mir-2284/2285	-
oar-mir-2355	-	46.9	oar-miR-2355-5p	-	72	oar-miR-2355-3p	-	15	2	208110429-208110495	-	mir-2355	hsa-miR-2355-5p
oar-mir-2483	-	44.6	oar-miR-2483-5p	-	35	oar-miR-2483-3p	-	47	X	103586899-103586957	-	mir-2483	ssc-miR-2483	Conserved in bta and ssc only
oar-mir-28	-	4293.1	oar-miR-28-5p	-	2946	oar-miR-28-3p	-	5469	1	196890318-196890380	-	mir-28	bta-miR-28
oar-mir-301a	-	33	oar-miR-301a-5p	-	31	oar-miR-301a-3p	-	30	11	9668839-9668899	-	mir-130	bta-miR-301a
oar-mir-34b	-	314.4	oar-miR-34b-5p	-	137	oar-miR-34b-3p	-	474	15	21244266-21244325	+	mir-34	bta-miR-34b
oar-mir-34c	-	5700.8	oar-miR-34c-5p	-	68	oar-miR-359-3p	-	119	15	21244984-21245039	+	mir-34	bta-miR-34c
oar-mir-359	-	94.8	oar-miR-359-5p	-	419	-	-	-	18	64106172-64106236	-	mir-359	cbr-miR-359	Conserved in cbr only
oar-mir-363	-	217.8	-	-	-	oar-miR-363-3p	-	419	X	95608637-95608703	+	mir-363	bta-miR-363
oar-mir-383	-	515.9	oar-miR-383-5p	-	1004	-	-	-	26	20966926-20966989	+	mir-383	bta-miR-383
oar-mir-N7	-	166.5	-	-	-	oar-miR-N7-3p	-	320	12	41496974-41497054	-	-	-
oar-mir-N8	-	9.4	-	-	-	oar-miR-N8-3p	-	11	24	26281757-26281819	-	-	-
oar-mir-N9	-	10.9	oar-miR-N9-5p	-	15	-	-	-	19	11797291-11797345	+	-	-
oar-mir-N10	-	11.8	-	-	-	oar-miR-N10-3p	-	17	11	9159100-9159162	-	-	-
oar-mir-N11	-	26.2	oar-miR-N11-5p	-	49	-	-	-	26	40865964-40866023	-	-	-
oar-mir-N12	-	23.6	oar-miR-N12-5p	-	45	-	-	-	17	60277708-60277769	-	-	-
oar-mir-N13	-	21.5	-	-	-	oar-miR-N13-3p	-	40	1	127748837-127748900	+	-	-
oar-mir-N14-1	-	14.6	-	-	-	oar-miR-N14-3p	-	27	20	26478821-26478879	+	-	-
oar-mir-N14-2	-	14.6	-	-	-	oar-miR-N14-3p	-	27	20	26516787-26516845	-	-	-
oar-mir-N15	-	16.6	-	-	-	oar-miR-N15-3p	-	26	18	59088909-59088970	-	-	-
oar-mir-N16	-	8	oar-miR-N16-5p	-	10	-	-	-	X	77194247-77194306	+	-	-
oar-mir-N17	-	5.6	oar-miR-N17-5p	-	10	-	-	-	23	20684157-20684216	-	-	-
oar-mir-N18	-	68	oar-miR-N18-5p	-	103	oar-miR-N18-3p	-	31	1	193101027-193101087	+	-	-
oar-mir-N19	-	65.5	oar-miR-N19-5p	-	127	-	-	-	5	58254066-58254127	-	-	-
oar-mir-N20	-	12.8	oar-miR-N20-5p	-	23	-	-	-	5	65655654-65655710	-	-	-
oar-mir-N21	-	19.5	oar-miR-N21-5p	-	37	-	-	-	17	60277710-60277771	+	-	-
oar-mir-N22	-	9.2	-	-	-	oar-miR-N22-3p	-	18	20	10556677-10556737	+	-	-
oar-mir-421	-	204	-	-	-	oar-miR-421-3p	-	394	X	62832048-62832105	-	mir-95	bta-miR-421
oar-mir-551b	-	18.2	-	-	-	oar-miR-551b-3p	-	21	1	216878705-216878766	-	mir-551	hsa-miR-551b-3p
oar-mir-6516	-	50	oar-miR-6516-5p	51	-	oar-miR-6516-3p	-	43	11	53803407-53803470	+	mir-6516	bta-miR-6516
oar-mir-6526	-	9.3	-	-	-	oar-miR-4027-3p	-	19	X	84537948-84538004	+	mir-6526	bta-miR-6526
oar-mir-653	-	18.2	-	-	-	oar-miR-653-3p	-	25	4	10705160-10705222	-	mir-653	bta-miR-653
oar-mir-744	-	204.8	oar-miR-744-5p	-	387	-	-	-	11	30293062-30293141	+	mir-744	bta-miR-744
oar-mir-767	-	18.2	oar-miR-767-5p		28	-	-	-	X	78723038-78723097	+	miR-767	bta-miR-767
oar-mir-802	-	136.3	oar-miR-802-5p	-	249	oar-miR-802-3p	-	13	1	266049808-266049869	+	mir-802	mmu-miR-802-5p
oar-mir-873	-	11.8	oar-miR-873-5p	-	13	-	-	-	2	96706801-96706860	-	mir-873	mdo-miR-873-5p
oar-mir-874	-	484	oar-miR-874-5p	-	12	oar-miR-874-3p	-	932	5	46461343-46461401	-	mir-874	bta-miR-874

## Sheet: Sequences
miRNA gene	Pre-miRNA sequence	Mature 5p name	Mature 5p sequence	Mature 3p name	Mature 3p sequence
oar-let-7e	TGAGGTAGGAGGTTGTATAGTTGAGGAGGACACCCAAGGAGATCACTATACGGCCTCCTAGCTTTCC	oar-let-7e-5p	TGAGGTAGGAGGTTGTATAGTT	oar-let-7e-3p	CTATACGGCCTCCTAGCTTTCC
oar-mir-100	AACCCGTAGATCCGAACTTGTGGTGATAGTGCACACAAGCTTGTGTCTATAGGTAT	oar-miR-100-5p	AACCCGTAGATCCGAACTTGT	-	-
oar-mir-105	TCAAATGCTCAGACTCCTGTGGTGGCTGCTCATGCACCACGGATGTTTGAGCATGTGCT	oar-miR-105-5p	TCAAATGCTCAGACTCCTGTGGT	-	-
oar-mir-122	TGGAGTGTGACAATGGTGTTTGTGTCCAAACTATCAAACGCCATTATCACACTAAAT	oar-miR-122-5p	TGGAGTGTGACAATGGTGTTTGT	oar-miR-122-3p	AACGCCATTATCACACTAAAT
oar-mir-124-1	TGTTCACAGCGGACCTTGATTTAAATGTCCATACAATTAAGGCACGCGGTGAATGC	-	-	oar-miR-124-3p	TAAGGCACGCGGTGAATGC
oar-mir-124-2	TGTTCACAGCGGACCTTGATTTAATGTCATACAATTAAGGCACGCGGTGAATGC	-	-	oar-miR-124-3p	TAAGGCACGCGGTGAATGC
oar-mir-1277	TATATATATATATGTACGTATGTGTATATGAATGTATACGTAGATATATATGTATTT	-	-	oar-miR-1277-3p	TACGTAGATATATATGTATTT
oar-mir-128-1	CGGGGCCGTAGCACTGTCTGAGAGGTTTACATTTCTCACAGTGAACCGGTCTCTTT	oar-miR-128-5p	CGGGGCCGTAGCACTGTCTGA	oar-miR-128-3p	TCACAGTGAACCGGTCTCTTT
oar-mir-128-2	GGGGGCCGAGGCACTGTCCGAGAGTGAGTAGCAGGTCTCACAGTGAACCGGTCTCTTT	-	-	oar-miR-128-3p	TCACAGTGAACCGGTCTCTTT
oar-mir-129	CTTTTTGCGGTCTGGGCTTGCTGTTCCTCTCTACAGTAGTCAGGAAGCCCTTACCCCAAAAAGTAT	oar-miR-129-5p	CTTTTTGCGGTCTGGGCTTGC	oar-miR-129-3p	AAGCCCTTACCCCAAAAAGTAT
oar-mir-1298	TTCATTCGGCTGTCCAGATGTATCCAAGTACCCTGATATTTGGCAATAAATACATCTGGGCAACTGATTGAACT	oar-miR-1298-5p	TTCATTCGGCTGTCCAGATGTA	-	-
oar-mir-129b	CTTTTGCGGTCTGGGCTTGCTGTACATAACTCAATAGCCGGAAGCCCTTACCCCAAAAAGCAT	-	-	oar-miR-129b-3p	AAGCCCTTACCCCAAAAAGCAT
oar-mir-1306	CCACCTCCCCTGCAAACGTCCAGTGATGCAGACCTAATGGACGTTGGCTCTGGTGGTGATGG	oar-miR-1306-5p	CCACCTCCCCTGCAAACGTCCA	oar-miR-1306-3p	ACGTTGGCTCTGGTGGTGATGG
oar-mir-135a-1	TATGGCTTTTTATTCCTATGTGATTCTACTGCTCACTCATATAGGGATTGGAGCCGTGGCG	oar-miR-135a-5p	TATGGCTTTTTATTCCTATGTGA	-	-
oar-mir-135a-2	TATGGCTTTTTATTCCTATGTGATAGTAATAAAGTCTCATGTAGGGATGGAAGCCATGAAAT	oar-miR-135a-5p	TATGGCTTTTTATTCCTATGTGA	-	-
oar-mir-135b	TATGGCTTTTCATTCCTATGTGATTACTGTTCCAAACTCATGTAGGGCTAAAAGCCATGGGT	oar-miR-135b-5p	TATGGCTTTTCATTCCTATGTGA	-	-
oar-mir-138-1	AGCTGGTGTTGTGAATCAGGCCGACGAGCAGCGCATCCTCTTACCCGGCTATTTCACGACACCAGGGTT	oar-miR-138-5p	AGCTGGTGTTGTGAATCAGGCCG	-	-
oar-mir-138-2	AGCTGGTGTTGTGAATCAGGCCGTCGCCAATCAGAGAACGGCTACTTCACAACACCAGGGT	oar-miR-138-5p	AGCTGGTGTTGTGAATCAGGCCGT	-	-
oar-mir-1388	AGGACTGTCCAACCTGAGAATGGTGAGCATCCAGGGACAATCTCAGGTTCGTCAGCCCGCA	oar-miR-1388-5p	AGGACTGTCCAACCTGAGAATGG	oar-miR-1388-3p	ATCTCAGGTTCGTCAGCCCGCA
oar-mir-141	CATCTTCCAGCACAGTGTTGGATGGTCTAATGGTGAAGCTCCTAACACTGTCTGGTAAAGATGG	-	-	oar-miR-141-3p	TAACACTGTCTGGTAAAGATGG
oar-mir-145	GTCCAGTTTTCCCAGGAATCCCTTAGATGCTAAGATGGGGATTCCTGGAAATACTGTTCT	oar-miR-145-5p	GTCCAGTTTTCCCAGGAATCCCT	oar-miR-145-3p	GGATTCCTGGAAATACTGTTCT
oar-mir-146b	TGAGAACTGAATTCCATAGGCTGTGAGCTCTAGCAAATGCCCTAGGGACTCAGTTCTGGT	oar-miR-146b-5p	TGAGAACTGAATTCCATAGGCTGT	oar-miR-146b-3p	TGCCCTAGGGACTCAGTTCTGGT
oar-mir-147	TGGAAACACTTCTGCACAAACTAGATTATGGATACCAGTGTGCGGAAATGCTTCTGCT	oar-miR-147-5p	TGGAAACACTTCTGCACAAACT	oar-miR-147-3p	GTGTGCGGAAATGCTTCTGCT
oar-mir-148b	GAAGTTCTGTTATACACTCAGGCTGTGGCTCTCTGAAAGTCAGTGCATCACAGAACTTTGT	oar-miR-148b-5p	GAAGTTCTGTTATACACTCAGGC	oar-miR-148b-3p	TCAGTGCATCACAGAACTTTGT
oar-mir-151	TCGAGGAGCTCACAGTCTAGTACGTCTCATCCCCTACTAGACTGAAGCTCCTTGAGGA	oar-miR-151-5p	TCGAGGAGCTCACAGTCTAGT	oar-miR-151-3p	CTAGACTGAAGCTCCTTGAGGA
oar-mir-153-1	GTCATTTTTGTGATGTTGCAGCTAGTAATATGAGCCCAGTTGCATAGTCACAAAAGTGATC	-	-	oar-miR-153-3p	TTGCATAGTCACAAAAGTGATC
oar-mir-153-2	GTCATTTTTGTGATCTGCAGCTAGTATTCTCACTCCAGTTGCATAGTCACAAAAGTGATC	-	-	oar-miR-153-3p	TTGCATAGTCACAAAAGTGATC
oar-mir-155	TTAATGCTAATCGTGATAGGGGTTTTTACCTCGGACTGACTCCTACATGTTAGCATTAACA	oar-miR-155-5p	TTAATGCTAATCGTGATAGGGGT	-	-
oar-mir-15a	TAGCAGCACATAATGGTTTGTGGATTTTGAAAAGGTGCAGGCCATATTGTGCTGCCTCA	oar-miR-15a-5p	TAGCAGCACATAATGGTTTGTGG	-	-
oar-mir-15b	TAGCAGCACATCATGGTTTACATACTACAGTCAAGATGCGAATCATTATTTGCTGCTCTA	oar-miR-15b-5p	TAGCAGCACATCATGGTTTACA	oar-miR-15b-3p	CGAATCATTATTTGCTGCTCTA
oar-mir-181c	AACATTCAACCTGTCGGTGAGTTTGGGCAGCTCAGGCAAACCATCGACCGTTGAGTGGACC	oar-miR-181c-5p	AACATTCAACCTGTCGGTGAGTT	oar-miR-181c-3p	ACCATCGACCGTTGAGTGGACC
oar-mir-1839	AAGGTAGATAGAACAGGTCTTGTGTGCAAAATGAATTCAAGACCTACTTATCTACCAACAGC	oar-miR-1839-5p	AAGGTAGATAGAACAGGTCTTGT	oar-miR-1839-3p	AGACCTACTTATCTACCAACAGC
oar-mir-186	CAAAGAATTCTCCTTTTGGGCTTTCTGATTTTATTTTAAGCCCAAAGGTGAATTTTTTGG	oar-miR-186-5p	CAAAGAATTCTCCTTTTGGGCT	oar-miR-186-3p	GCCCAAAGGTGAATTTTTTGG
oar-mir-188	CATCCCTTGCATGGTGGAGGGTGAGCTTTCTGAAAACCCCTCCCACATGCAGGGTTTGCA	-	-	oar-miR-188-3p	CTCCCACATGCAGGGTTTGCA
oar-mir-18a	TAAGGTGCATCTAGTGCAGATAGTGAAGTAGATTAGCATCTACTGCCCTAAGTGCTCCTTCTGGC	oar-miR-18a-5p	TAAGGTGCATCTAGTGCAGATAGT	-	-
oar-mir-190a	TGATATGTTTGATATATTAGGTTGTTATTTAATCCAACTATATATCAAACATATTCCT	oar-miR-190a-5p	TGATATGTTTGATATATTAGGTTG	oar-miR-190a-3p	ACTATATATCAAACATATTCCT
oar-mir-192	CTGACCTATGAATTGACAGCCAGTGCTCTCGTGTCCCCTCTGGCTGCCAATTCCATAGGTCACAGG	oar-miR-192-5p	CTGACCTATGAATTGACAGCC	oar-miR-192-3p	CTGCCAATTCCATAGGTCACAGG
oar-mir-193b	CGGGGTTTTGAGGGCGAGATGAGTTTATGTTTTATCCAACTGGCCCACAAAGTCCCGCTT	oar-miR-193b-5p	CGGGGTTTTGAGGGCGAGATGA	oar-miR-193b-3p	AACTGGCCCACAAAGTCCCGCT
oar-mir-194	AAGTAACAGCATCTCCACTGGAAGTTGACGCACAGTCCACATGGAGTTGCTGTTACAAT	-	-	oar-miR-194-3p	CACATGGAGTTGCTGTTACAAT
oar-mir-1949	CTGGTTGGCATTCTGGGCCTGGTTCATGCCTACTCTGTTGTTAACTATACCAGGATGCCAGCACAGTT	-	-	oar-miR-1949-3p	TATACCAGGATGCCAGCACAGTT
oar-mir-195	TAGCAGCACAGAAATGTTGGTACTGGGAAGAGAGCCTGCCAATATTGGCTGTGCTGCTCC	oar-miR-195-5p	TAGCAGCACAGAAATGTTGGTA	oar-miR-195-3p	CCAATATTGGCTGTGCTGCTCC
oar-mir-1a-1	ACATACTTCTTTATGTGCCCATATGGACCTGCTAAGCTATGGAATGTAAAGAAGTATGTAT	oar-miR-1a-5p	ACATACTTCTTTATGTGCCCATA	oar-miR-1a-3p	GGAATGTAAAGAAGTATGTAT
oar-mir-1a-2	ACATACTTCTTTATGTACCCATATGAACATACAATGCTATGGAATGTAAAGAAGTATGTAT	-	-	oar-miR-1a-3p	GGAATGTAAAGAAGTATGTAT
oar-mir-204	TTCCCTTTGTCATCCTATGCCTGAGAATATATGAAGGAGGCTGGGAAGGCAAAGGGACGT	oar-miR-204-5p	TTCCCTTTGTCATCCTATGCCT	-	-
oar-mir-205	TCCTTCATTCCACCGGAGTCTGTCTCGTACCCACCCAGATTTCAGTGGAGTGAAGCTC	oar-miR-205-5p	TCCTTCATTCCACCGGAGTCTGT	-	-
oar-mir-208a	GAGCTTTTGGCCCGGGTTATACCTGATGCTCACGTATAAGACGAGCAAAAAGCTTGT	oar-miR-208a-5p	GAGCTTTTGGCCCGGGTTATAC	oar-miR-208a-3p	ATAAGACGAGCAAAAAGCTTGT
oar-mir-208b	AAGCTTTTTGCTCGCGTTATGTTTCTCATCCGAATATAAGACGAACAAAAGGTTTGT	oar-miR-208b-5p	AAGCTTTTTGCTCGCGTTATGT	oar-miR-208b-3p	ATAAGACGAACAAAAGGTTTGT
oar-mir-20a	TAAAGTGCTTATAGTGCAGGTAGTGTTTAGTTATCTACTGCATTATGAGCACTTAAAGT	oar-miR-20a-5p	TAAAGTGCTTATAGTGCAGGTAG	oar-miR-20a-3p	ACTGCATTATGAGCACTTAAAGT
oar-mir-212	ACCTTGGCTCTAGACTGCTTACTGCCCGGGCCGCCCTCAGTAACAGTCTCCAGTCACGGCC	oar-miR-212-5p	ACCTTGGCTCTAGACTGCTTACT	oar-miR-212-3p	TAACAGTCTCCAGTCACGGCC
oar-mir-214	TGCCTGTCTACACTTGCTGTGCAGAACATCCGCTCACCTGTACAGCAGGCACAGACAGGCAGT	oar-miR-214-5p	TGCCTGTCTACACTTGCTGTGC	oar-miR-214-3p	ACAGCAGGCACAGACAGGCAGT
oar-mir-216a	TAATCTCAGCTGGCAACTGTGAGATGTTCATACAGCCCTCCACAGTGGTCTCTGGGATTATG	oar-miR-216a-5p	TAATCTCAGCTGGCAACTGTGA	oar-miR-216a-3p	CACAGTGGTCTCTGGGATTATG
oar-mir-216b	AAATCTCTGCAGGCAAATGTGATGTCACTAAAGAAATCACACACTTACCCGTAGAGATTCT	oar-miR-216b-5p	AAATCTCTGCAGGCAAATGTGA	-	-
oar-mir-217	TACTGCATCAGGAACTGATTGGATAAGAATCGGTCACCATCAGTTCCTCATGCATTGCC	oar-miR-217-5p	TACTGCATCAGGAACTGATTGGA	oar-miR-217-3p	CATCAGTTCCTCATGCATTGCC
oar-mir-219	TGATTGTCCAAACGCAATTCTCGAGTCTTTAGCTCTGGCCGAGAGTTGAGTCTGGACGTCCCGA	oar-miR-219-5p	TGATTGTCCAAACGCAATTCTCG	-	-
oar-mir-222	GGCTCAGTAGCCAGTGTAGATCCTGTCTTTTGTAATCAGTAGCTACATCTGGCTACTGGGTCTCT	-	-	oar-miR-222-3p	AGCTACATCTGGCTACTGGGTCTCT
oar-mir-2284ab	TAAAAGTTTGGTTGGGTTTTTCTGTAGCATCTGATGGAAAAATCTGAACAAACTTTCTGG	oar-miR-2284ab-5p	TAAAAGTTTGGTTGGGTTTTT	oar-miR-2284ab-3p	AAAATCTGAACAAACTTTCTGG
oar-mir-2284b	AAAAGTTCGTTTGGGTTTTGCTGTTATATTGTATGGAATGCCCTGGATGAACTTTTTGG	oar-miR-2284b-5p	AAAAGTTCGTTTGGGTTTT	oar-miR-2284b-3p	AATGCCCTGGATGAACTTTTTGG
oar-mir-2284d	AAAAAGTTCGTTTGGGTTTTTCTGGAAGATGTTATAAAAAACCCAAACGAACTTTTTGG	oar-miR-2284d-5p	AAAAAGTTCGTTTGGGTTTTTC	oar-miR-2284d-3p	AAAACCCAAACGAACTTTTTGG
oar-mir-2284da	AATAAGTTCGTTTGGGTTTTTGGCTGTTACAGAAAGCCTGAAAGAACTTTTTGGC	oar-miR-2284da-5p	AATAAGTTCGTTTGGGTTTTT	-	-
oar-mir-2284g	AAAAGTTCATTAGGGTTTTTCTGTGAGATGGTATGGAAAAAACCGAGTGAACTTTTTG	oar-miR-2284g-5p	AAAAGTTCATTAGGGTTTTTCT	oar-miR-2284g-3p	AAAAAACCGAGTGAACTTTTTG
oar-mir-2284x	TGAAAAGTTCGTTCGGGTTTTTCGTAACATCGTACAGAAAAACACGAACAAACTTTTCG	oar-miR-2284x-5p	TGAAAAGTTCGTTCGGGTTTTT	oar-miR-2284x-3p	AAAACACGAACAAACTTTTCG
oar-mir-2284y	AAAAGTTCATTTGTGGTTTTTCTCTAATATCTTATGGAAAAACCTGAACGAACTCTTTGG	oar-miR-2284y-5p	AAAAGTTCATTCAGGTTTTTT	oar-miR-2284y-3p	AAAAACCTGAACGAACTCTTTG
oar-mir-2284z-1	CAAAAAGTTTGTTTGGGTTTTTCCATCGCATCTTACAGGCTAACCTGGATGAACTTTTTGG	oar-miR-2284z-5p	CAAAAAGTTTGTTTGGGTTTTT	oar-miR-2284z-3p	CTAACCTGGATGAACTTTTTGG
oar-mir-2284z-2	CAAAAAGTTTGTTTGGGTTTTTCCATCGCATCTTACAGGCTAACCTGGATGAACTTTTTGG	oar-miR-2284z-5p	CAAAAAGTTTGTTTGGGTTTTT	oar-miR-2284z-3p	CTAACCTGGATGAACTTTTTGG
oar-mir-2284za	GAAAGTTTGTTTGGGTTTTTCTGTCACATTTAACAGAAAAGCCCAAACGAACTTTTTGG	oar-miR-2284za-5p	GAAAGTTTGTTTGGGTTTTTCT	oar-miR-2284za-3p	AAAGCCCAAACGAACTTTTTGG
oar-mir-2284za	GAAAGTTTGTTTGGGTTTTTCTGTCACATTTAACAGAAAAGCCCAAACGAACTTTTTGG	oar-miR-2284za-5p	GAAAGTTTGTTTGGGTTTTTCT	oar-miR-2284za-3p	AAAGCCCAAACGAACTTTTTGG
oar-mir-2284zb	CAAAAAGTTCGTTTGGGTTTTTCCATATGGTTTTACAGAAAACCCAAACGAACTTGTTGGC	oar-miR-2284zb-5p	CAAAAAGTTCGTTTGGGTTTTT	-	-
oar-mir-2285e	TGAAAAGTTCATTCGGGTTTTTCCATTAGATAGTACAGAAGACCCGAACGAACTTTTTGGCC	-	-	oar-miR-2285e-3p	GACCCGAACGAACTTTTTGGCC
oar-mir-2285f	TGAAAAGTTCATTCGGGTTTTTCATAAGCCTCAGAAAAACCTGAATGAACTTTTTGG	-	-	oar-miR-2285f-3p	AAAACCTGAATGAACTTTTTGG
oar-miR-2285f	TGAAAAGTTCATTCGGGTTTTCCCATAACATCTTATGGAAAAACCTGAATGAACTTTTTGG	oar-miR-2285f-5p	TGAAAAGTTCATTCGGGTTTTC	oar-miR-2285f-3p	AAAACCTGAATGAACTTTTTGG
oar-mir-2285fa	AGAGAGTTCATTCGGGTTTTTCCATAAGATGGTACAGGAAAACTTGAATGAACTTTCTGG	-	-	oar-miR-2285fa-3p	AAAACTTGAATGAACTTTCTGG
oar-mir-2285fb	ATAAGTTCATTCGGAGTTGTCCACGCGCTCATCTGGAAAACTCTGAATGAACTTTATGG	-	-	oar-miR-2285fb-3p	AAAACTCTGAATGAACTTTATGG
oar-mir-2285i	AAGAGTTTGTTCGGGTTTCTCCATAAGCTGTATAGAAAAACCCGAACGAGCTCTTTGG	oar-miR-2285i-5p	AAGAGTTTGTTCGGGTTTCT	oar-miR-2285i-3p	AAAACCCGAACGAGCTCTTTGG
oar-mir-2285j	AAAAGGTTCATTTGGGTTTCTCCATGCCATCTTACGGAAAAACCTGAATGATGCTTTTG	-	-	oar-miR-2285j-3p	AAAAACCTGAATGATGCTTTTG
oar-mir-2285l	AAAAGTTCATTCGAGTTTTTCAGTAACACCTTAGAGAAAAACCCGCATGAACTTTTTGG	-	-	oar-miR-2285l-3p	AAAACCCGCATGAACTTTTTGG
oar-mir-2285la	GAAAGGTTCATTTGGGTTTTTTGGAACAGTTACAGGAAAACCCGAATGAACTTTTTGGC	oar-miR-2285la-5p	GAAAGGTTCATTTGGGTTTTT	oar-miR-2285la-3p	AAACCCGAATGAACTTTTTGGC
oar-mir-2285lb	AAAAAGTTCCTTTGGGTTTTCTGTAGGATGGTTAGAAAACCCGAAGGAACATTTTGGC	-	-	oar-miR-2285lb-3p	AAAACCCGAAGGAACATTTTGGC
oar-mir-2285m-1	AAAAGTTCATTTGGGTTTTTCCATATCATACGAAAAGCCCAGATGAACTTTTT	-	-	oar-miR-2285m-3p	AAAAGCCCAGATGAACTTTTT
oar-mir-2285m-2	AAAAGTTCATTTGGGTTTTTCCATATCATACGAAAAGCCCAGATGAACTTTTT	-	-	oar-miR-2285m-3p	AAAAGCCCAGATGAACTTTTT
oar-miR-2285n	AAAGGTTCATTTGTGTTTTTCTGTGACATCTTATGGAAAAACTCAAATGAACTTTTGGG	-	-	oar-miR-2285n-3p	AAAAACTCAAATGAACTTTTGGG
oar-mir-2285o	AAAAGTTTGTTTGGGTTTTTCTAAAATACTAAAAACCCGAACGAACTTTTGG	-	-	oar-miR-2285o-3p	AAACCCGAACGAACTTTTGG
oar-mir-2285q	AAGAAGTTCGTTTGGGTTTTCCCGTAAGATGGTACAGAAGAACCTGAATGAACCTTTTGG	oar-miR-2285q-5p	AGAAGTTCGTTTGGGTTTTCCC	oar-miR-2285q-3p	AAGAACCTGAATGAACCTTTTGG
oar-mir-2285v	AAAAGTTTGTTTGGGTTTTTCCACATGATAGTACAGAAGAAACCGAACAAACTTTTTGGC	-	-	oar-miR-2285v-3p	AGAAACCGAACAAACTTTTTGGC
oar-miR-2285x	AAAAAGTTCATTTGGGTTTTTCTGTAAGATGGTATGGAAAAATCCATGAACTTTTTG	oar-miR-2285x-5p	AAAAAGTTCATTTGGGTTTTT	oar-miR-2285x-3p	GAAAAATCCATGAACTTTTTG
oar-mir-2355	ATCCCCAGATACAATGGACAATATGCTATTATAATTGGGTGGCATTGTCCTTGCTGTTTGGAGATA	oar-miR-2355-5p	ATCCCCAGATACAATGGACAAT	oar-miR-2355-3p	TGTCCTTGCTGTTTGGAGATA
oar-mir-2483	TCCGTCAACCATCCAGCTGTTTGAGGTGATGCAAACAAACATCTGGTTGGTTGAGAGA	oar-miR-2483-5p	TCCGTCAACCATCCAGCTGTTT	oar-miR-2483-3p	AAACATCTGGTTGGTTGAGAGA
oar-mir-27b	AGAGCTTAGCTGATTGGTGAACAGTGACTGGTTTCCGCTTTGTTCACAGTGGCTAAGTTCTGC	oar-miR-27b-5p	AGAGCTTAGCTGATTGGTGAAC	oar-miR-27b-3p	TTCACAGTGGCTAAGTTCTGC
oar-mir-28	AAGGAGCTCACAGTCTATTGAGTTGCCTTTCTGACTTTCCCACTAGATTGAGAGCTCCTGGA	oar-miR-28-5p	AAGGAGCTCACAGTCTATTGA	oar-miR-28-3p	CACTAGATTGAGAGCTCCTGGA
oar-mir-301a	GCTCTGACTTTATTGCACTACTGTACTGTACAGCTAGCAGTGCAATAGTATTGTCAAAGC	oar-miR-301a-5p	GCTCTGACTTTATTGCACTACT	oar-miR-301a-3p	CAGTGCAATAGTATTGTCAAAGC
oar-mir-30e	TGTAAACATCCTTGACTGGAAGCTGTAAGGCGTTGCAAGGAGCTTTCAGTCGGATGTTTACAGC	oar-miR-30e-5p	TGTAAACATCCTTGACTGGAAGCT	oar-miR-30e-3p	CTTTCAGTCGGATGTTTACAGC
oar-mir-30f	TGTAAACACCCTACACTCTCAGCTGTGCACAGTGAGAAAGCTGGGAGGAGGCTGTTTACTCT	oar-miR-30f-5p	TGTAAACACCCTACACTCTCAGC	oar-miR-30f-3p	CTGGGAGGAGGCTGTTTACTCT
oar-mir-32	TATTGCACATTACTAAGTTGCATGTTGTCACGGCCTCAGTGCAATTTAGTGTGTGTGATATT	oar-miR-32-5p	TATTGCACATTACTAAGTTGC	oar-miR-32-3p	CAATTTAGTGTGTGTGATATT
oar-mir-324	CGCATCCCCTAGGGCATTGGTGTAAAGCTGGAGACCCACTGCCCCAGGTGCTGCTGGG	oar-miR-324 -5p	CGCATCCCCTAGGGCATTGGTGT	-	-
oar-mir-330	TCTCTGGGCCTGTGTCTTAGGCTCTGCAAGATCAACCGAGCAAAGCACACGGCCTGCAGAGAGGC	-	-	oar-miR-330-3p	CAAAGCACACGGCCTGCAGAGAGGC
oar-mir-331	TCTAGGTATGGTCCCAGGGATCCCAGATCAAACCAGGCCCCTGGGCCTATCCTAGAAC	oar-miR-331-5p	TCTAGGTATGGTCCCAGGGATC	oar-miR-331-3p	GCCCCTGGGCCTATCCTAGAAC
oar-mir-335	TCAAGAGCAATAACGAAAAATGTTTGTCATAAACCGTTTTTCATTATTGCTCCTGACC	oar-miR-335-5p	TCAAGAGCAATAACGAAAAATGT	oar-miR-335-3p	TTTTTCATTATTGCTCCTGACC
oar-mir-340	TTATAAAGCAATGAGACTGATTGTCATGTGTCGTTTGTGGGATCCGTCTCAGTTACTTTATAGC	oar-miR-340-5p	TTATAAAGCAATGAGACTGATT	oar-miR-340-3p	TCCGTCTCAGTTACTTTATAGC
oar-mir-342	AGGGGTGCTATCTGTGGTTGAGGACACGGCAAATGGAACTGTCTCACACAGAAATCGCACCCATC	oar-miR-342-5p	AGGGGTGCTATCTGTGGTTGAGGACA	oar-miR-342-3p	TCTCACACAGAAATCGCACCCATC
oar-mir-3431	CCTCAGTCAGCCTTGTGGATGTATGTTCTGCAGACCTGACATCTAGAGGACTGACTGAAATT	oar-miR-3431-5p	CCTCAGTCAGCCTTGTGGATGT	oar-miR-3431-3p	ATCTAGAGGACTGACTGAAATT
oar-mir-3432	TGCGGGATCTTTAGTTGTGGCGTGTGCATTCTTAGTTGCAGCAACTAAAGATCCCTCAGGC	oar-miR-3432-5p	TGCGGGATCTTTAGTTGTGGCG	oar-miR-3432-3p	CAGCAACTAAAGATCCCTCAGGC
oar-mir-345	GCTGACTCCTAGTCCAGTGCTTGTGATGGCTGGTGGGCCCTGAACTAGGGGTCTGGAGG	oar-miR-345-5p	GCTGACTCCTAGTCCAGTGCT	oar-miR-345-3p	CCCTGAACTAGGGGTCTGGAGG
oar-mir-34a	TGGCAGTGTCTTAGCTGGTTGTTGTGAGTAATAATGCAGGAAGCAATCAGCAAGTATACTGCCCTAG	oar-miR-34a-5p	TGGCAGTGTCTTAGCTGGTTGT	-	-
oar-mir-34b	AGGCAGTGTAATTAGCTGATTGTACTCTCATGCTTACAATCACTAGTTCCACTGCCATC	oar-miR-34b-5p	AGGCAGTGTAATTAGCTGATTGT	oar-miR-34b-3p	AATCACTAGTTCCACTGCCATC
oar-mir-34c	AGGCAGTGTAGTTAGCTGATTGCTAATAATACCAATCACTAACCACACGGCCAGG	oar-miR-34c-5p	AGGCAGTGTAGTTAGCTGATTGC	oar-miR-359-3p	AATCACTAACCACACGGCCAGG
oar-mir-359	AAGTACAGGATGCCCAATGAATTAAATCCATCTAAATACATTTCACTGGGCATCCTCTGCTTTA	oar-miR-359-5p	AAGTACAGGATGCCCAATGAAT	-	-
oar-mir-361	TTATCAGAATCTCCAGGGGTACTTATAATTTGAAAAAGTCCCCCAGGTGTGATTCTGATTTGC	oar-miR-361-5p	TTATCAGAATCTCCAGGGGTAC	oar-miR-361-3p	TCCCCCAGGTGTGATTCTGATT
oar-mir-363	CGGGTGGATCACGATGCAATTTTGATTAGTATAATAGGAGAAAAATTGCACGGTATCCATCTGCGA	-	-	oar-miR-363-3p	AATTGCACGGTATCCATCTGCGA
oar-mir-365a	AGGGACTTTTGGGGGCAGATGTGTTTGCATTCCACTATCATAATGCCCCTAAAAATCCTTAT	oar-miR-365a-5p	AGGGACTTTTGGGGGCAGATGTG	oar-miR-365a-3p	TAATGCCCCTAAAAATCCTTAT
oar-mir-365b	GAGGGACTTTCAGGGGCAGCTGTGTTTTCTGACTCAGTCATAATGCCCCTAAAAATCCTTAT	-	-	oar-miR-365b-3p	TAATGCCCCTAAAAATCCTTAT
oar-mir-374a	TTACAATACAACCTGATAAGTGCTGTAACACTTATCAGGTTGTATTAT	oar-miR-374a-5p	TTACAATACAACCTGATAAGT	-	-
oar-mir-378	CTCCTGACTCCAGGTCCTGTGTGTTACCTCGAAATAGCACTGGACTTGGAGTCAGAAGGC	oar-miR-378-5p	CTCCTGACTCCAGGTCCTGTGT	oar-miR-378-3p	ACTGGACTTGGAGTCAGAAGGC
oar-mir-383	AGATCAGAAGGTGATTGTGGCTTTGGGTGGATATTAATCAGCCACAGCACTGCCTGGTCAGAA	oar-miR-383-5p	AGATCAGAAGGTGATTGTGGCT	-	-
oar-mir-N1	TCCCCGAGTCCCTGGCGTGCACTGACGCCACGTCACCCGGTGTACTCTGGGACTCGGGTGTCA	oar-miR-N1-5p	TCCCCGAGTCCCTGGCGTGCACT	oar-miR-N1-3p	TGTACTCTGGGACTCGGGTGTCA
oar-mir-N2	AGAGGGTCCCTGTGGTCACAAGGTCTTCTTGTGACTGCTAGAACCGCTCCTGC	oar-miR-N2-3p	AGAGGGTCCCTGTGGTCACAAGG	-	-
oar-mir-N3	ATGGAGATGGTGCCTACTGCATGTGTGTGAGACAGTAGGGTGTGCAGTAGCGTCCATCCTCAGA	oar-miR-N3-3p	ATGGAGATGGTGCCTACTGCATGT	-	-
oar-mir-N4	TGGGTGGATGGAGCAGCACTGTCTGGGCCCCCGACTGAGGCTGCTCCTCTGCCCACA	oar-miR-N4-5p	TGGGTGGATGGAGCAGCACTGTCT	oar-miR-N4-3p	CTGAGGCTGCTCCTCTGCCCACA
oar-mir-N5	TGCCTAGAGAGGTTCTGTTTACTTCAACTACTGGTAAACAGAGCCTTCCTGGATCGA	oar-miR-N5-5p	TGCCTAGAGAGGTTCTGTTTACT	-	-
oar-mir-N6	GCATTGGTGGTTCTGTGGGCATTTAGTGGCTCAGCTGGTCCAACTCTTGTGTGACCCTATGAACACAAGGCTCCTCTGTCCA	oar-miR-N6-5p	GCATTGGTGGTTCTGTGG	-	-
oar-mir-N7	TTAGTGAGGCCCTCAGATCAGCCCCGCTGGGGTCGGCCCATGGCCCTGGAGGAGCACTGAGAAGATGGTCGAACTTGACT	-	-	oar-miR-N7-3p	TGAGAAGATGGTCGAACTTGACT
oar-mir-N8	AGGGCTGGGCTTCCAGGATGGGCTGGGGAGGGCAGCCCCCATCCTGGATCCTCTTAACCTCT	-	-	oar-miR-N8-3p	CATCCTGGATCCTCTTAACCTCT
oar-mir-N9	CCAGGAGTGTCTTTGGATTGTCTGGAGCCTGGGCAATTCTGAGAACTCCTGCAA	oar-miR-N9-5p	CCAGGAGTGTCTTTGGATTGTC	-	-
oar-mir-N10	CATTGATGATCGTTCTTCTCTGCCTTTGGGAGAGTGAGAGGGGGAGGACACCATCTGAGTGG	-	-	oar-miR-N10-3p	GGGGAGGACACCATCTGAGTGG
oar-mir-N11	TTGTTGTCAGGAGTCACTGCTCATGAGGCTCCTCGAGCAGCAACTCCTGACAACTAGAA	oar-miR-N11-5p	TTGTTGTCAGGAGTCACTGCTC	-	-
oar-mir-N12	GATGAGGCTCAGCGAGCCCTGGGAATCAGACACAGGGACCAGGGCTCGCTGAGCCTCATCT	oar-miR-N12-5p	GATGAGGCTCAGCGAGCCCTGGG	-	-
oar-mir-N13	CGGCTCAGAGCCTGCGGTCTCTCGTTGCCAGGGCGCGCAGAAAGGCCGAGAGGACTGAGCCCT	-	-	oar-miR-N13-3p	AAGGCCGAGAGGACTGAGCCCT
oar-mir-N14-1	GAGGGGTTTGGGCTGTGCTTCTCTGCCCTTTCACGGAAGTGGAGCCAGAAACCTTGCC	-	-	oar-miR-N14-3p	AAGTGGAGCCAGAAACCTTGCC
oar-mir-N14-2	GAGGGGTTTGGGCTGTGCTTCTCTGCCCTTTCACAGAAGTGGAGCCAGAAACCTTGCC	-	-	oar-miR-N14-3p	AAGTGGAGCCAGAAACCTTGCC
oar-mir-N15	TGGCAGTCAGATATTGTTTAACAGATGAAGTGGTTTCTGTTGGACACTTCAGTACTGCTAC	-	-	oar-miR-N15-3p	TTGGACACTTCAGTACTGCTAC
oar-mir-N16	TTTTCCAATGAGTCAGTTATTTGGCCACCTGATGCGAATAACTGAGTCCTTTGGAAAAT	oar-miR-N16-5p	TTTTCCAATGAGTCAGTTATT	-	-
oar-mir-N17	ACTGCTTTAAAACCTTTGACAGGTGCTGGGATGATCTGTCAAAAGTTTTAAAGCAGTCA	oar-miR-N17-5p	ACTGCTTTAAAACCTTTGACA	-	-
oar-mir-N18	CAGTCCGGTCCCGCGGTGTCTCCGCCTGTTGATGCCGCGCGGCCCGCGGGCTCGGATGCT	oar-miR-N18-5p	CAGTCCGGTCCCGCGGTGTCTCCGC	oar-miR-N18-3p	GCGGCCCGCGGGCTCGGATGCT
oar-mir-N19	TCGGACACGACTGAAGTGACTTCGATACTGCTGCTGCGAAGTCACTTCAGTCGTATCTGAC	oar-miR-N19-5p	TCGGACACGACTGAAGTGACT	-	-
oar-mir-N20	CTGAAAAGACTCAGACAATTGCTGACTTTTAAAGCAATTGTCTCCGTCTTTTCAGA	oar-miR-N20-5p	CTGAAAAGACTCAGACAATTGCT	-	-
oar-mir-N21	GATGAGGCTCAGCGAGCCCTGGTCCCTGTGTCTGATTCCCAGGGCTCGCTGAGCCTCATCT	oar-miR-N21-5p	GATGAGGCTCAGCGAGCCCTGGT	-	-
oar-mir-N22	TATACTTTCAGGGATCATTTCTATAGCTCGTTACTAGAGAAGTTTCTCTGAACGTGTAGA	-	-	oar-miR-N22-3p	TATACTTTCAGGGATCATTTCT
oar-mir-421	CTCATTAAATGTTTGTTGAATGAAAAAATGAATCATCAACAGACATTAATTGGGCGC	-	-	oar-miR-421-3p	ATCAACAGACATTAATTGGGCGC
oar-mir-423a	TGAGGGGCAGAGAGCGAGACTTTTCTATTTTCCAAAAGCTCGGTCTGAGGCCCCTCAGT	oar-miR-423a-5p	TGAGGGGCAGAGAGCGAGACTTT	oar-miR-423a-3p	AGCTCGGTCTGAGGCCCCTCAGT
oar-mir-424	CAGCAGCAATTCATGTTTTGAAGTGCTTTAAACGGTTCAAAACGTGAGGCGCTGCTATA	oar-miR-424-5p	CAGCAGCAATTCATGTTTTGA	oar-miR-424-3p	CAAAACGTGAGGCGCTGCTATA
oar-mir-450a-1	TTTTGCGATGTGTTCCTAATATGTAATCTAAATGTATTGGGAACATTTTGCATTCATA	oar-miR-450a-5p	TTTTGCGATGTGTTCCTAATAT	oar-miR-450a-3p	ATTGGGAACATTTTGCATTCATA
oar-mir-450a-2	TTTTGCGATGTGTTCCTAATATGCAGTATAAATATATTGGGAGCATTTTGCATGTAT	oar-miR-450a-5p	TTTTGCGATGTGTTCCTAATAT	-	-
oar-mir-452	AACTGTTTGCAGAGGAAACTGAGGCTTTGTAGCTATATCTCAGTCTCATCTGCAAAGAAGT	oar-miR-452-5p	AACTGTTTGCAGAGGAAACTGAG	oar-miR-452-3p	TCAGTCTCATCTGCAAAGAAGT
oar-mir-486	TCCTGTACTGAGCTGCCCCGAGGCCCTTCGCTGTGCCCAGCTCGGGTCAGCTCAGTACCGGGC	oar-miR-486-5p	TCCTGTACTGAGCTGCCCCGAGG	oar-miR-486-3p	TCGGGTCAGCTCAGTACCGGGC
oar-mir-490	CCATGGATCTCCAGGTGGGTCACGTTTAGAGATACACCAACCTGGAGGACTCCATGCTGT	-	-	oar-miR-490-3p	CAACCTGGAGGACTCCATGCTGT
oar-mir-491	AGTGGGGAACCCTTCCATGAGGAGTAGAACACTCCTTATGCAAGATTCCCTTCTACC	oar-miR-491-5p	AGTGGGGAACCCTTCCATGAGG	-	-
oar-mir-500a	TAATCCTTGCTACCTGGGTGAGAGTGCTTTCTGAATGCAATGCACCTGGGCAAGGATTCTGA	oar-miR-500a-5p	TAATCCTTGCTACCTGGGTGAGA	oar-miR-500a-3p	ATGCACCTGGGCAAGGATTCTGA
oar-mir-505	GGGAGCCAGGAAGTATTGATGTTTCTGCCAGTTTAGCGTCAACACTTGCTGGTTTCCTCT	oar-miR-505-5p	GGGAGCCAGGAAGTATTGATGTTT	oar-miR-505-3p	CGTCAACACTTGCTGGTTTCCTCT
oar-mir-532	CATGCCTTGAGTGTAGGACCGTTGGCATCTTAATTACCCTCCCACACCCAAGGCTTGCA	oar-miR-532-5p	CATGCCTTGAGTGTAGGACCGT	oar-miR-532-3p	CCTCCCACACCCAAGGCTTGCA
oar-mir-542	TCGGGGATCATCATGTCACGAGATACCACTGTGCACTTGTGACAGATTGATAACTGAAA	oar-miR-542-5p	TCGGGGATCATCATGTCACGAGA	oar-miR-542-3p	TGTGACAGATTGATAACTGAAA
oar-mir-545	TCAGTAAATGTTTATTGGATGAATAAATGAATGGCTCATCAACAAACATTTATTGTGTGCCT	oar-miR-545-5p	TCAGTAAATGTTTATTGGATGA	-	-
oar-mir-551b	GAAATCAAGCGTGGGTGAGACCTGGTGCAGAACAGGAAGGCGACCCATACTTGGTTTCAGA	-	-	oar-miR-551b-3p	GCGACCCATACTTGGTTTCAGA
oar-mir-582	TTACAGTTGTTCAACCAGTTACTAATCTAACTAACTGTAACCAGTTGAACAACTGAACCC	oar-miR-582-5p	TTACAGTTGTTCAACCAGTTACT	oar-miR-582-3p	TAACCAGTTGAACAACTGAAC
oar-mir-6119	AGAGGTAAAAAATTGATTTGACTAGTTCTTTAACACATCTAGCAAATCATTTTTTACTCTCCAA	oar-miR-6119-5p	AGAGGTAAAAAATTGATTTGACT	oar-miR-6119-3p	CAAATCATTTTTTACTCTCCAA
oar-mir-628	ATGCTGACATATTTACTAGAGGGTAAAATTAATAACCTTCTAGTAAGAGTGGCAGTCGA	oar-miR-628-5p	ATGCTGACATATTTACTAGAGG	oar-miR-628-3p	TTCTAGTAAGAGTGGCAGTCGA
oar-mir-6516	TTTGCAGTAACAGGTGTGAACATTCTAGCAGCAGTTTGATGATCATGTATGATACTGCAAACA	oar-miR-6516-5p	TTTGCAGTAACAGGTGTGAACATT	oar-miR-6516-3p	ATCATGTATGATACTGCAAACA
oar-mir-652	ACAACCCTAGGAGAGGGTGCCATTCACATAGACTAGAATTGAATGGCGCCACTAGGGTTGTGC	oar-miR-652-5p	ACAACCCTAGGAGAGGGTGCCATT	oar-miR-652-3p	AATGGCGCCACTAGGGTTGTGC
oar-mir-6526	TACCCAGCCTGGTGCAGTTCATGTAGAATCAGTGTACTGTGCCACGGATGGGTAGC	-	-	oar-miR-4027-3p	TACTGTGCCACGGATGGGTAGC
oar-mir-6529	GAGAGATCAGAGGCGCAGAGTGCGTCAATGTCAATGAAGCCTGTGCCTTTTACCTCTTTAA	oar-miR-6529-5p	GAGAGATCAGAGGCGCAGAGT	oar-miR-6529-3p	CCTGTGCCTTTTACCTCTTTAA
oar-mir-653	TGTTGAAACAATCTCCGTTGAACCATGTTACAGGAAGTTCACTGGAGTTTTGTTTCAACATT	-	-	oar-miR-653-3p	CACTGGAGTTTTGTTTCAACATT
oar-mir-664	CAGGCTAGGAGAAATGATTGGATAGAAAATTTTATTCTATTCATTTATCTCCCAGCCTACA	oar-miR-664-5p	CAGGCTAGGAGAAATGATTGGAT	oar-miR-664-3p	TATTCATTTATCTCCCAGCCTACA
oar-mir-7-1	TGGAAGACTAGTGATTTTGTTGTTTTTAGATAACTGAATCGACAACAAATCACAGTCTGCCATA	oar-miR-7-5p	TGGAAGACTAGTGATTTTGTTGTT	oar-miR-7-3p	CAACAAATCACAGTCTGCCATA
oar-mir-7-2	TGGAAGACTAGTGATTTTGTTGTTCTGATATACTATGACAACAAGTCACAGCTTCCTC	oar-miR-7-5p	TGGAAGACTAGTGATTTTGTTGTT	-	-
oar-mir-708	AAGGAGCTTACAATCTAGCTGGGGGTAAACGACTTGCACATGAACGCATCTAGACTGTGAGCTTCTAGA	oar-miR-708-5p	AAGGAGCTTACAATCTAGCTGGG	oar-miR-708-3p	CATCTAGACTGTGAGCTTCTAGA
oar-mir-7134	ATGTCCGCGGGTTCCCTATCCCAGGTTGGTCGAGTTCACGGATGCGGCACCTGCGGATACGG	oar-miR-7134-5p	ATGTCCGCGGGTTCCCTATCC	oar-miR-7134-3p	ATGCGGCACCTGCGGATACGG
oar-mir-744	TGCGGGGCTAGGGCTAACAGCAGGCTCACTGACGGTTTCCCGGAAACCACGCACATGCTGTTGCCACTAACCTCAACCT	oar-miR-744-5p	TGCGGGGCTAGGGCTAACAGC	-	-
oar-miR-767	TGCACCATGGTTGTCTGAGCATGCAGCATGCTTGTCTGCTCATACCCCATGGTTCCCGA	oar-miR-767-5p	TGCACCATGGTTGTCTGAGCAT	-	-
oar-mir-7859	ATGTGAAATTACCAGTATTTGTCTGCTTTGACCTACAAAAACTGGCAGCTTCATGTA	oar-miR-7859-5p	ATGTGAAATTACCAGTATTTGT	oar-miR-7859-3p	AAAAACTGGCAGCTTCATGTA
oar-mir-802	TCAGTAACAAAGATTCATCCTTGTGTCCATCAAGCAACAAGGAGAATCTTTGTCACTTAGT	oar-miR-802-5p	TCAGTAACAAAGATTCATCCTT	oar-miR-802-3p	AGGAGAATCTTTGTCACTTAGT
oar-mir-873	TGCAGGAACTTGTGAGTCTCCTATTGAACATGAACAGGAGGCTGATGAGTTCCCGGGAA	oar-miR-873-5p	TGCAGGAACTTGTGAGTCTCC	-	-
oar-mir-874	CGGCCCCACGCACCAGGGTAAGAGAGACTCGCTTCCTGCCCTGGCCCGAGGGACCGAC	oar-miR-874-5p	CGGCCCCACGCACCAGGGTAAGA	oar-miR-874-3p	CTGCCCTGGCCCGAGGGACCGAC
oar-mir-9-1	TCTTTGGTTATCTAGCTGTATGAGTGGTGTGGAGTCTTCATAAAGCTAGATAACCGAAAGT	oar-miR-9-5p	TCTTTGGTTATCTAGCTGTATGA	oar-miR-9-3p	TAAAGCTAGATAACCGAAAGT
oar-mir-9-2	TCTTTGGTTATCTAGCTGTATGAGTGTATTGGTCTTCATAAAGCTAGATAACCGAAAGT	oar-miR-9-5p	TCTTTGGTTATCTAGCTGTATGA	oar-miR-9-3p	TAAAGCTAGATAACCGAAAGT
oar-mir-92a	AGGTTGGGATCAGTTGCAATGCTGTGTTTCTGTATGGTATTGCACTTGTCCCGGCCTGT	-	-	oar-miR-92a-3p	TATTGCACTTGTCCCGGCCTGT
oar-mir-93	CAAAGTGCTGTTCGTGCAGGTAGTGTGATCACCCGACCTACTGCTGAGCCAGCACTTCCCGA	oar-miR-93-5p	CAAAGTGCTGTTCGTGCAGGTAG	oar-miR-93-3p	ACTGCTGAGCCAGCACTTCCCGA
oar-mir-98	TGAGGTAGTAAGTTGTATTGTTGTGGGGTAGGGATTTTAGGCCCCAATTAGAAGATAACTATACAACTTACTACTTTCCC	oar-miR-98-5p	TGAGGTAGTAAGTTGTATTGTT	oar-miR-98-3p	CTATACAACTTACTACTTTCCC

## Sheet: Clusters
Cluster 1	Chr	Coord	Strand	Conservation
oar-mir-188	X	52175957-52176017	-	Human Chr X	Cow Chr X
oar-mir-532	X	52176280-52176339	-	Human Chr X	Cow Chr X
Cluster 2
oar-mir-18a	10	66183231-66183296	+	Human Chr 13	Cow Chr 12
oar-mir-20a	10	66183541-66183600	+	Human Chr 14	Cow Chr 13
oar-mir-92a	10	66183794-66183853	+	Human Chr 15	Cow Chr 14
Cluster 3
oar-mir-193b	24	13219122-13219182	+	Human Chr 16	Gorilla Chr 14
oar-mir-365a	24	13223800-13223862	+	Human Chr 17	Gorilla Chr 14
Cluster 4
oar-mir-3431	X	79048337-79048399	+	Human Chr X	Cow Chr X
oar-mir-452	X	79045370-79045431	+	Human Chr X	Cow Chr X
Cluster 5
oar-mir-424	X	95343715-95343774	+	Human Chr X	Cow Chr X
oar-mir-450a-1	X	95350011-95350069	+	Human Chr X	Cow Chr X
oar-mir-450a-2	X	95350156-95350213	+	Human Chr X	Cow Chr X
oar-mir-542	X	95348844-95348903	+	Human Chr X	Cow Chr X
Cluster 6
oar-mir-2285m-1	19	17111734-17111787	-	-	-
oar-mir-2285m-2	19	17111879-17111932	-	-	-
Cluster 7
oar-mir-34b	15	21244266-21244325	+	Human Chr 11	Cow Chr 15
oar-mir-34c	15	21244984-21245039	+	Human Chr 12	Cow Chr 15

## Sheet: miRDeep2 Files ID
miRNA gene	LV miRDeep2 ID	GL miRDeep2 ID
oar-let-7e	gi|417531910|ref|NC_019471.1|_5864	gi|417531910|ref|NC_019471.1|_6698
oar-mir-100	gi|417531908|ref|NC_019472.1|_6207	gi|417531908|ref|NC_019472.1|_7053
oar-mir-105	-	gi|417531882|ref|NC_019484.1|_9964
oar-mir-122	-	gi|417531889|ref|NC_019480.1|_8850
oar-mir-124-1	-	gi|417531962|ref|NC_019459.1|_2090
oar-mir-124-2	-	gi|417531930|ref|NC_019466.1|_5049
oar-mir-1277	-	gi|417531882|ref|NC_019484.1|_10410
oar-mir-128-1	gi|417531962|ref|NC_019459.1|_2120	gi|417531962|ref|NC_019459.1|_2186
oar-mir-128-2	-	gi|417531901|ref|NC_019476.1|_7905
oar-mir-129	-	gi|417531959|ref|NC_019461.1|_3336
oar-mir-1298	-	gi|417531882|ref|NC_019484.1|_10413
oar-mir-129b	-	gi|417531908|ref|NC_019472.1|_6979
oar-mir-1306	gi|417531905|ref|NC_019474.1|_6516	gi|417531905|ref|NC_019474.1|_7436
oar-mir-135a-1	-	gi|417531901|ref|NC_019476.1|_7976
oar-mir-135a-2	-	gi|417531961|ref|NC_019460.1|_2642
oar-mir-135b	-	gi|417531915|ref|NC_019469.1|_6017
oar-mir-138-1	-	gi|417531910|ref|NC_019471.1|_6582
oar-mir-138-2	-	gi|417531901|ref|NC_019476.1|_7940
oar-mir-1388	gi|417531912|ref|NC_019470.1|_5580	gi|417531912|ref|NC_019470.1|_6320
oar-mir-141	-	gi|417531961|ref|NC_019460.1|_3162
oar-mir-145	gi|417531957|ref|NC_019462.1|_3426	gi|417531957|ref|NC_019462.1|_3728
oar-mir-146b	gi|417531892|ref|NC_019479.1|_7576	gi|417531892|ref|NC_019479.1|_8644
oar-mir-147	-	gi|417531943|ref|NC_019464.1|_4707
oar-mir-148b	gi|417531961|ref|NC_019460.1|_2792	gi|417531961|ref|NC_019460.1|_3028
oar-mir-151	gi|417531930|ref|NC_019466.1|_4536	gi|417531930|ref|NC_019466.1|_5014
oar-mir-153-1	gi|417531959|ref|NC_019461.1|_3268	gi|417531959|ref|NC_019461.1|_3550
oar-mir-153-2	-	gi|417531962|ref|NC_019459.1|_2268
oar-mir-155	-	gi|417531964|ref|NC_019458.1|_579
oar-mir-15a	-	gi|417531923|ref|NC_019467.1|_5355
oar-mir-15b	gi|417531964|ref|NC_019458.1|_617	gi|417531964|ref|NC_019458.1|_715
oar-mir-181c	gi|417531957|ref|NC_019462.1|_3491	gi|417531957|ref|NC_019462.1|_3844
oar-mir-1839	gi|417531902|ref|NC_019475.1|_6658	gi|417531902|ref|NC_019475.1|_7572
oar-mir-186	gi|417531964|ref|NC_019458.1|_391	gi|417531964|ref|NC_019458.1|_407
oar-mir-188	gi|417531882|ref|NC_019484.1|_9032	gi|417531882|ref|NC_019484.1|_10164
oar-mir-18a	gi|417531923|ref|NC_019467.1|_4800	gi|417531923|ref|NC_019467.1|_5300
oar-mir-190a	gi|417531943|ref|NC_019464.1|_4261	gi|417531943|ref|NC_019464.1|_4679
oar-mir-192	gi|417531893|ref|NC_019478.1|_7541	gi|417531893|ref|NC_019478.1|_8589
oar-mir-193b	gi|417531888|ref|NC_019481.1|_7891	gi|417531888|ref|NC_019481.1|_8955
oar-mir-194	-	gi|417531915|ref|NC_019469.1|_5881
oar-mir-1949	gi|417531957|ref|NC_019462.1|_3397	-
oar-mir-195	gi|417531919|ref|NC_019468.1|_5139	gi|417531919|ref|NC_019468.1|_5735
oar-mir-1a-1	gi|417531912|ref|NC_019470.1|_5704	gi|417531912|ref|NC_019470.1|_6482
oar-mir-1a-2	-	gi|417531889|ref|NC_019480.1|_8811
oar-mir-204	gi|417531962|ref|NC_019459.1|_778	gi|417531962|ref|NC_019459.1|_896
oar-mir-205	-	gi|417531915|ref|NC_019469.1|_6237
oar-mir-208a	gi|417531943|ref|NC_019464.1|_3989	gi|417531943|ref|NC_019464.1|_4389
oar-mir-208b	gi|417531943|ref|NC_019464.1|_3939	gi|417531943|ref|NC_019464.1|_4337
oar-mir-20a	gi|417531923|ref|NC_019467.1|_4804	gi|417531923|ref|NC_019467.1|_5304
oar-mir-212	gi|417531919|ref|NC_019468.1|_5119	gi|417531919|ref|NC_019468.1|_5705
oar-mir-214	gi|417531915|ref|NC_019469.1|_5458	gi|417531915|ref|NC_019469.1|_6138
oar-mir-216a	-	gi|417531961|ref|NC_019460.1|_2450
oar-mir-216b	gi|417531961|ref|NC_019460.1|_2336	-
oar-mir-217	-	gi|417531961|ref|NC_019460.1|_2452
oar-mir-219	-	gi|417531895|ref|NC_019477.1|_8140
oar-mir-222	gi|417531882|ref|NC_019484.1|_9004	-
oar-mir-2284ab	gi|417531944|ref|NC_019463.1|_3692	gi|417531944|ref|NC_019463.1|_4078
oar-mir-2284b	-	gi|417531962|ref|NC_019459.1|_953
oar-mir-2284d	-	gi|417531893|ref|NC_019478.1|_8456
oar-mir-2284da	gi|417531882|ref|NC_019484.1|_9011	-
oar-mir-2284g	gi|417531915|ref|NC_019469.1|_5356	gi|417531915|ref|NC_019469.1|_6038
oar-mir-2284x	gi|417531943|ref|NC_019464.1|_4147	gi|417531943|ref|NC_019464.1|_4545
oar-mir-2284y	gi|417531961|ref|NC_019460.1|_2859	gi|417531961|ref|NC_019460.1|_3105
oar-mir-2284z-1	gi|417531964|ref|NC_019458.1|_490	gi|417531964|ref|NC_019458.1|_566
oar-mir-2284z-2	gi|417531882|ref|NC_019484.1|_8945	gi|417531964|ref|NC_019458.1|_566
oar-mir-2284za	gi|417531964|ref|NC_019458.1|_482	gi|417531915|ref|NC_019469.1|_6048
oar-mir-2284za	gi|417531964|ref|NC_019458.1|_482	gi|417531915|ref|NC_019469.1|_6048
oar-mir-2284zb	-	gi|417531944|ref|NC_019463.1|_4178
oar-mir-2285e	-	gi|417531912|ref|NC_019470.1|_6474
oar-mir-2285f	-	gi|417531882|ref|NC_019484.1|_10393
oar-miR-2285f	-	gi|417531964|ref|NC_019458.1|_292
oar-mir-2285fa	-	gi|417531912|ref|NC_019470.1|_6272
oar-mir-2285fb	-	gi|417531915|ref|NC_019469.1|_6127
oar-mir-2285i	gi|417531882|ref|NC_019484.1|_9278	gi|417531882|ref|NC_019484.1|_10408
oar-mir-2285j	-	gi|417531964|ref|NC_019458.1|_390
oar-mir-2285l	-	gi|417531962|ref|NC_019459.1|_2250
oar-mir-2285la	gi|417531923|ref|NC_019467.1|_4861	gi|417531923|ref|NC_019467.1|_5383
oar-mir-2285lb	gi|417531962|ref|NC_019459.1|_675	gi|417531962|ref|NC_019459.1|_799
oar-mir-2285m-1	-	gi|417531901|ref|NC_019476.1|_8064
oar-mir-2285m-2	-	gi|417531901|ref|NC_019476.1|_8066
oar-miR-2285n	-	gi|417531961|ref|NC_019460.1|_2660
oar-mir-2285o	-	gi|417531943|ref|NC_019464.1|_4704
oar-mir-2285q	gi|417531923|ref|NC_019467.1|_4757	gi|417531923|ref|NC_019467.1|_5253
oar-mir-2285v	-	gi|417531882|ref|NC_019484.1|_10049
oar-miR-2285x	gi|417531886|ref|NC_019482.1|_8111	-
oar-mir-2355	-	gi|417531962|ref|NC_019459.1|_2239
oar-mir-2483	-	gi|417531882|ref|NC_019484.1|_10402
oar-mir-27b	gi|417531962|ref|NC_019459.1|_1844	gi|417531962|ref|NC_019459.1|_1878
oar-mir-28	-	gi|417531964|ref|NC_019458.1|_652
oar-mir-301a	-	gi|417531919|ref|NC_019468.1|_5657
oar-mir-30e	gi|417531964|ref|NC_019458.1|_28	gi|417531964|ref|NC_019458.1|_24
oar-mir-30f	gi|417531930|ref|NC_019466.1|_4520	gi|417531930|ref|NC_019466.1|_4986
oar-mir-32	gi|417531962|ref|NC_019459.1|_696	gi|417531962|ref|NC_019459.1|_816
oar-mir-324	gi|417531919|ref|NC_019468.1|_5143	-
oar-mir-330	gi|417531910|ref|NC_019471.1|_6000	-
oar-mir-331	gi|417531961|ref|NC_019460.1|_2411	gi|417531961|ref|NC_019460.1|_2543
oar-mir-335	gi|417531959|ref|NC_019461.1|_3090	gi|417531959|ref|NC_019461.1|_3342
oar-mir-340	gi|417531957|ref|NC_019462.1|_3272	gi|417531957|ref|NC_019462.1|_3552
oar-mir-342	gi|417531902|ref|NC_019475.1|_6713	gi|417531902|ref|NC_019475.1|_7635
oar-mir-3431	gi|417531882|ref|NC_019484.1|_8866	gi|417531882|ref|NC_019484.1|_9970
oar-mir-3432	gi|417531888|ref|NC_019481.1|_8047	gi|417531888|ref|NC_019481.1|_9147
oar-mir-345	gi|417531902|ref|NC_019475.1|_6717	gi|417531902|ref|NC_019475.1|_7637
oar-mir-34a	gi|417531915|ref|NC_019469.1|_5288	gi|417531915|ref|NC_019469.1|_5950
oar-mir-34b	-	gi|417531908|ref|NC_019472.1|_6885
oar-mir-34c	-	gi|417531908|ref|NC_019472.1|_6888
oar-mir-359	-	gi|417531902|ref|NC_019475.1|_7880
oar-mir-361	gi|417531882|ref|NC_019484.1|_9231	gi|417531882|ref|NC_019484.1|_10361
oar-mir-363	-	gi|417531882|ref|NC_019484.1|_10031
oar-mir-365a	gi|417531888|ref|NC_019481.1|_7893	gi|417531888|ref|NC_019481.1|_8957
oar-mir-365b	gi|417531919|ref|NC_019468.1|_5098	gi|417531919|ref|NC_019468.1|_5670
oar-mir-374a	-	gi|417531882|ref|NC_019484.1|_9912
oar-mir-378	gi|417531957|ref|NC_019462.1|_3427	gi|417531957|ref|NC_019462.1|_3729
oar-mir-383	-	gi|417531883|ref|NC_019483.1|_9394
oar-mir-N1	gi|417531964|ref|NC_019458.1|_318	gi|417531964|ref|NC_019458.1|_342
oar-mir-N2	gi|417531957|ref|NC_019462.1|_3313	gi|417531957|ref|NC_019462.1|_3613
oar-mir-N3	gi|417531959|ref|NC_019461.1|_3230	gi|417531959|ref|NC_019461.1|_3494
oar-mir-N4	gi|417531912|ref|NC_019470.1|_5604	-
oar-mir-N5	gi|417531882|ref|NC_019484.1|_8876	-
oar-mir-N6	gi|417531961|ref|NC_019460.1|_2344	-
oar-mir-N7	-	gi|417531915|ref|NC_019469.1|_6157
oar-mir-N8	-	gi|417531888|ref|NC_019481.1|_9116
oar-mir-N9	-	gi|417531901|ref|NC_019476.1|_7924
oar-mir-N10	-	gi|417531919|ref|NC_019468.1|_5644
oar-mir-N11	-	gi|417531883|ref|NC_019483.1|_9513
oar-mir-N12	-	gi|417531905|ref|NC_019474.1|_7513
oar-mir-N13	-	gi|417531964|ref|NC_019458.1|_225
oar-mir-N14-1	-	gi|417531895|ref|NC_019477.1|_8173
oar-mir-N14-2	-	gi|417531895|ref|NC_019477.1|_8296
oar-mir-N15	-	gi|417531902|ref|NC_019475.1|_7876
oar-mir-N16	-	gi|417531882|ref|NC_019484.1|_9947
oar-mir-N17	-	gi|417531889|ref|NC_019480.1|_8859
oar-mir-N18	-	gi|417531964|ref|NC_019458.1|_276
oar-mir-N19	-	gi|417531957|ref|NC_019462.1|_3927
oar-mir-N20	-	gi|417531957|ref|NC_019462.1|_3943
oar-mir-N21	-	gi|417531905|ref|NC_019474.1|_7392
oar-mir-N22	-	gi|417531895|ref|NC_019477.1|_8151
oar-mir-421	-	gi|417531882|ref|NC_019484.1|_10338
oar-mir-423a	gi|417531919|ref|NC_019468.1|_4922	gi|417531919|ref|NC_019468.1|_5466
oar-mir-424	gi|417531882|ref|NC_019484.1|_8912	gi|417531882|ref|NC_019484.1|_10010
oar-mir-450a-1	gi|417531882|ref|NC_019484.1|_8918	gi|417531882|ref|NC_019484.1|_10016
oar-mir-450a-2	gi|417531882|ref|NC_019484.1|_8920	gi|417531882|ref|NC_019484.1|_10018
oar-mir-452	gi|417531882|ref|NC_019484.1|_8862	gi|417531882|ref|NC_019484.1|_9966
oar-mir-486	gi|417531883|ref|NC_019483.1|_8375	gi|417531883|ref|NC_019483.1|_9483
oar-mir-490	gi|417531959|ref|NC_019461.1|_3097	gi|417531959|ref|NC_019461.1|_3349
oar-mir-491	gi|417531962|ref|NC_019459.1|_824	gi|417531962|ref|NC_019459.1|_950
oar-mir-500a	gi|417531882|ref|NC_019484.1|_9026	gi|417531882|ref|NC_019484.1|_10158
oar-mir-505	gi|417531882|ref|NC_019484.1|_8906	gi|417531882|ref|NC_019484.1|_9999
oar-mir-532	gi|417531882|ref|NC_019484.1|_9033	gi|417531882|ref|NC_019484.1|_10165
oar-mir-542	gi|417531882|ref|NC_019484.1|_8915	gi|417531882|ref|NC_019484.1|_10013
oar-mir-545	gi|417531882|ref|NC_019484.1|_9205	-
oar-mir-551b	-	gi|417531964|ref|NC_019458.1|_710
oar-mir-582	gi|417531906|ref|NC_019473.1|_6300	gi|417531906|ref|NC_019473.1|_7154
oar-mir-6119	gi|417531882|ref|NC_019484.1|_8950	gi|417531882|ref|NC_019484.1|_10056
oar-mir-628	gi|417531943|ref|NC_019464.1|_4046	gi|417531943|ref|NC_019464.1|_4462
oar-mir-6516	-	gi|417531919|ref|NC_019468.1|_5607
oar-mir-652	gi|417531882|ref|NC_019484.1|_9286	gi|417531882|ref|NC_019484.1|_10420
oar-mir-6526	-	gi|417531882|ref|NC_019484.1|_9979
oar-mir-6529	gi|417531964|ref|NC_019458.1|_547	gi|417531964|ref|NC_019458.1|_637
oar-mir-653	-	gi|417531959|ref|NC_019461.1|_3394
oar-mir-664	gi|417531915|ref|NC_019469.1|_5368	gi|417531915|ref|NC_019469.1|_6046
oar-mir-7-1	gi|417531962|ref|NC_019459.1|_712	gi|417531962|ref|NC_019459.1|_834
oar-mir-7-2	gi|417531957|ref|NC_019462.1|_3513	gi|417531957|ref|NC_019462.1|_3863
oar-mir-708	gi|417531893|ref|NC_019478.1|_7399	gi|417531893|ref|NC_019478.1|_8441
oar-mir-7134	gi|417531961|ref|NC_019460.1|_2603	gi|417531961|ref|NC_019460.1|_2777
oar-mir-744	-	gi|417531919|ref|NC_019468.1|_5506
oar-miR-767	-	gi|417531882|ref|NC_019484.1|_9962
oar-mir-7859	gi|417531943|ref|NC_019464.1|_4122	gi|417531943|ref|NC_019464.1|_4517
oar-mir-802	-	gi|417531964|ref|NC_019458.1|_344
oar-mir-873	-	gi|417531962|ref|NC_019459.1|_2079
oar-mir-874	-	gi|417531957|ref|NC_019462.1|_3912
oar-mir-9-1	gi|417531964|ref|NC_019458.1|_469	gi|417531964|ref|NC_019458.1|_531
oar-mir-9-2	gi|417531957|ref|NC_019462.1|_3601	gi|417531957|ref|NC_019462.1|_3961
oar-mir-92a	gi|417531923|ref|NC_019467.1|_4807	gi|417531923|ref|NC_019467.1|_5307
oar-mir-93	gi|417531888|ref|NC_019481.1|_7950	gi|417531888|ref|NC_019481.1|_9030
oar-mir-98	gi|417531882|ref|NC_019484.1|_8722	gi|417531882|ref|NC_019484.1|_9836
