# Supplementary material for: Identification of General and Heart-Specific miRNAs in Sheep (Ovis aries)
Source: PLoS One. 2015 Nov 24;10(11):e0143313. doi: 10.1371/journal.pone.0143313 (PMC4657999; doi:10.1371/journal.pone.0143313)
Supplement: S2 Table — Details include reads count in the two samples, genomic coordinates and sequences. For each miRNA, the original miRDeep2 ID, matching the corresponding file name, is provided. (XLSX) [file pone.0143313.s003.xlsx]

## Sheet: Summary
miRNA gene	5p sequence	Count LV	Count GL	3p sequence	Count LV	Count GL	Score LV	Score GL	Chr	Coord	Strand
oar-let-7a	oar-let-7a-5p	62028	175765	-	-	-	31628.2	3.5	15	32360609-32360674	-
oar-let-7c	oar-let-7c-5p	9711	25607	oar-let-7c-3p (*)	-	23	4956.9	13069.7	1	138828281-138828348	-
oar-let-7f	oar-let-7f-5p	79152	270297	oar-let-7f-3p (*)	54	279	40384.4	137950	2	27314541-27314619	-
oar-let-7g	oar-let-7g-5p	52457	137357	oar-let-7g-3p (*)	11	37	26752.7	70050	19	48603625-48603704	+
oar-let-7i	oar-let-7i-5p	29084	106121	oar-let-7i-3p (*)	15	69	14838.6	54141.5	3	156850169-156850247	-
oar-mir-103	-	-	-	oar-miR-103-3p	3178	8910	3.6	3.6	16	334728-334788	-
oar-mir-106a	oar-miR-106a-5p	26	44	-	-	-	3	25.1	X	95607809-95607866	+
oar-mir-106b	oar-miR-106b-5p	85	306	oar-miR-106b-3p (*)	125	593	110.3	461.5	24	36272722-36272780	+
oar-mir-107	-	-	-	oar-miR-107-3p	584	963	3.1	493.8	22	10997803-10997861	-
oar-mir-10a	oar-miR-10a-5p	7406	175592	oar-miR-10a-3p (*)	-	38	2.7	89542.5	11	37458721-37458783	+
oar-mir-10b	oar-miR-10b-5p	46590	372567	oar-miR-10b-3p (*)	-	207	23757.7	3.2	2	132857597-132857658	-
oar-mir-1197	-	-	-	oar-miR-1197-3p	-	32	-	2.9	18	64621849-64621908	+
oar-mir-125b	oar-miR-125b-5p	83349	82574	oar-miR-125b-3p (*)	2744	4249	43895.1	44267.2	1	138775802-138775863	-
oar-mir-125b	oar-miR-125b-5p	84510	82980	oar-miR-125b-3p (*)	78	195	43127.9	42407.5	15	32313921-32313983	-
oar-mir-127	oar-miR-127-5p (*)	46	197	oar-miR-127-3p	7005	22720	3597.5	11686.3	18	64482256-64482312	+
oar-mir-133	oar-miR-133-5p (*)	1695	938	oar-miR-133-3p	222472	91295	114289	47025.4	23	34767312-34767372	+
oar-mir-133	oar-miR-133-5p (*)	1646	909	oar-miR-133-3p	222472	91295	114264	47011.2	13	54047683-54047743	-
oar-mir-134	oar-miR-134-5p	-	11	-	-	-	-	9.4	18	64649271-64649332	+
oar-mir-136	oar-miR-136-5p	13	23	oar-miR-136-3p (*)	495	2489	262.1	1283.8	18	64483932-64483988	+
oar-mir-143	oar-miR-143-5p (*)	444	1254	oar-miR-143-3p	253510	626773	129475	320187	5	58323601-58323657	+
oar-mir-148a	oar-miR-148a-5p (*)	336	776	oar-miR-148a-3p	36505	84730	18785.2	43595.8	4	69928723-69928783	+
oar-mir-150	oar-miR-150-5p	150	2224	-	-	-	4	1138.5	14	54984985-54985042	-
oar-mir-152	-	-	-	oar-miR-152-3p	1741	12177	3.2	3.2	11	37992698-37992757	+
oar-mir-154a	-	-	-	oar-miR-154a-3p	-	29	-	17.2	18	64654063-64654121	+
oar-mir-154b	oar-miR-154b-5p	99	261	-	-	-	53.6	138.8	18	64654373-64654434	+
oar-mir-16b	oar-miR-16b-5p	9051	22951	oar-miR-16b-3p (*)	-	10	4618.7	11708.9	10	19816914-19816979	-
oar-mir-16b	oar-miR-16b-5p	1615	3997	oar-miR-16b-3p (*)	-	23	830.1	2052.2	1	225109547-225109611	-
oar-mir-17	oar-miR-17-5p	141	475	oar-miR-17-3p (*)	26	48	87.9	3.5	10	66183096-66183157	+
oar-mir-181a	oar-miR-181a-5p	15480	23748	oar-miR-181a-3p (*)	185	258	7989.4	12241.8	3	11120556-11120616	-
oar-mir-181a	oar-miR-181a-5p	15482	23752	oar-miR-181a-3p (*)	74	485	7933	12358.8	12	75863430-75863493	-
oar-mir-191	oar-miR-191-5p	20284	48956	oar-miR-191-3p (*)	30	64	10359.8	24995.4	19	50918777-50918841	+
oar-mir-194	oar-miR-194-5p	179	3746	-	-	-	4.2	4.2	21	42430131-42430188	-
oar-mir-194	oar-miR-194-5p	178	3737	-	-	-	3.7	3.7	12	21735330-21735388	-
oar-mir-199a	oar-miR-199a-5p (*)	16224	65113	oar-miR-199a-3p	4982	30598	10814.1	48798.6	12	37776048-37776108	-
oar-mir-199a	oar-miR-199a-5p (*)	16223	65101	oar-miR-199a-3p	4946	30497	10795.5	48741.3	5	12957262-12957324	-
oar-mir-199a	oar-miR-199a-5p (*)	3711	16116	oar-miR-199a-3p	4946	30497	4416.3	23767.2	3	7950827-7950887	+
oar-mir-19b	-	-	-	oar-miR-19b-3p	767	2156	3.6	3.6	10	66183677-66183738	+
oar-mir-19b	-	-	-	oar-miR-19b-3p	773	2168	3.4	3.4	X	95608330-95608392	+
oar-mir-200a	oar-miR-200a-5p (*)	-	38	oar-miR-200a-3p	19	6449	3.9	3.9	12	49397311-49397370	-
oar-mir-200b	oar-miR-200b-5p (*)	-	131	oar-miR-200b-3p	26	12462	17.3	6423.3	12	49397879-49397938	-
oar-mir-200c	-	-	-	oar-miR-200c-3p	-	1353	-	693.7	3	207451077-207451139	-
oar-mir-21	oar-miR-21-5p	15833	104170	oar-miR-21-3p (*)	-	27	8079	53125.2	11	10358531-10358590	+
oar-mir-218a	oar-miR-218a-5p	102	652	-	-	-	3.8	3.8	16	576146-576210	-
oar-mir-218a	oar-miR-218a-5p	103	659	-	-	-	3.7	3.7	6	39996797-39996861	+
oar-mir-22	oar-miR-22-5p (*)	68	117	oar-miR-22-3p	25730	19383	13155.2	9944.4	11	22431200-22431260	-
oar-mir-221	oar-miR-221-5p (*)	1177	3991	oar-miR-221-3p	3507	6026	2390.9	5109.8	X	42556453-42556516	-
oar-mir-23b	oar-miR-23b-5p (*)	77	64	oar-miR-23b-3p	19860	43349	10166.8	22135.5	2	31139258-31139317	-
oar-mir-23b	-	-	-	oar-miR-23b-3p	6760	29178	3.6	3.6	5	9936066-9936121	+
oar-mir-25	oar-miR-25-5p (*)	13	47	oar-miR-25-3p	2324	10308	1194.3	5282.1	24	36273132-36273192	+
oar-mir-26a	oar-miR-26a-5p	266506	485862	oar-miR-26a-3p (*)	11	46	135880	247731	3	161555150-161555210	+
oar-mir-26a	oar-miR-26a-5p	266241	485427	oar-miR-26a-3p (*)	-	11	135743	247492	19	11359971-11360032	+
oar-mir-26b	oar-miR-26b-5p	21599	17156	oar-miR-26b-3p (*)	31	77	11030.6	8788.9	2	219397183-219397240	+
oar-mir-27a	oar-miR-27a-5p (*)	-	28	oar-miR-27a-3p	4863	8892	2485.4	4550.7	5	9936243-9936304	+
oar-mir-299	oar-miR-299-5p	-	38	oar-miR-299-3p	-	16	0	30.4	18	64620136-64620188	+
oar-mir-29a	oar-miR-29a-5p (*)	-	11	oar-miR-29a-3p	630	5516	324.5	2820.1	4	94625756-94625815	-
oar-mir-29b	-	-	-	oar-miR-29b-3p	171	459	3.4	3.4	4	94626148-94626212	-
oar-mir-29b	oar-miR-29b-5p (*)	25	35	oar-miR-29b-3p	172	466	3.1	3.1	12	73693087-73693151	+
oar-mir-29b	oar-miR-29b-5p (*)	25	35	oar-miR-29b-3p	172	466	3.1	3.1	12	73782093-73782157	+
oar-mir-30a	oar-miR-30a-5p	71266	176741	oar-miR-30a-3p	1000	2723	36846.3	91498.5	9	2771019-2771082	+
oar-mir-30b	oar-miR-30b-5p	10857	25040	oar-miR-30b-3p (*)	25	33	5550.7	12785.5	9	20014846-20014905	+
oar-mir-30c	oar-miR-30c-5p	45999	60543	oar-miR-30c-3p (*)	50	53	23479.3	30895.7	1	15047402-15047463	+
oar-mir-30d	oar-miR-30d-5p	78510	123883	oar-miR-30d-3p (*)	244	278	40153.3	63302.9	9	20010396-20010458	+
oar-mir-323a	-	-	-	oar-miR-323a-3p	-	426	0	221.6	18	64622016-64622072	+
oar-mir-323c	-	-	-	oar-miR-323c-3p	-	27	0	0.2	18	64660447-64660503	+
oar-mir-329b	oar-miR-329b-5p	-	21	oar-miR-329b-3p	16	167	11	98.2	18	64623030-64623087	+
oar-mir-362	oar-miR-362-5p	169	1144	oar-miR-362-3p (*)	-	13	90.2	592.9	X	52161761-52161820	-
oar-mir-369	oar-miR-369-5p	20	62	oar-miR-369-3p	53	203	39.6	137.4	18	64659601-64659657	+
oar-mir-370	-	-	-	oar-miR-370-3p	110	573	60	297	18	64509824-64509881	+
oar-mir-374a	oar-miR-374a-5p	4839	12657	oar-miR-374a-3p (*)	2026	4017	3502.8	8503.7	X	62895925-62895977	-
oar-mir-374b	oar-miR-374b-5p	890	2863	oar-miR-374b-3p (*)	60	115	486.9	1520.8	X	62832213-62832265	-
oar-mir-376a	oar-miR-376a-5p	-	44	-	-	-	0	24.9	18	64636106-64636166	+
oar-mir-376b	oar-miR-376b-5p	-	21	oar-miR-376b-3p	-	16	8.4	20.1	18	64635739-64635798	+
oar-mir-376c	-	-	-	oar-miR-376c-3p	25	128	3.1	68.5	18	64634992-64635050	+
oar-mir-376d	-	-	-	oar-miR-376d-3p	-	10	0	2.7	18	64635363-64635423	+
oar-mir-379	oar-miR-379-5p	1005	3837	oar-miR-379-3p	71	241	551.2	2081.7	18	64618408-64618468	+
oar-mir-380	-	-	-	oar-miR-380-3p	194	876	2.9	451.8	18	64621337-64621394	+
oar-mir-381	-	-	-	oar-miR-381-3p	91	246	3.8	128.9	18	64639738-64639801	+
oar-mir-382	oar-miR-382-5p	71	422	oar-miR-382-3p	33	321	55.6	381.3	18	64648908-64648966	+
oar-mir-3957	-	-	-	oar-miR-3957-3p	-	17	0	8.7	18	64658786-64658844	+
oar-mir-3958	oar-miR-3958-5p	-	10	oar-miR-3958-3p	238	2509	3.6	1287.1	18	64631942-64631998	+
oar-mir-3959	oar-miR-3959-5p	176	535	oar-miR-3959-3p	75	472	130.8	516.2	18	64645543-64645597	+
oar-mir-409	oar-miR-409-5p	654	4111	oar-miR-409-3p	307	1739	3.8	3.8	18	64659307-64659361	+
oar-mir-410	-	-	-	oar-miR-410-3p	18	58	3.6	33.4	18	64659935-64659991	+
oar-mir-411a	oar-miR-411a-5p	333	757	oar-miR-411a-3p	181	372	264	577.3	18	64619674-64619731	+
oar-mir-411b	oar-miR-411b-5p	-	57	-	-	-	-	36.3	18	64621498-64621554	+
oar-mir-412	oar-miR-412-5p	14	62	-	-	-	3.7	3.7	18	64659458-64659513	+
oar-mir-432	oar-miR-432-5p	108	589	-	-	-	3.8	3.8	18	64483745-64483814	+
oar-mir-485	oar-miR-485-5p	32	147	oar-miR-485-3p	-	74	23.8	115.6	18	64649969-64650028	+
oar-mir-487b	-	-	-	oar-miR-487b-3p	70	336	3.6	176.6	18	64640232-64640291	+
oar-mir-493	oar-miR-493-5p	187	1211	oar-miR-493-3p	174	561	187.2	906.6	18	64466077-64466140	+
oar-mir-494	-	-	-	oar-miR-494-3p	194	1244	3.1	637.6	18	64626214-64626270	+
oar-mir-495	-	-	-	oar-miR-495-3p	55	483	31.9	252.6	18	64629999-64630057	+
oar-mir-539	-	-	-	oar-miR-539-3p	54	224	2.6	2.6	18	64641004-64641062	+
oar-mir-541	oar-miR-541-5p	-	32	-	-	-	-	23.2	18	64658394-64658458	+
oar-mir-543	-	-	-	oar-miR-543-3p	42	202	3.2	107.4	18	64628562-64628619	+
oar-mir-544	oar-miR-544-5p	-	120	oar-miR-544-3p	-	-	-	64.6	18	64642619-64642678	+
oar-mir-655	-	-	-	oar-miR-655-3p	29	254	3.5	3.5	18	64643523-64643583	+
oar-mir-665	-	-	-	oar-miR-665-3p	18	35	4.2	4.2	18	64476002-64476060	+
oar-mir-758	-	-	-	oar-miR-758-3p	-	112	0	60.4	18	64622313-64622370	+
oar-mir-99a	oar-miR-99a-5p	137466	328106	oar-miR-99a-3p (*)	76	118	70125.4	167340	1	138829044-138829104	-
(*) Not previously reported

## Sheet: Sequences
miRNA gene	Pre-miRNA sequence	Mature 5p name	Mature 5p sequence	Mature 3p name	Mature 3p sequence
oar-let-7a	TGAGGTAGTAGGTTGTATAGTTTAGAATTACATCAAGGGAGATAACTGTACAGCCTCCTAGCTTT	oar-let-7a-5p	TGAGGTAGTAGGTTGTATAGTT	-	-
oar-let-7c	TGAGGTAGTAGGTTGTATGGTTTAGAGTTACACCCTGGGAGTTAACTGTACAACCTTCTAGCTTTCC	oar-let-7c-5p	TGAGGTAGTAGGTTGTATGGTT	oar-let-7c-3p	CTGTACAACCTTCTAGCTTTCC
oar-let-7f	TGAGGTAGTAGATTGTATAGTTGTGGGGTAGTGATTTTACCCTGTTCAGGAGATAACTATACAATCTATTGCCTTCCC	oar-let-7f-5p	TGAGGTAGTAGATTGTATAGTT	oar-let-7f-3p	CTATACAATCTATTGCCTTCCC
oar-let-7g	TGAGGTAGTAGTTTGTACAGTTTGAGGGTCTATGATACCACCCGGTACAGGAGATAACTGTACAGGCCACTGCCTTGCC	oar-let-7g-5p	TGAGGTAGTAGTTTGTACAGTT	oar-let-7g-3p	CTGTACAGGCCACTGCCTTGCC
oar-let-7i	TGAGGTAGTAGTTTGTGCTGTTGGTCGGGTTGTGACATTGCCCGCTGTGGAGATAACTGCGCAAGCTACTGCCTTGCT	oar-let-7i-5p	TGAGGTAGTAGTTTGTGCTGTT	oar-let-7i-3p	CTGCGCAAGCTACTGCCTTGCT
oar-mir-103	TCGGCTTCTCTACAGTGCTGCCTTGTCGCATGGGGATCAAGCAGCATTGTACAGGGCTATGA	-	-	oar-miR-103-3p	AGCAGCATTGTACAGGGCTATGA
oar-mir-106a	AAAAGTGCTTACAGTGCAGGTAGCTTTTTGAGATCTACTGCAATGCAAGCACTTCTTAC	oar-miR-106a-5p	AAAAGTGCTTACAGTGCAGGTAG	-	-
oar-mir-106b	TAAAGTGCTGACAGTGCAGATAGTGGTCCTGTGTGCTACCGCACTGTGGGTACTTGCT	oar-miR-106b-5p	TAAAGTGCTGACAGTGCAGATA	oar-miR-106b-3p	CCGCACTGTGGGTACTTGCT
oar-mir-107	CAGCTTCTTTACAGTGTTGCCTTGTGGCATGGAGTTCAAGCAGCATTGTACAGGGCTATC	-	-	oar-miR-107-3p	AGCAGCATTGTACAGGGCTATC
oar-mir-10a	TACCCTGTAGATCCGAATTTGTGTAAGGAATTTTGTGATCACAAATTCGTATCTAGGGGAATA	oar-miR-10a-5p	TACCCTGTAGATCCGAATTTGT	oar-miR-10a-3p	AAATTCGTATCTAGGGGAATA
oar-mir-10b	TACCCTGTAGAACCGAATTTGTGTGGTATCCATGTAGTCACAGATTCGATTCTAGGGGAAT	oar-miR-10b-5p	TACCCTGTAGAACCGAATTTGT	oar-miR-10b-3p	ACAGATTCGATTCTAGGGGAAT
oar-mir-1197	ACGCGGTTGACCATGGTGTGTACGCTTTATTTATGACGTAGGACACATGGTCTACTTCT	-	-	oar-miR-1197-3p	TAGGACACATGGTCTACTTCT
oar-mir-125b	TCCCTGAGACCCTAACTTGTGAGGTATTTTAGTAACATCACAAGTCAGGCTCTTGGGACCT	oar-miR-125b-5p	TCCCTGAGACCCTAACTTGTGA	oar-miR-125b-3p	ACAAGTCAGGCTCTTGGGACCT
oar-mir-125b	TCCCTGAGACCCTAACTTGTGATGTTTACCGTTTAAATCCACGGGTTAGGCTCTTGGGAGCT	oar-miR-125b-5p	TCCCTGAGACCCTAACTTGTGA	oar-miR-125b-3p	ACGGGTTAGGCTCTTGGGAGCT
oar-mir-127	CTGAAGCTCAGAGGGCTCTGATTCAGAAAGATCATCGGATCCGTCTGAGCTTGGCT	oar-miR-127-5p	CTGAAGCTCAGAGGGCTCTGATT	oar-miR-127-3p	TCGGATCCGTCTGAGCTTGGCT
oar-mir-133	AGCTGGTAAAATGGAACCAAATCGCCTCTTCAATGGATTTGGTCCCCTTCAACCAGCTGT	oar-miR-133-5p	TTTGGTCCCCTTCAACCAGCTGT	oar-miR-133-3p	AGCTGGTAAAATGGAACCAAAT
oar-mir-133	AGCTGGTAAAATGGAACCAAATCAACTGTTCGATGGATTTGGTCCCCTTCAACCAGCTGT	oar-miR-133-5p	TTTGGTCCCCTTCAACCAGCTGT	oar-miR-133-3p	AGCTGGTAAAATGGAACCAAAT
oar-mir-134	TGTGACTGGTTGACCAGAGGGGCAAGCACTCCGTTCACCCTCTGGGCTGCCTCGTCACCAA	oar-miR-134-5p	TGTGACTGGTTGACCAGAGGG	-	-
oar-mir-136	ACTCCATTTGTTTTGATGATGGATTCTTACGCTCCATCATCGTCTCAAATGAGTCT	oar-miR-136-5p	ACTCCATTTGTTTTGATGATG	oar-miR-136-3p	CATCATCGTCTCAAATGAGTCT
oar-mir-143	GGTGCAGTGCTGCATCTCTGGTCAGTTGGGAGTCTGAGATGAAGCACTGTAGCT	oar-miR-143-5p	GGTGCAGTGCTGCATCTCTGGTC	oar-miR-143-3p	TGAGATGAAGCACTGTAGCT
oar-mir-148a	AAAGTTCTGAGACACTCCGACTCTGAATATGATAGAAGTCAGTGCACTACAGAACTTTGT	oar-miR-148a-5p	AAAGTTCTGAGACACTCCGACT	oar-miR-148a-3p	TCAGTGCACTACAGAACTTTGT
oar-mir-150	TCTCCCAACCCTTGTACCAGTGTGTGTCTCGGTCCCTGGTACAGGTACGGGGAGGCA	oar-miR-150-5p	TCTCCCAACCCTTGTACCAGTGT	-	-
oar-mir-152	AGTTTCTGTGATACTCTCCGACTCGGGCTCTGGAGCAGTCAGTGCATGACAGAACTTGG	-	-	oar-miR-152-3p	TCAGTGCATGACAGAACTTGG
oar-mir-154a	AGAGGTCTTCCATGGTGCATTCGCTTTATTCTTTGACGAATCATACATGGTTGACCTTTTT	-	-	oar-miR-154a-3p	AGAGGTCTTCCATGGTGCATTCG
oar-mir-154b	AGAGGTCTTCCATGGTGCATTCGCTTTATTCTTTGACGAATCATACATGGTTGACCTTTTT	oar-miR-154b-5p	AGAGGTCTTCCATGGTGCATTCG	-	-
oar-mir-16b	TAGCAGCACGTAAATATTGGAGTTAAGATTCTAAAATTATCTCCAGTATTAACTGTGCTGCTG	oar-miR-16b-5p	TAGCAGCACGTAAATATTGGAGT	oar-miR-16b-3p	CTCCAGTATTAACTGTGCTGCTG
oar-mir-16b	TAGCAGCACGTAAATATTGGGGTAGTAAAATAAATATTAAACACCAATATTATTGTGCTGCTTT	oar-miR-16b-5p	TAGCAGCACGTAAATATTGGGGT	oar-miR-16b-3p	ACCAATATTATTGTGCTGCTTT
oar-mir-17	CAAAGTGCTTACAGTGCAGGTAGTGATTTGTGCATCTACTGCAGTGAAGGCACTTGTAGCA	oar-miR-17-5p	CAAAGTGCTTACAGTGCAGGTAG	oar-miR-17-3p	ACTGCAGTGAAGGCACTTGTAGCA
oar-mir-181a	AACATTCAACGCTGTCGGTGAGTTTGGGATTTGAAAAAACCACCGACCGTTGACTGTACC	oar-miR-181a-5p	AACATTCAACGCTGTCGGTGAGT	oar-miR-181a-3p	ACCACCGACCGTTGACTGTACC
oar-mir-181a	AACATTCAACGCTGTCGGTGAGTTTGGAATTAAAAATCAAAACCATCGACCGTTGATTGTACC	oar-miR-181a-5p	AACATTCAACGCTGTCGGTGAGT	oar-miR-181a-3p	ACCATCGACCGTTGATTGTACC
oar-mir-191	CAACGGAATCCCAAAAGCAGCTGTTGTCTCCAGAGCATTCCAGCTGCGCTTGGATTTCGTTCCC	oar-miR-191-5p	CAACGGAATCCCAAAAGCAGCT	oar-miR-191-3p	CTGCGCTTGGATTTCGTTCCC
oar-mir-194	TGTAACAGCAACTCCATGTGGAAGTACCACTAGTTCCAGTGGGGCTGCTGTTATCTG	oar-miR-194-5p	TGTAACAGCAACTCCATG	-	-
oar-mir-194	TGTAACAGCAACTCCATGTGGACTGTGCGTCAACTTCCAGTGGAGATGCTGTTACTTT	oar-miR-194-5p	TGTAACAGCAACTCCATG	-	-
oar-mir-199a	CCCAGTGTTCAGACTACCTGTTCAGGACAATGCCGTTGTACAGTAGTCTGCACATTGGTT	oar-miR-199a-5p	CCCAGTGTTCAGACTACCTGTTC	oar-miR-199a-3p	ACAGTAGTCTGCACATTGGTT
oar-mir-199a	CCCAGTGTTCAGACTACCTGTTCAGGGGGCTCGGAATGTGTACAGTAGTCTGCACATTGGTT	oar-miR-199a-5p	CCCAGTGTTCAGACTACCTGTTC	oar-miR-199a-3p	ACAGTAGTCTGCACATTGGTT
oar-mir-199a	CCCAGTGTTTAGACTATCTGTTCAGGACTCCCAAATTGTACAGTAGTCTGCACATTGGTT	oar-miR-199a-5p	ACAGTAGTCTGCACATTGGTT	oar-miR-199a-3p	CCCAGTGTTTAGACTATCTGTTC
oar-mir-19b	GTTTTGCAGGTTTGCATCCAGCTGTGTGATATTCTGCTGTGCAAATCCATGCAAAACTG	-	-	oar-miR-19b-3p	TGTGCAAATCCATGCAAAACTG
oar-mir-19b	GTTTTGCTGGTTTGCATTTCAGCGTGTGTATATATGGCTGTGCAAATCCATGCAAAACTG	-	-	oar-miR-19b-3p	TGTGCAAATCCATGCAAAACTG
oar-mir-200a	TCTTACCGGACAGTGCTGGATTTCTCGGCTCGACTCTAACACTGTCTGGTAACGATG	oar-miR-200a-5p	TCTTACCGGACAGTGCTGGA	oar-miR-200a-3p	TAACACTGTCTGGTAACGATG
oar-mir-200b	CATCTTACTGGGCAGCATTGGATGGTGTCTGGTCTCTAATACTGCCTGGTAATGATGA	oar-miR-200b-5p	CATCTTACTGGGCAGCATTGGA	oar-miR-200b-3p	TAATACTGCCTGGTAATGATGA
oar-mir-200c	GTCTTACCCAGCAGTGTTTGGGTGCTGGTTGGGAGTCTCTAATACTGCCGGGTAATGATGGA	-	-	oar-miR-200c-3p	TAATACTGCCGGGTAATGATGGA
oar-mir-21	TAGCTTATCAGACTGATGTTGACTGTTGAATCTCATGGCAACAGCAGTCGATGGGCTGT	oar-miR-21-5p	TAGCTTATCAGACTGATGTTGA	oar-miR-21-3p	CAACAGCAGTCGATGGGCTGT
oar-mir-218a	TTGTGCTTGATCTAACCATGTGGTGGAACGATGGAAACGGAACATGGTTCTGTCAAGCACCGCG	oar-miR-218a-5p	TTGTGCTTGATCTAACCATGT	-	-
oar-mir-218a	TTGTGCTTGATCTAACCATGTGGTTGCCAGGTATGAGTAAAACATGGTTCCGTCAAGCACCATG	oar-miR-218a-5p	TTGTGCTTGATCTAACCATGT	-	-
oar-mir-22	AGTTCTTCAGTGGCAAGCTTTATGTCCTGACCCAGCTAAAGCTGCCAGTTGAAGAACTGT	oar-miR-22-5p	AGTTCTTCAGTGGCAAGCTTT	oar-miR-22-3p	AAGCTGCCAGTTGAAGAACTGT
oar-mir-221	ACCTGGCATACAATGTAGATTTCTGTGTTTGTTGAGCAACAGCTACATTGTCTGCTGGGTTTC	oar-miR-221-5p	ACCTGGCATACAATGTAGATTT	oar-miR-221-3p	AGCTACATTGTCTGCTGGGTTTC
oar-mir-23b	TGGGTTCCTGGCATGCTGATTTGTGACTTAAGATTAAAATCACATTGCCAGGGATTACC	oar-miR-23b-5p	TGGGTTCCTGGCATGCTGATTT	oar-miR-23b-3p	ATCACATTGCCAGGGATTACC
oar-mir-23b	GGTTCCTGGGGATGGGATTTGCTGCCTGTCACAAATCACATTGCCAGGGATTTCC	-	-	oar-miR-23b-3p	ATCACATTGCCAGGGATTTCC
oar-mir-25	AGGCGGAGACTTGGGCAATTGCTGGACGCTGCCCCGGGCATTGCACTTGTCTCGGTCTGA	oar-miR-25-5p	AGGCGGAGACTTGGGCAATTGCT	oar-miR-25-3p	CATTGCACTTGTCTCGGTCTGA
oar-mir-26a	TTCAAGTAATCCAGGATAGGCTGTTTCCATCCGTGAGGCCTATTCTTGATTACTTGTTTC	oar-miR-26a-5p	TTCAAGTAATCCAGGATAGGCT	oar-miR-26a-3p	CCTATTCTTGATTACTTGTTTC
oar-mir-26a	TTCAAGTAATCCAGGATAGGCTGTGCAGGTCCCAAGGGGCCTATTCTCGGTTACTTGCACG	oar-miR-26a-5p	TTCAAGTAATCCAGGATAGGCT	oar-miR-26a-3p	CCTATTCTCGGTTACTTGCACG
oar-mir-26b	TTCAAGTAATTCAGGATAGGTTGTGTGCTGTCCAGCCTGTTCTCCATTACTTGGCTCG	oar-miR-26b-5p	TTCAAGTAATTCAGGATAGGTT	oar-miR-26b-3p	CCTGTTCTCCATTACTTGGCTCG
oar-mir-27a	AGGGCTTAGCTGCTTGTGAGCAGGTCCACATCAAGTCGTGTTCACAGTGGCTAAGTTCCGC	oar-miR-27a-5p	AGGGCTTAGCTGCTTGTGAGCA	oar-miR-27a-3p	TTCACAGTGGCTAAGTTCCGC
oar-mir-299	TGGTTTACCGTCCCACATACATTCTGAATATGTATGTGGGACGGTAAACCAC	oar-miR-299-5p	TGGTTTACCGTCCCACATACAT	oar-miR-299-3p	TATGTGGGACGGTAAACCAC
oar-mir-29a	TGATTTCTTTTGGTGTTCAGAGTCAATATAATTTTCTAGCACCATCTGAAATCGGTT	oar-miR-29a-5p	TGATTTCTTTTGGTGTTCAGAGT	oar-miR-29a-3p	TAGCACCATCTGAAATCGGTT
oar-mir-29b	AGCTGGTTTCATATGGTGGTTTAGATTTAAATAGTGATTGTCTAGCACCATTTGAAATCAGTGTT	-	-	oar-miR-29b-3p	TAGCACCATTTGAAATCAGTGTT
oar-mir-29b	CTGGTTTCACATGGTGGCTTAGATTTTTCCATCTTTGTATCTAGCACCATTTGAAATCAGTGTT	oar-miR-29b-5p	CTGGTTTCACATGGTGGCTTAGA	oar-miR-29b-3p	TAGCACCATTTGAAATCAGTGTT
oar-mir-29b	CTGGTTTCACATGGTGGCTTAGATTTTTCCATCTTTGTATCTAGCACCATTTGAAATCAGTGTT	oar-miR-29b-5p	CTGGTTTCACATGGTGGCTTAGA	oar-miR-29b-3p	TAGCACCATTTGAAATCAGTGTT
oar-mir-30a	TGTAAACATCCTCGACTGGAAGCTGTGAGGCTGCAGAAAGGCTTTCAGTCGGATGTTTGCAGC	oar-miR-30a-5p	TGTAAACATCCTCGACTGGAAGCT	oar-miR-30a-3p	CTTTCAGTCGGATGTTTGCAGC
oar-mir-30b	TGTAAACATCCTACACTCAGCTGTAACACTTGAGTCGGCTGGGAGGTGGATGTTTACTTC	oar-miR-30b-5p	TGTAAACATCCTACACTCAGCT	oar-miR-30b-3p	CTGGGAGGTGGATGTTTACTTC
oar-mir-30c	TGTAAACATCCTACACTCTCAGCTGTGAGCTCGAGGTGGCTGGGAGAGGGTTGTTTACTCC	oar-miR-30c-5p	TGTAAACATCCTACACTCTCAGCT	oar-miR-30c-3p	CTGGGAGAGGGTTGTTTACTCC
oar-mir-30d	TGTAAACATCCCCGACTGGAAGCTGTACCACACAGCTAAGCTTTCAGTCAGATGTTTGCTGC	oar-miR-30d-5p	TGTAAACATCCCCGACTGGAAGCT	oar-miR-30d-3p	CTTTCAGTCAGATGTTTGCTGC
oar-mir-323a	AGGTGGTCCGTGGCGCGTTCGCTTTATTTATGGCGCACATTACACGGTCGACCTCT	-	-	oar-miR-323a-3p	CACATTACACGGTCGACCTCT
oar-mir-323c	AGGTTGCCCGTGGCCGGTTCGCATTCTTCATGTCGCACAATACACGGTCGGCCTCT	-	-	oar-miR-323c-3p	CACAATACACGGTCGGCCTCT
oar-mir-329b	GAGGTTTTCTGGGTTTCTGTTTCTTTAATGAGGATGAAACACACCTGGTTAACCTCTTT	oar-miR-329b-5p	GAGGTTTTCTGGGTTTCTGTTT	oar-miR-329b-3p	AACACACCTGGTTAACCTCTTT
oar-mir-362	AATCCTTGGAACCTAGGTGTGAGTGCTACTCTAGTGCAACACACCTATTCAAGGATTCA	oar-miR-362-5p	AATCCTTGGAACCTAGGTGTGAGT	oar-miR-362-3p	AACACACCTATTCAAGGATTCA
oar-mir-369	AGATCGACCGTGTTATATTCGCTTTATTGACTTCGAATAATACATGGTTGATCTTT	oar-miR-369-5p	AGATCGACCGTGTTATATTCG	oar-miR-369-3p	AATAATACATGGTTGATCTTT
oar-mir-370	CAGGTCACGTCTCTGCAGTTACACCGCTCTCGAGTGCCTGCTGGGGTGGAACCTGGT	-	-	oar-miR-370-3p	GCCTGCTGGGGTGGAACCTGGT
oar-mir-374a	TTATAATACAACCTGATAAGTGTTACAGCACTTATCAGGTTGTATTGTAATT	oar-miR-374a-5p	TTATAATACAACCTGATAAGT	oar-miR-374a-3p	CTTATCAGGTTGTATTGTAATT
oar-mir-374b	ATATAATACAACCTGCTAAGTGTCCTAGCACTTATCAGGTTGTATTATCATT	oar-miR-374b-5p	ATATAATACAACCTGCTAAGT	oar-miR-374b-3p	CTTATCAGGTTGTATTATCATT
oar-mir-376a	GTGGATATTCCGTCTATGTTTATGTTATTTATGGTTAAACATAGAGGAAATTCCACGT	oar-miR-376a-5p	AACATAGAGGAAATTCCACGT	-	-
oar-mir-376b	GGTGGATATTCCTTCTATGTTTACGTGATTCATAGATAATCATAGAGGAAAATCCATGT	oar-miR-376b-5p	ATCATAGAGGAAAATCCATGT	oar-miR-376b-3p	GGTGGATATTCCTTCTATGTTTA
oar-mir-376c	GTGGATATTCCGTCTATGTTTATGTTATTTATGGTTAAACATAGAGGAAATTCCACGT	-	-	oar-miR-376c-3p	AACATAGAGGAAATTCCACGT
oar-mir-376d	GTAGATTTTCCTTCTATGGTTACGGGTTTGGTGATTAATCATAGAGGAAAATCCACATTT	-	-	oar-miR-376d-3p	ATCATAGAGGAAAATCCACATTT
oar-mir-379	TGGTAGACTATGGAACGTAGGCTGTGTGATTTCTGACCTATGTAACATGGTCCACTAACT	oar-miR-379-5p	TGGTAGACTATGGAACGTAGG	oar-miR-379-3p	TATGTAACATGGTCCACTAACT
oar-mir-380	ATGGTTGACCACAGAACATGCGCTGTCTCTATGTCGTATGTAATGTGGTCCACGTCT	-	-	oar-miR-380-3p	TATGTAATGTGGTCCACGTCT
oar-mir-381	CGAGGTTGCCCTTTGTATATTCGGTTTTTTGACGCAGAATATACAAGGGCAAGCTCTCT	-	-	oar-miR-381-3p	TATACAAGGGCAAGCTCTCT
oar-mir-382	GAAGTTGTTCGTGGTGGATTCGCTTTACTTATGACGAATCATTCACGGACAACACTTT	oar-miR-382-5p	AATCATTCACGGACAACACTTT	oar-miR-382-3p	GAAGTTGTTCGTGGTGGATTCG
oar-mir-3957	CTCGGAGAGTGGAGCTGTGGGTGTCAGGGTCAGGCACACGCACAGCACCTCACTGAGC	-	-	oar-miR-3957-3p	ACGCACAGCACCTCACTGAGC
oar-mir-3958	AGGTTGTCCGTGATGTATTTGCTTTATTTGTGGCAGATATTGCACGGTTGATCTCT	oar-miR-3958-5p	AGGTTGTCCGTGATGTATTTGC	oar-miR-3958-3p	AGATATTGCACGGTTGATCTCT
oar-mir-3959	GGTTGATCAGAGAACATACATTTTGTCAATGATGTATGTCAACTGATCCACAGT	oar-miR-3959-5p	GGTTGATCAGAGAACATACATT	oar-miR-3959-3p	TGTATGTCAACTGATCCACAGT
oar-mir-409	AGGTTACCCGAGCAACTTTGCATCTGGACGACGAATGTTGCTCGGTGAACCCCT	oar-miR-409-5p	AGGTTACCCGAGCAACTTTGCAT	oar-miR-409-3p	GAATGTTGCTCGGTGAACCCCT
oar-mir-410	AGGTTGTCTGTGATGAGTTCGCTTTATTAATGACGAATATAACACAGATGGCCTGT	-	-	oar-miR-410-3p	AATATAACACAGATGGCCTGT
oar-mir-411a	ATAGTAGACCGTATAGCGTACGCTTTATCTGTGACGTATGTAACACGGTCCACTAAC	oar-miR-411a-5p	TATGTAACACGGTCCACTAAC	oar-miR-411a-3p	ATAGTAGACCGTATAGCGTACG
oar-mir-411b	TGGTCGACCATAAAACGTACGTGTGCTTTATGACGTATGTCACATGGTCCACTAAT	oar-miR-411b-5p	TGGTCGACCATAAAACGTACGT	-	-
oar-mir-412	TGGTCGACCAGTTGGAAAGTAATTGTTTCTAATGTACTTCACCTGGTCCACTAGC	oar-miR-412-5p	TGGTCGACCAGTTGGAAAGTAAT	-	-
oar-mir-432	TCTTGGAGTAGGTCATTGGGTGGATCCTTTATTTCCCTATGTGGGCCACTGGATGGCTCCTCCATGTCT	oar-miR-432-5p	TCTTGGAGTAGGTCATTGGGT	-	-
oar-mir-485	AGAGGCTGGCCGTGATGAATTCGATTCATCAAAGCGAGTCATACACGGCTCTCCTCTCT	oar-miR-485-5p	AGAGGCTGGCCGTGATGAATTC	oar-miR-485-3p	-
oar-mir-487b	TGGTTATCCCTGTCCTGTTCGTTTTACTCATGTCGAATCGTACAGGGTCATCCACT	-	-	oar-miR-487b-3p	AATCGTACAGGGTCATCCACT
oar-mir-493	TTGTACATGGTAGGCTTTCATTCATTCGTTTGCACATTCGGTGAAGGTCTACTGTGTGCCAGG	oar-miR-493-5p	TTGTACATGGTAGGCTTTCATT	oar-miR-493-3p	TGAAGGTCTACTGTGTGCCAGG
oar-mir-494	AGGTTATCCGTGTTGTCTTCTCTTTATTTATGATGAAACATACACGGGAAACCTCT	-	-	oar-miR-494-3p	TGAAACATACACGGGAAACCTCT
oar-mir-495	GAAGTCGCCCATGTTCTTTTCGCTTGATTTGTGTCGAAACAAACATGGTGCACTTCTT	-	-	oar-miR-495-3p	AAACAAACATGGTGCACTTCTT
oar-mir-539	GAAATTATCCTTGGTGTGTTCACTTTATTTGGGATGAATCATACAAGGACAATTTCTT	-	-	oar-miR-539-3p	AATCATACAAGGACAATTTCTT
oar-mir-541	AAAGGATTCTGCTGTCGGTCCCACTCCAAAGTTCGAAACATGGGTGGTGGGCACAGAATCCGGC	oar-miR-541-5p	AAAGGATTCTGCTGTCGGTCCCACT	-	-
oar-mir-543	GAAGTTGCCCGTGTCTTTTTCGCTTTATATGTGACGAAACATTCGCGGTGCACTTCTT	-	-	oar-miR-543-3p	AAACATTCGCGGTGCACTTCTT
oar-mir-544	TCTTGTTAAAAGGCAGATTCTGATTCAGGGACCAAGATTCTGCATTTTTAGCAAGTTCC	oar-miR-544-5p	TCTTGTTAAAAGGCAGATTCT	-	-
oar-mir-655	AGAGGTTATCCGTGTTATGTTCGCTTGGCTCATCATGAATAATACATGGTTAACCTCTCT	-	-	oar-miR-655-3p	ATAATACATGGTTAACCTCTCT
oar-mir-665	TGAGGGGTCTTGGCCTCTGCCCAGGACTCTTTCATGACCAGTAGGCCGAGGCCCCTCACA	-	-	oar-miR-665-3p	ACCAGTAGGCCGAGGCCCCTCACA
oar-mir-758	TGGTTGACCAGAGAGCACACGCTTCATTTGTGCCGTTTGTGACCTGGTCCACTAACC	-	-	oar-miR-758-3p	TTTGTGACCTGGTCCACTAACC
oar-mir-99a	AACCCGTAGATCCGATCTTGTGGTGAAGTGGACCGCACAAGCTCGCTTCTATGGGTCTGT	oar-miR-99a-5p	AACCCGTAGATCCGATCTTGT	oar-miR-99a-3p	CAAGCTCGCTTCTATGGGTCTGT

## Sheet: miRDeep2 Files ID
miRNA gene	LV miRDeep2 ID	GL miRDeep2 ID
oar-let-7a	gi|417531908|ref|NC_019472.1|_6205	gi|417531908|ref|NC_019472.1|_7051
oar-let-7c	gi|417531964|ref|NC_019458.1|_511	gi|417531964|ref|NC_019458.1|_589
oar-let-7f	gi|417531962|ref|NC_019459.1|_1835	gi|417531962|ref|NC_019459.1|_1871
oar-let-7g	gi|417531901|ref|NC_019476.1|_7022	gi|417531901|ref|NC_019476.1|_7978
oar-let-7i	gi|417531961|ref|NC_019460.1|_2829	gi|417531961|ref|NC_019460.1|_3071
oar-mir-103	gi|417531906|ref|NC_019473.1|_6330	gi|417531906|ref|NC_019473.1|_7206
oar-mir-106a	gi|417531882|ref|NC_019484.1|_8924	gi|417531882|ref|NC_019484.1|_10022
oar-mir-106b	gi|417531888|ref|NC_019481.1|_7948	gi|417531888|ref|NC_019481.1|_9027
oar-mir-107	gi|417531892|ref|NC_019479.1|_7608	gi|417531892|ref|NC_019479.1|_8702
oar-mir-10a	gi|417531919|ref|NC_019468.1|_4982	gi|417531919|ref|NC_019468.1|_5522
oar-mir-10b	gi|417531962|ref|NC_019459.1|_2073	gi|417531962|ref|NC_019459.1|_2129
oar-mir-1197	-	gi|417531902|ref|NC_019475.1|_7695
oar-mir-125b	gi|417531964|ref|NC_019458.1|_509	gi|417531964|ref|NC_019458.1|_587
oar-mir-125b	gi|417531908|ref|NC_019472.1|_6203	gi|417531908|ref|NC_019472.1|_7049
oar-mir-127	gi|417531902|ref|NC_019475.1|_6725	gi|417531902|ref|NC_019475.1|_7651
oar-mir-133	gi|417531889|ref|NC_019480.1|_7747	gi|417531889|ref|NC_019480.1|_8813
oar-mir-133	gi|417531912|ref|NC_019470.1|_5702	gi|417531912|ref|NC_019470.1|_6480
oar-mir-134	-	gi|417531902|ref|NC_019475.1|_7744
oar-mir-136	gi|417531902|ref|NC_019475.1|_6729	gi|417531902|ref|NC_019475.1|_7655
oar-mir-143	gi|417531957|ref|NC_019462.1|_3423	gi|417531957|ref|NC_019462.1|_3725
oar-mir-148a	gi|417531959|ref|NC_019461.1|_3029	gi|417531959|ref|NC_019461.1|_3289
oar-mir-150	gi|417531910|ref|NC_019471.1|_6007	gi|417531910|ref|NC_019471.1|_6853
oar-mir-152	gi|417531919|ref|NC_019468.1|_4983	gi|417531919|ref|NC_019468.1|_5523
oar-mir-154a	-	gi|417531902|ref|NC_019475.1|_7749
oar-mir-154b	gi|417531902|ref|NC_019475.1|_6808	gi|417531902|ref|NC_019475.1|_7752
oar-mir-16b	gi|417531923|ref|NC_019467.1|_4851	gi|417531923|ref|NC_019467.1|_5353
oar-mir-16b	gi|417531964|ref|NC_019458.1|_615	gi|417531964|ref|NC_019458.1|_713
oar-mir-17	gi|417531923|ref|NC_019467.1|_4798	gi|417531923|ref|NC_019467.1|_5298
oar-mir-181a	gi|417531961|ref|NC_019460.1|_2651	gi|417531915|ref|NC_019469.1|_6243
oar-mir-181a	gi|417531915|ref|NC_019469.1|_5521	gi|417531961|ref|NC_019460.1|_2849
oar-mir-191	gi|417531901|ref|NC_019476.1|_7038	gi|417531901|ref|NC_019476.1|_8002
oar-mir-194	gi|417531893|ref|NC_019478.1|_7543	gi|417531893|ref|NC_019478.1|_8591
oar-mir-194	gi|417531915|ref|NC_019469.1|_5365	gi|417531915|ref|NC_019469.1|_6043
oar-mir-199a	gi|417531915|ref|NC_019469.1|_5459	gi|417531915|ref|NC_019469.1|_6139
oar-mir-199a	gi|417531957|ref|NC_019462.1|_3503	gi|417531957|ref|NC_019462.1|_3855
oar-mir-199a	gi|417531961|ref|NC_019460.1|_2248	gi|417531961|ref|NC_019460.1|_2345
oar-mir-19b	gi|417531923|ref|NC_019467.1|_4805	gi|417531923|ref|NC_019467.1|_5305
oar-mir-19b	gi|417531882|ref|NC_019484.1|_8927	gi|417531882|ref|NC_019484.1|_10027
oar-mir-200a	gi|417531915|ref|NC_019469.1|_5468	gi|417531915|ref|NC_019469.1|_6178
oar-mir-200b	gi|417531915|ref|NC_019469.1|_5470	gi|417531915|ref|NC_019469.1|_6180
oar-mir-200c	-	gi|417531961|ref|NC_019460.1|_3164
oar-mir-21	gi|417531919|ref|NC_019468.1|_4908	gi|417531919|ref|NC_019468.1|_5436
oar-mir-218a	gi|417531906|ref|NC_019473.1|_6331	gi|417531906|ref|NC_019473.1|_7207
oar-mir-218a	gi|417531944|ref|NC_019463.1|_3638	gi|417531944|ref|NC_019463.1|_4002
oar-mir-22	gi|417531919|ref|NC_019468.1|_5118	gi|417531919|ref|NC_019468.1|_5704
oar-mir-221	gi|417531882|ref|NC_019484.1|_9002	gi|417531882|ref|NC_019484.1|_10134
oar-mir-23b	gi|417531962|ref|NC_019459.1|_1846	gi|417531962|ref|NC_019459.1|_1880
oar-mir-23b	gi|417531957|ref|NC_019462.1|_3287	gi|417531957|ref|NC_019462.1|_3581
oar-mir-25	gi|417531888|ref|NC_019481.1|_7951	gi|417531888|ref|NC_019481.1|_9031
oar-mir-26a	gi|417531961|ref|NC_019460.1|_2452	gi|417531961|ref|NC_019460.1|_2610
oar-mir-26a	gi|417531901|ref|NC_019476.1|_6962	gi|417531901|ref|NC_019476.1|_7920
oar-mir-26b	gi|417531962|ref|NC_019459.1|_1738	gi|417531962|ref|NC_019459.1|_1772
oar-mir-27a	gi|417531957|ref|NC_019462.1|_3289	gi|417531957|ref|NC_019462.1|_3583
oar-mir-299	gi|417531959|ref|NC_019461.1|_3216	gi|417531902|ref|NC_019475.1|_7690
oar-mir-29a	gi|417531959|ref|NC_019461.1|_3218	gi|417531959|ref|NC_019461.1|_3486
oar-mir-29b	-	gi|417531959|ref|NC_019461.1|_3488
oar-mir-29b	gi|417531915|ref|NC_019469.1|_5323	gi|417531915|ref|NC_019469.1|_5997
oar-mir-29b	gi|417531915|ref|NC_019469.1|_5327	gi|417531915|ref|NC_019469.1|_6001
oar-mir-30a	gi|417531930|ref|NC_019466.1|_4518	gi|417531930|ref|NC_019466.1|_4984
oar-mir-30b	gi|417531930|ref|NC_019466.1|_4540	gi|417531930|ref|NC_019466.1|_5024
oar-mir-30c	gi|417531964|ref|NC_019458.1|_30	gi|417531964|ref|NC_019458.1|_26
oar-mir-30d	gi|417531930|ref|NC_019466.1|_4538	gi|417531930|ref|NC_019466.1|_5020
oar-mir-323a	-	gi|417531902|ref|NC_019475.1|_7697
oar-mir-323c	-	gi|417531902|ref|NC_019475.1|_7769
oar-mir-329b	gi|417531902|ref|NC_019475.1|_6767	gi|417531902|ref|NC_019475.1|_7701
oar-mir-362	gi|417531882|ref|NC_019484.1|_9027	gi|417531882|ref|NC_019484.1|_10159
oar-mir-369	gi|417531902|ref|NC_019475.1|_6817	gi|417531902|ref|NC_019475.1|_7765
oar-mir-370	gi|417531902|ref|NC_019475.1|_6733	gi|417531902|ref|NC_019475.1|_7659
oar-mir-374a	gi|417531882|ref|NC_019484.1|_9207	gi|417531882|ref|NC_019484.1|_10343
oar-mir-374b	gi|417531882|ref|NC_019484.1|_9203	gi|417531882|ref|NC_019484.1|_10339
oar-mir-376a	-	gi|417531902|ref|NC_019475.1|_7722
oar-mir-376b	-	gi|417531902|ref|NC_019475.1|_7719
oar-mir-376c	gi|417531902|ref|NC_019475.1|_6779	gi|417531902|ref|NC_019475.1|_7715
oar-mir-376d	-	gi|417531902|ref|NC_019475.1|_7717
oar-mir-379	gi|417531902|ref|NC_019475.1|_6756	gi|417531902|ref|NC_019475.1|_7686
oar-mir-380	gi|417531902|ref|NC_019475.1|_6761	gi|417531902|ref|NC_019475.1|_7691
oar-mir-381	gi|417531902|ref|NC_019475.1|_6787	gi|417531902|ref|NC_019475.1|_7727
oar-mir-382	gi|417531902|ref|NC_019475.1|_6798	gi|417531902|ref|NC_019475.1|_7742
oar-mir-3957	-	gi|417531902|ref|NC_019475.1|_7759
oar-mir-3958	gi|417531902|ref|NC_019475.1|_6775	gi|417531902|ref|NC_019475.1|_7711
oar-mir-3959	gi|417531902|ref|NC_019475.1|_6796	gi|417531902|ref|NC_019475.1|_7738
oar-mir-409	gi|417531902|ref|NC_019475.1|_6814	gi|417531902|ref|NC_019475.1|_7762
oar-mir-410	gi|417531902|ref|NC_019475.1|_6819	gi|417531902|ref|NC_019475.1|_7767
oar-mir-411a	gi|417531902|ref|NC_019475.1|_6757	gi|417531902|ref|NC_019475.1|_7687
oar-mir-411b	-	gi|417531902|ref|NC_019475.1|_7694
oar-mir-412	gi|417531902|ref|NC_019475.1|_6816	gi|417531902|ref|NC_019475.1|_7764
oar-mir-432	gi|417531902|ref|NC_019475.1|_6728	gi|417531902|ref|NC_019475.1|_7654
oar-mir-485	gi|417531902|ref|NC_019475.1|_6804	gi|417531902|ref|NC_019475.1|_7748
oar-mir-487b	gi|417531902|ref|NC_019475.1|_6789	gi|417531902|ref|NC_019475.1|_7729
oar-mir-493	gi|417531902|ref|NC_019475.1|_6720	gi|417531902|ref|NC_019475.1|_7644
oar-mir-494	gi|417531902|ref|NC_019475.1|_6769	gi|417531902|ref|NC_019475.1|_7705
oar-mir-495	gi|417531902|ref|NC_019475.1|_6773	gi|417531902|ref|NC_019475.1|_7709
oar-mir-539	gi|417531902|ref|NC_019475.1|_6791	gi|417531902|ref|NC_019475.1|_7731
oar-mir-541	-	gi|417531902|ref|NC_019475.1|_7758
oar-mir-543	gi|417531902|ref|NC_019475.1|_6771	gi|417531902|ref|NC_019475.1|_7707
oar-mir-544	-	gi|417531902|ref|NC_019475.1|_7733
oar-mir-655	gi|417531902|ref|NC_019475.1|_6793	gi|417531902|ref|NC_019475.1|_7735
oar-mir-665	gi|417531902|ref|NC_019475.1|_6721	gi|417531902|ref|NC_019475.1|_7645
oar-mir-758	-	gi|417531902|ref|NC_019475.1|_7699
oar-mir-99a	gi|417531964|ref|NC_019458.1|_513	gi|417531964|ref|NC_019458.1|_591
