# Supplementary material for: Identification of General and Heart-Specific miRNAs in Sheep (Ovis aries)
Source: PLoS One. 2015 Nov 24;10(11):e0143313. doi: 10.1371/journal.pone.0143313 (PMC4657999; doi:10.1371/journal.pone.0143313)
Supplement: S3 Table — (a) LV biological functions, (b) LV tox functions, (c) LV pathways, (d) LV networks, (e) LV toxicity lists, (f) miR-133a-3p, miR-22-3p and miR-26b biological functions, (g) miR-133a-3p, miR-22-3p and miR-26b tox functions, (h) miR-133a-3p, miR-22-3p and miR-26b pathways, (i) miR-133a-3p, miR-22-3p and miR-26b networks, (j) miR-133a-3p, miR-22-3p and miR-26b toxicity lists, (k) reference miR-1 biological functions, (l) reference miR-1 pathways, (m) reference miR-1 networks, (n) miR-1a biological functions, (o) miR-1a pathways, (p) miR-1a networks. (XLSX) [file pone.0143313.s004.xlsx]

## Sheet: a
Bio-Functions associated to LV-specific miRNAs
Category	Diseases or Functions Annotation	p-Value	Molecules	# Molecules
Cellular Growth and Proliferation	proliferation of cells	3.93E-11	ACACA,BCAT1,CAV2,CD247,CD3E,CDK2,DKC1,EDN3,HNF4A,HYAL2,ID3,IFNG,IL10,IL2RA,IL8,MX1,MYC,PDCD10,PGK1,PIGF,PLAU,PRKACA,PRKAR1A,PTGS2,SFN,SFTPA1,SOD2,TIMP1,TOB2,TP53,TSHR,WNT2	32
Cell Death and Survival	apoptosis of epithelial cells	3.72E-09	IFNG,IL10,IL8,MYC,PLAU,TIMP1,TP53	7
Cellular Growth and Proliferation	proliferation of connective tissue cells	1.69E-08	IFNG,IL10,IL8,MYC,PGK1,PLAU,SOD2,TP53,WNT2	9
Cell Death and Survival	apoptosis	2.76E-08	ACACA,CAPN3,CD247,CD53,CDK2,ID3,IFNG,IL10,IL2RA,IL8,ITGB2,MX1,MYC,PDCD10,PLAU,PRKACA,PRKAR1A,PTGS2,SFN,SOD2,TIMP1,TP53,WNT2	23
Gene Expression	binding of DNA	3.30E-08	CDK2,HNF4A,ID3,IFNG,IL10,ITGB2,MYC,PLAU,PRKACA,SOD2,TP53	11
Cell Death and Survival	cell death of carcinoma cell lines	3.62E-08	CD247,ID3,IFNG,MYC,PRKAR1A,PTGS2,SFTPA1,TP53,WNT2	9
Cell-To-Cell Signaling and Interaction	activation of cells	5.09E-08	CD247,CD3E,HYAL2,ID3,IFNG,IL10,IL2RA,IL8,ITGB2,PLAU,TP53	11
Cell-To-Cell Signaling and Interaction	activation of leukocytes	8.69E-08	CD247,CD3E,HYAL2,IFNG,IL10,IL2RA,IL8,ITGB2,TP53	9
Hematological System Development and Function	activation of leukocytes	8.69E-08	CD247,CD3E,HYAL2,IFNG,IL10,IL2RA,IL8,ITGB2,TP53	9
Immune Cell Trafficking	activation of leukocytes	8.69E-08	CD247,CD3E,HYAL2,IFNG,IL10,IL2RA,IL8,ITGB2,TP53	9
Inflammatory Response	activation of leukocytes	8.69E-08	CD247,CD3E,HYAL2,IFNG,IL10,IL2RA,IL8,ITGB2,TP53	9
Cell Death and Survival	apoptosis of myeloid cells	1.33E-07	IFNG,IL10,IL8,ITGB2,SOD2,TP53	6
Cancer	hyperplasia	1.38E-07	CYP17A1,IL8,MX1,PLAU,PRKAR1A,TP53,TSHR	7
Free Radical Scavenging	production of reactive oxygen species	1.39E-07	IFNG,IL10,IL8,ITGB2,PTGS2,SFTPA1,SOD2,TP53	8
Cardiovascular System Development and Function	cell movement of vascular endothelial cells	1.44E-07	ID3,IL2RA,IL8,PTGS2,TIMP1	5
Cellular Movement	cell movement of vascular endothelial cells	1.44E-07	ID3,IL2RA,IL8,PTGS2,TIMP1	5
Cell Death and Survival	cell death	1.46E-07	ACACA,CAPN3,CD247,CD53,CDK2,GRINA,ID3,IFNG,IL10,IL2RA,IL8,ITGB2,MX1,MYC,PDCD10,PLAU,PRKACA,PRKAR1A,PTGS2,SFN,SFTPA1,SOD2,TIMP1,TP53,WNT2	25
Cellular Movement	migration of cells	2.23E-07	EDN3,GRINA,HYAL2,ID3,IFNG,IL10,IL2RA,IL8,ITGB2,MYC,PIGF,PLAU,PTGS2,SFN,SOD2,TIMP1,TP53	17
Cellular Movement	cell movement	2.38E-07	EDN3,GRINA,HYAL2,ID3,IFNG,IL10,IL2RA,IL8,ITGB2,MX1,MYC,PIGF,PLAU,PTGS2,SFN,SOD2,TIMP1,TP53	18
Cancer	plasma cell dyscrasia	3.27E-07	BCAT1,CD247,CDK2,IL10,IL8,MYC,PTGS2,SOD2,TIMP1,TP53	10
Hematological Disease	plasma cell dyscrasia	3.27E-07	BCAT1,CD247,CDK2,IL10,IL8,MYC,PTGS2,SOD2,TIMP1,TP53	10
Immunological Disease	plasma cell dyscrasia	3.27E-07	BCAT1,CD247,CDK2,IL10,IL8,MYC,PTGS2,SOD2,TIMP1,TP53	10
Cell Death and Survival	cell death of immune cells	4.15E-07	CD247,IFNG,IL10,IL8,ITGB2,MX1,MYC,SOD2,TP53	9
Cell Death and Survival	necrosis	4.45E-07	ACACA,CD247,CDK2,GRINA,ID3,IFNG,IL10,IL2RA,IL8,ITGB2,MX1,MYC,PLAU,PRKACA,PRKAR1A,PTGS2,SFN,SFTPA1,SOD2,TIMP1,TP53,WNT2	22
Cell Death and Survival	cell viability of leukocytes	5.51E-07	IFNG,IL10,IL8,ITGB2,MX1,MYC	6
Cellular Development	differentiation of cells	7.79E-07	CD3D,CDK2,IFNG,IL10,IL2RA,IL8,MYC,PRKACA,PRKAR1A,PTGS2,SFN,TIMP1,TP53	13
Tissue Morphology	quantity of cells	7.94E-07	CDK2,IFNG,IL10,IL2RA,IL8,MYC,PTGS2,SFN,TP53	9
Cell Cycle	arrest in interphase of brain cancer cell lines	8.03E-07	IFNG,MYC,PLAU,TP53	4
Gastrointestinal Disease	esophagitis	8.03E-07	IFNG,IL10,IL2RA,IL8	4
Inflammatory Disease	esophagitis	8.03E-07	IFNG,IL10,IL2RA,IL8	4
Inflammatory Disease	Rheumatic Disease	8.51E-07	CD247,CD3D,EDN3,HYAL2,IFNG,IL10,IL2RA,IL8,ITGB2,MX1,PGK1,PTGS2,SOD2,TAPBP,TIMP1,TP53	16
Connective Tissue Disorders	Rheumatic Disease	8.51E-07	CD247,CD3D,EDN3,HYAL2,IFNG,IL10,IL2RA,IL8,ITGB2,MX1,PGK1,PTGS2,SOD2,TAPBP,TIMP1,TP53	16
Skeletal and Muscular Disorders	Rheumatic Disease	8.51E-07	CD247,CD3D,EDN3,HYAL2,IFNG,IL10,IL2RA,IL8,ITGB2,MX1,PGK1,PTGS2,SOD2,TAPBP,TIMP1,TP53	16
Cell Signaling	mobilization of Ca2+	8.80E-07	CD247,CD3E,IFNG,IL8,ITGB2,SFTPA1,TP53,TSHR	8
Molecular Transport	mobilization of Ca2+	8.80E-07	CD247,CD3E,IFNG,IL8,ITGB2,SFTPA1,TP53,TSHR	8
Vitamin and Mineral Metabolism	mobilization of Ca2+	8.80E-07	CD247,CD3E,IFNG,IL8,ITGB2,SFTPA1,TP53,TSHR	8
Inflammatory Disease	arthritis	9.40E-07	CD247,CD3D,EDN3,HYAL2,IFNG,IL10,IL2RA,IL8,ITGB2,PGK1,PTGS2,SOD2,TAPBP,TIMP1,TP53	15
Connective Tissue Disorders	arthritis	9.40E-07	CD247,CD3D,EDN3,HYAL2,IFNG,IL10,IL2RA,IL8,ITGB2,PGK1,PTGS2,SOD2,TAPBP,TIMP1,TP53	15
Skeletal and Muscular Disorders	arthritis	9.40E-07	CD247,CD3D,EDN3,HYAL2,IFNG,IL10,IL2RA,IL8,ITGB2,PGK1,PTGS2,SOD2,TAPBP,TIMP1,TP53	15
Cell-To-Cell Signaling and Interaction	activation of mononuclear leukocytes	9.51E-07	CD247,CD3E,HYAL2,IFNG,IL10,IL2RA,TP53	7
Hematological System Development and Function	activation of mononuclear leukocytes	9.51E-07	CD247,CD3E,HYAL2,IFNG,IL10,IL2RA,TP53	7
Immune Cell Trafficking	activation of mononuclear leukocytes	9.51E-07	CD247,CD3E,HYAL2,IFNG,IL10,IL2RA,TP53	7
Inflammatory Response	activation of mononuclear leukocytes	9.51E-07	CD247,CD3E,HYAL2,IFNG,IL10,IL2RA,TP53	7
Cell-To-Cell Signaling and Interaction	activation of T lymphocytes	9.68E-07	CD247,CD3E,IFNG,IL10,IL2RA,TP53	6
Hematological System Development and Function	activation of T lymphocytes	9.68E-07	CD247,CD3E,IFNG,IL10,IL2RA,TP53	6
Immune Cell Trafficking	activation of T lymphocytes	9.68E-07	CD247,CD3E,IFNG,IL10,IL2RA,TP53	6
Inflammatory Response	activation of T lymphocytes	9.68E-07	CD247,CD3E,IFNG,IL10,IL2RA,TP53	6
Cellular Growth and Proliferation	proliferation of malignant tumor	9.70E-07	EDN3,IL10,MYC,TP53	4
Cancer	proliferation of malignant tumor	9.70E-07	EDN3,IL10,MYC,TP53	4
Cellular Development	proliferation of malignant tumor	9.70E-07	EDN3,IL10,MYC,TP53	4
Tumor Morphology	proliferation of malignant tumor	9.70E-07	EDN3,IL10,MYC,TP53	4
Lipid Metabolism	synthesis of lipid	1.13E-06	AGPAT1,CYP17A1,FSHB,HNF4A,IFNG,IL10,IL8,PLAU,PTGS2,TP53	10
Small Molecule Biochemistry	synthesis of lipid	1.13E-06	AGPAT1,CYP17A1,FSHB,HNF4A,IFNG,IL10,IL8,PLAU,PTGS2,TP53	10
Cell Death and Survival	cell death of lung cancer cell lines	1.14E-06	CD247,ID3,IFNG,MYC,PTGS2,SFTPA1,TP53,WNT2	8
Cell Death and Survival	cell death of tumor cell lines	1.21E-06	ACACA,CD247,CDK2,GRINA,ID3,IFNG,IL10,IL8,MYC,PLAU,PRKACA,PRKAR1A,PTGS2,SFN,SFTPA1,SOD2,TIMP1,TP53,WNT2	19
Immunological Disease	systemic autoimmune syndrome	1.27E-06	AGPAT1,CD247,CD3D,EDN3,IFNG,IL10,IL2RA,IL8,ITGB2,MX1,PGK1,PTGS2,TAPBP,TIMP1,TP53	15
Cell-To-Cell Signaling and Interaction	adhesion of kidney cells	1.44E-06	IL8,ITGB2,PLAU,SOD2,TIMP1	5
Renal and Urological System Development and Function	adhesion of kidney cells	1.44E-06	IL8,ITGB2,PLAU,SOD2,TIMP1	5
Tissue Development	adhesion of kidney cells	1.44E-06	IL8,ITGB2,PLAU,SOD2,TIMP1	5
Inflammatory Response	inflammation of organ	1.51E-06	CAPN3,CYP17A1,IFNG,IL10,IL2RA,IL8,MX1,PTGS2,SFN,SFTPA1,SOD2,TIMP1,TP53	13
Cell Death and Survival	apoptosis of lung cell lines	1.63E-06	IFNG,MYC,PTGS2,TP53	4
Cell Death and Survival	cell death of liver cells	1.63E-06	IFNG,PTGS2,SOD2,TP53	4
Cell Death and Survival	cell survival	1.92E-06	CDK2,IFNG,IL10,IL8,ITGB2,MX1,MYC,PLAU,PSMA6,PTGS2,SFN,SFTPA1,SOD2,TIMP1,TP53	15
Immunological Disease	rheumatoid arthritis	2.29E-06	CD247,CD3D,EDN3,IFNG,IL10,IL2RA,IL8,ITGB2,PGK1,PTGS2,TAPBP,TIMP1,TP53	13
Inflammatory Disease	rheumatoid arthritis	2.29E-06	CD247,CD3D,EDN3,IFNG,IL10,IL2RA,IL8,ITGB2,PGK1,PTGS2,TAPBP,TIMP1,TP53	13
Connective Tissue Disorders	rheumatoid arthritis	2.29E-06	CD247,CD3D,EDN3,IFNG,IL10,IL2RA,IL8,ITGB2,PGK1,PTGS2,TAPBP,TIMP1,TP53	13
Skeletal and Muscular Disorders	rheumatoid arthritis	2.29E-06	CD247,CD3D,EDN3,IFNG,IL10,IL2RA,IL8,ITGB2,PGK1,PTGS2,TAPBP,TIMP1,TP53	13
Cell Death and Survival	apoptosis of leukocytes	2.36E-06	CD247,IFNG,IL10,IL8,ITGB2,SOD2,TP53	7
Cellular Growth and Proliferation	colony formation of tumor cell lines	2.42E-06	IFNG,MYC,PLAU,PRKAR1A,PTGS2,SFN,SOD2,TP53	8
Gene Expression	transactivation of RNA	2.51E-06	HNF4A,ID3,IFNG,IL2RA,IL8,MX1,MYC,PRKACA,PTGS2,TP53	10
Cellular Growth and Proliferation	proliferation of T lymphocytes	2.54E-06	CD247,CD3E,IFNG,IL10,IL2RA,MYC,SFTPA1	7
Hematological System Development and Function	proliferation of T lymphocytes	2.54E-06	CD247,CD3E,IFNG,IL10,IL2RA,MYC,SFTPA1	7
Cellular Development	proliferation of T lymphocytes	2.54E-06	CD247,CD3E,IFNG,IL10,IL2RA,MYC,SFTPA1	7
DNA Replication, Recombination, and Repair	metabolism of DNA	2.64E-06	CDK2,IFNG,IL10,IL8,MYC,PTGS2,SOD2,TP53	8
Dermatological Diseases and Conditions	psoriasis	2.64E-06	CDK2,IFNG,IL10,IL2RA,IL8,ME1,MX1,PLAU,PSMA6,PTGS2,SFN,SOD2	12
Organismal Survival	organismal death	2.87E-06	IFNG,IL8,MYC,PIGF,PLAU,PTGS2,TIMP1,TP53	8
Cellular Function and Maintenance	cellular homeostasis	2.89E-06	CAPN3,CD3D,CD3E,IFNG,IL10,IL2RA,IL8,ITGB2,MYC,PLAU,SOD2,TP53	12
Infectious Disease	dengue hemorrhagic fever	2.95E-06	F8,IFNG,IL10,IL8	4
Neurological Disease	progressive motor neuropathy	3.07E-06	CAPN3,IFNG,IL10,IL2RA,MX1,PGK1,PRKAR1A,PTGS2,SOD2,TIMP1,TP53	11
Cellular Growth and Proliferation	colony formation of cells	3.30E-06	IFNG,MYC,PLAU,PRKAR1A,PTGS2,SFN,SOD2,TP53,TSHR	9
Cell Death and Survival	apoptosis of tumor cell lines	3.32E-06	ACACA,CDK2,ID3,IFNG,IL10,IL8,MYC,PLAU,PRKACA,PRKAR1A,PTGS2,SFN,SOD2,TIMP1,TP53,WNT2	16
Cell Death and Survival	apoptosis of phagocytes	3.42E-06	IFNG,IL10,IL8,SOD2,TP53	5
Tissue Morphology	quantity of tumor cell lines	3.45E-06	CDK2,IFNG,MYC,PTGS2,SFN,TP53	6
Gastrointestinal Disease	Barrett's syndrome	4.37E-06	IL10,MYC,SOD2,TP53	4
Inflammatory Disease	Barrett's syndrome	4.37E-06	IL10,MYC,SOD2,TP53	4
Cell Death and Survival	cell death of tumor cells	4.43E-06	CDK2,IFNG,IL10,IL2RA,IL8,MYC,TP53	7
Tumor Morphology	cell death of tumor cells	4.43E-06	CDK2,IFNG,IL10,IL2RA,IL8,MYC,TP53	7
Cell Cycle	cell cycle progression	4.57E-06	CDK2,EDN3,ID3,IFNG,IL10,IL8,MYC,PRKACA,PRKAR1A,SFN,TP53,TSHR	12
Cell Death and Survival	cell death of colon cancer cell lines	4.89E-06	CD247,IFNG,MYC,PTGS2,SFN,SOD2,TIMP1,TP53	8
Cell Death and Survival	apoptosis of lymphoblastoid cell lines	4.94E-06	CDK2,IFNG,SOD2,TP53	4
Cell Death and Survival	cell viability	5.52E-06	CDK2,IFNG,IL10,IL8,ITGB2,MX1,MYC,PLAU,PSMA6,PTGS2,SFN,SOD2,TIMP1,TP53	14
Hematological System Development and Function	differentiation of mononuclear leukocytes	5.67E-06	CD3D,IFNG,IL10,IL2RA,IL8,MYC	6
Cellular Development	differentiation of mononuclear leukocytes	5.67E-06	CD3D,IFNG,IL10,IL2RA,IL8,MYC	6
Hematopoiesis	differentiation of mononuclear leukocytes	5.67E-06	CD3D,IFNG,IL10,IL2RA,IL8,MYC	6
Infectious Disease	Viral Infection	5.71E-06	CAPN3,CAV2,CD247,CD3E,CDK2,CYP17A1,F8,IFNG,IL10,IL2RA,IL8,MX1,MYC,PLAU,PRKACA,PTGS2,SFTPA1,TIMP1,TP53	19
Cell Death and Survival	cell death of prostate cancer cell lines	6.11E-06	ACACA,CD247,MYC,PLAU,PRKAR1A,PTGS2,TP53	7
Lipid Metabolism	synthesis of prostaglandin E2	6.69E-06	IFNG,IL10,IL8,PTGS2,TP53	5
Small Molecule Biochemistry	synthesis of prostaglandin E2	6.69E-06	IFNG,IL10,IL8,PTGS2,TP53	5
Drug Metabolism	synthesis of prostaglandin E2	6.69E-06	IFNG,IL10,IL8,PTGS2,TP53	5
Immunological Disease	severe combined immunodeficiency	6.99E-06	CD247,CD3D,CD3E,TAPBP	4
Developmental Disorder	severe combined immunodeficiency	6.99E-06	CD247,CD3D,CD3E,TAPBP	4
Hereditary Disorder	severe combined immunodeficiency	6.99E-06	CD247,CD3D,CD3E,TAPBP	4
Cancer	head and neck tumor	7.62E-06	CAPN3,DKC1,ID3,IL10,IL2RA,IL8,MYC,PRKAR1A,PTGS2,SFN,TIMP1,TP53,TSHR	13
Cell Morphology	conversion of cells	7.77E-06	IL10,MYC,TP53	3
Immune Cell Trafficking	invasion of leukocytes	7.77E-06	IFNG,IL8,TIMP1	3
Cellular Movement	invasion of leukocytes	7.77E-06	IFNG,IL8,TIMP1	3
Cell Death and Survival	apoptosis of antigen presenting cells	7.79E-06	IFNG,IL10,SOD2,TP53	4
Hematological System Development and Function	cell movement of phagocytes	9.62E-06	EDN3,IFNG,IL10,IL8,ITGB2,PLAU,TIMP1	7
Immune Cell Trafficking	cell movement of phagocytes	9.62E-06	EDN3,IFNG,IL10,IL8,ITGB2,PLAU,TIMP1	7
Inflammatory Response	cell movement of phagocytes	9.62E-06	EDN3,IFNG,IL10,IL8,ITGB2,PLAU,TIMP1	7
Cellular Movement	cell movement of phagocytes	9.62E-06	EDN3,IFNG,IL10,IL8,ITGB2,PLAU,TIMP1	7
Cell Cycle	G1 phase of brain cancer cell lines	1.01E-05	IFNG,MYC,TP53	3
Cell Death and Survival	apoptosis of skin cancer cell lines	1.01E-05	IFNG,MYC,TP53	3
Cell Cycle	arrest in interphase of lymphoma cell lines	1.01E-05	IFNG,MYC,TP53	3
Hematological System Development and Function	cell movement of mononuclear leukocytes	1.08E-05	IFNG,IL10,IL2RA,IL8,ITGB2,PLAU,TIMP1	7
Immune Cell Trafficking	cell movement of mononuclear leukocytes	1.08E-05	IFNG,IL10,IL2RA,IL8,ITGB2,PLAU,TIMP1	7
Cellular Movement	cell movement of mononuclear leukocytes	1.08E-05	IFNG,IL10,IL2RA,IL8,ITGB2,PLAU,TIMP1	7
Cell Cycle	arrest in G0/G1 phase transition of lymphoma cell lines	1.11E-05	IFNG,MYC	2
Cancer	chemosensitivity of brain cancer cell lines	1.11E-05	IFNG,TP53	2
Neurological Disease	chemosensitivity of brain cancer cell lines	1.11E-05	IFNG,TP53	2
Cellular Movement	migration of uterine cell lines	1.11E-05	PIGF,PTGS2	2
Infectious Disease	replication of virus	1.11E-05	CAPN3,CDK2,CYP17A1,IFNG,IL8,MX1,MYC,PLAU,PRKACA,TP53	10
Organismal Injury and Abnormalities	acute lung injury	1.17E-05	IL10,IL8,PTGS2,SFTPA1	4
Respiratory Disease	acute lung injury	1.17E-05	IL10,IL8,PTGS2,SFTPA1	4
Cell Cycle	arrest in cell cycle progression of leukemia cell lines	1.28E-05	CDK2,MYC,TP53	3
Dermatological Diseases and Conditions	chronic large plaque psoriasis	1.28E-05	IFNG,IL2RA,IL8	3
Dermatological Diseases and Conditions	chronic small plaque psoriasis	1.28E-05	IFNG,IL2RA,IL8	3
Cardiovascular System Development and Function	permeability of vascular endothelial cells	1.28E-05	IFNG,IL8,PLAU	3
Cellular Function and Maintenance	permeability of vascular endothelial cells	1.28E-05	IFNG,IL8,PLAU	3
Cell Morphology	permeability of vascular endothelial cells	1.28E-05	IFNG,IL8,PLAU	3
Cellular Growth and Proliferation	tumorigenesis of malignant tumor	1.28E-05	EDN3,IL10,MYC	3
Cancer	tumorigenesis of malignant tumor	1.28E-05	EDN3,IL10,MYC	3
Cellular Development	tumorigenesis of malignant tumor	1.28E-05	EDN3,IL10,MYC	3
Tumor Morphology	tumorigenesis of malignant tumor	1.28E-05	EDN3,IL10,MYC	3
Cancer	Burkitt's lymphoma	1.29E-05	ID3,IL10,MYC,TP53	4
Hematological Disease	Burkitt's lymphoma	1.29E-05	ID3,IL10,MYC,TP53	4
Immunological Disease	Burkitt's lymphoma	1.29E-05	ID3,IL10,MYC,TP53	4
Hematological System Development and Function	cell movement of lymphocytes	1.31E-05	IL10,IL2RA,IL8,ITGB2,PLAU,TIMP1	6
Immune Cell Trafficking	cell movement of lymphocytes	1.31E-05	IL10,IL2RA,IL8,ITGB2,PLAU,TIMP1	6
Cellular Movement	cell movement of lymphocytes	1.31E-05	IL10,IL2RA,IL8,ITGB2,PLAU,TIMP1	6
Immunological Disease	immunodeficiency	1.31E-05	CD247,CD3D,CD3E,IL2RA,ITGB2,TAPBP	6
Hematological System Development and Function	cell movement of leukocytes	1.33E-05	EDN3,IFNG,IL10,IL2RA,IL8,ITGB2,PLAU,TIMP1	8
Immune Cell Trafficking	cell movement of leukocytes	1.33E-05	EDN3,IFNG,IL10,IL2RA,IL8,ITGB2,PLAU,TIMP1	8
Cellular Movement	cell movement of leukocytes	1.33E-05	EDN3,IFNG,IL10,IL2RA,IL8,ITGB2,PLAU,TIMP1	8
Tissue Development	development of epithelial tissue	1.35E-05	CD3E,IFNG,IL10,IL8,PIGF,TIMP1,TP53	7
Cellular Movement	migration of tumor cell lines	1.38E-05	GRINA,IFNG,IL8,MYC,PIGF,PLAU,PTGS2,SFN,SOD2,TIMP1,TP53	11
Inflammatory Response	inflammatory response	1.48E-05	EDN3,HYAL2,IFNG,IL10,IL8,ITGB2,PLAU,PTGS2	8
Hematological System Development and Function	chemotaxis of phagocytes	1.57E-05	EDN3,IFNG,IL10,IL8,ITGB2,PLAU	6
Immune Cell Trafficking	chemotaxis of phagocytes	1.57E-05	EDN3,IFNG,IL10,IL8,ITGB2,PLAU	6
Inflammatory Response	chemotaxis of phagocytes	1.57E-05	EDN3,IFNG,IL10,IL8,ITGB2,PLAU	6
Cellular Movement	chemotaxis of phagocytes	1.57E-05	EDN3,IFNG,IL10,IL8,ITGB2,PLAU	6
Cell Death and Survival	killing of cells	1.65E-05	CD247,IFNG,MYC,PLAU,TP53	5
Cellular Growth and Proliferation	proliferation of fibroblasts	1.65E-05	MYC,PGK1,SOD2,TP53,WNT2	5
Cellular Development	proliferation of fibroblasts	1.65E-05	MYC,PGK1,SOD2,TP53,WNT2	5
Connective Tissue Development and Function	proliferation of fibroblasts	1.65E-05	MYC,PGK1,SOD2,TP53,WNT2	5
Cellular Growth and Proliferation	proliferation of tumor cell lines	1.68E-05	ACACA,CDK2,HNF4A,ID3,IFNG,IL10,IL8,MYC,PDCD10,PIGF,PLAU,PRKACA,PRKAR1A,PTGS2,SFN,SOD2,TP53	17
Cellular Development	proliferation of tumor cell lines	1.68E-05	ACACA,CDK2,HNF4A,ID3,IFNG,IL10,IL8,MYC,PDCD10,PIGF,PLAU,PRKACA,PRKAR1A,PTGS2,SFN,SOD2,TP53	17
Cellular Movement	cell movement of tumor cell lines	1.70E-05	GRINA,IFNG,IL8,MX1,MYC,PIGF,PLAU,PTGS2,SFN,SOD2,TIMP1,TP53	12
Inflammatory Disease	Acne	1.92E-05	IL10,IL8,PTGS2,SOD2,TIMP1	5
Dermatological Diseases and Conditions	Acne	1.92E-05	IL10,IL8,PTGS2,SOD2,TIMP1	5
Hematological Disease	hemorrhagic disease	2.00E-05	F8,IFNG,IL10,PTGS2,TOB2,TP53	6
Hematological System Development and Function	migration of mononuclear leukocytes	2.00E-05	IFNG,IL10,IL8,ITGB2,PLAU,TIMP1	6
Immune Cell Trafficking	migration of mononuclear leukocytes	2.00E-05	IFNG,IL10,IL8,ITGB2,PLAU,TIMP1	6
Cellular Movement	migration of mononuclear leukocytes	2.00E-05	IFNG,IL10,IL8,ITGB2,PLAU,TIMP1	6
Cell-To-Cell Signaling and Interaction	activation of phagocytes	2.02E-05	HYAL2,IFNG,IL10,IL8,ITGB2	5
Hematological System Development and Function	activation of phagocytes	2.02E-05	HYAL2,IFNG,IL10,IL8,ITGB2	5
Immune Cell Trafficking	activation of phagocytes	2.02E-05	HYAL2,IFNG,IL10,IL8,ITGB2	5
Inflammatory Response	activation of phagocytes	2.02E-05	HYAL2,IFNG,IL10,IL8,ITGB2	5
Cell-To-Cell Signaling and Interaction	immune response of phagocytes	2.18E-05	IFNG,IL8,ITGB2,SFTPA1	4
Inflammatory Response	immune response of phagocytes	2.18E-05	IFNG,IL8,ITGB2,SFTPA1	4
Cancer	head and neck cancer	2.23E-05	CAPN3,ID3,IL10,IL2RA,IL8,MYC,PRKAR1A,PTGS2,SFN,TIMP1,TP53,TSHR	12
Cell-To-Cell Signaling and Interaction	adhesion of immune cells	2.28E-05	IFNG,IL10,IL8,ITGB2,PLAU,SFTPA1	6
Hematological System Development and Function	adhesion of immune cells	2.28E-05	IFNG,IL10,IL8,ITGB2,PLAU,SFTPA1	6
Immune Cell Trafficking	adhesion of immune cells	2.28E-05	IFNG,IL10,IL8,ITGB2,PLAU,SFTPA1	6
Tissue Development	adhesion of immune cells	2.28E-05	IFNG,IL10,IL8,ITGB2,PLAU,SFTPA1	6
Gene Expression	binding of protein binding site	2.28E-05	ID3,IFNG,ITGB2,MYC,SOD2,TP53	6
Cancer	multiple myeloma	2.28E-05	IL10,IL8,PTGS2,SOD2,TIMP1,TP53	6
Hematological Disease	multiple myeloma	2.28E-05	IL10,IL8,PTGS2,SOD2,TIMP1,TP53	6
Immunological Disease	multiple myeloma	2.28E-05	IL10,IL8,PTGS2,SOD2,TIMP1,TP53	6
Cell Death and Survival	apoptosis of carcinoma cell lines	2.36E-05	ID3,IFNG,PRKAR1A,PTGS2,TP53,WNT2	6
Cell Death and Survival	apoptosis of hepatocytes	2.37E-05	IFNG,SOD2,TP53	3
Cell Death and Survival	fragmentation of nucleus	2.37E-05	IFNG,MYC,TP53	3
Cellular Compromise	fragmentation of nucleus	2.37E-05	IFNG,MYC,TP53	3
Cellular Growth and Proliferation	proliferation of melanoma cell lines	2.45E-05	CDK2,IFNG,MYC,PRKACA,TP53	5
Cellular Development	proliferation of melanoma cell lines	2.45E-05	CDK2,IFNG,MYC,PRKACA,TP53	5
Hematological System Development and Function	differentiation of T lymphocytes	2.55E-05	CD3D,IFNG,IL10,IL2RA	4
Cellular Development	differentiation of T lymphocytes	2.55E-05	CD3D,IFNG,IL10,IL2RA	4
Cellular Function and Maintenance	differentiation of T lymphocytes	2.55E-05	CD3D,IFNG,IL10,IL2RA	4
Hematopoiesis	differentiation of T lymphocytes	2.55E-05	CD3D,IFNG,IL10,IL2RA	4
Cell-mediated Immune Response	differentiation of T lymphocytes	2.55E-05	CD3D,IFNG,IL10,IL2RA	4
Lymphoid Tissue Structure and Development	differentiation of T lymphocytes	2.55E-05	CD3D,IFNG,IL10,IL2RA	4
Infectious Disease	sepsis	2.56E-05	F8,IFNG,IL10,IL8,ITGB2	5
Hematological System Development and Function	migration of phagocytes	2.68E-05	IFNG,IL8,ITGB2,PLAU,TIMP1	5
Immune Cell Trafficking	migration of phagocytes	2.68E-05	IFNG,IL8,ITGB2,PLAU,TIMP1	5
Inflammatory Response	migration of phagocytes	2.68E-05	IFNG,IL8,ITGB2,PLAU,TIMP1	5
Cellular Movement	migration of phagocytes	2.68E-05	IFNG,IL8,ITGB2,PLAU,TIMP1	5
Hematological System Development and Function	differentiation of blood cells	2.71E-05	CD3D,IFNG,IL10,IL2RA,IL8,MYC,TIMP1	7
Cellular Development	differentiation of blood cells	2.71E-05	CD3D,IFNG,IL10,IL2RA,IL8,MYC,TIMP1	7
Cell-To-Cell Signaling and Interaction	adhesion of granulocytes	2.76E-05	IFNG,IL8,ITGB2,PLAU	4
Hematological System Development and Function	adhesion of granulocytes	2.76E-05	IFNG,IL8,ITGB2,PLAU	4
Immune Cell Trafficking	adhesion of granulocytes	2.76E-05	IFNG,IL8,ITGB2,PLAU	4
Tissue Development	adhesion of granulocytes	2.76E-05	IFNG,IL8,ITGB2,PLAU	4
Cell-To-Cell Signaling and Interaction	binding of phagocytes	2.76E-05	IL10,IL8,ITGB2,SFTPA1	4
Hematological System Development and Function	binding of phagocytes	2.76E-05	IL10,IL8,ITGB2,SFTPA1	4
Inflammatory Response	binding of phagocytes	2.76E-05	IL10,IL8,ITGB2,SFTPA1	4
Cellular Growth and Proliferation	generation of cells	2.76E-05	FSHB,IL10,MYC,TOB2	4
Tissue Development	generation of cells	2.76E-05	FSHB,IL10,MYC,TOB2	4
Cell Death and Survival	killing of tumor cell lines	2.76E-05	CD247,IFNG,PLAU,TP53	4
Cell-To-Cell Signaling and Interaction	response of myeloid cells	2.76E-05	IFNG,IL8,ITGB2,SFTPA1	4
Cellular Growth and Proliferation	formation of cells	2.81E-05	IFNG,IL10,IL8,MYC,TP53	5
Cell Death and Survival	cell viability of dendritic cells	2.84E-05	IFNG,IL10,MX1	3
Cell Cycle	interphase of fibroblasts	2.84E-05	ID3,MYC,TP53	3
Cell Death and Survival	apoptosis of prostate cancer cell lines	3.05E-05	ACACA,MYC,PLAU,PRKAR1A,PTGS2,TP53	6
Hematological Disease	eosinophilia	3.21E-05	CAPN3,CD247,IFNG,IL2RA	4
Immunological Disease	eosinophilia	3.21E-05	CAPN3,CD247,IFNG,IL2RA	4
Cellular Growth and Proliferation	proliferation of prostate cancer cell lines	3.21E-05	ACACA,IFNG,IL8,MYC,PDCD10,PRKAR1A,TP53	7
Cellular Development	proliferation of prostate cancer cell lines	3.21E-05	ACACA,IFNG,IL8,MYC,PDCD10,PRKAR1A,TP53	7
Cardiovascular System Development and Function	movement of vascular endothelial cells	3.21E-05	ID3,IL2RA,IL8,PTGS2,TIMP1	5
Cellular Movement	movement of vascular endothelial cells	3.21E-05	ID3,IL2RA,IL8,PTGS2,TIMP1	5
Cancer	hematological neoplasia	3.24E-05	BCAT1,CD247,CDK2,F8,ID3,IFNG,IL10,IL2RA,IL8,ITGB2,MYC,PTGS2,SOD2,TIMP1,TP53	15
Hematological Disease	hematological neoplasia	3.24E-05	BCAT1,CD247,CDK2,F8,ID3,IFNG,IL10,IL2RA,IL8,ITGB2,MYC,PTGS2,SOD2,TIMP1,TP53	15
Cell Cycle	S phase of brain cancer cell lines	3.33E-05	IFNG,TP53	2
Cell Cycle	arrest in G2/M phase transition of brain cancer cell lines	3.33E-05	PLAU,TP53	2
Small Molecule Biochemistry	metabolism of glutamine	3.33E-05	ME1,MYC	2
Amino Acid Metabolism	metabolism of glutamine	3.33E-05	ME1,MYC	2
Cellular Assembly and Organization	rearrangement of microtubule organizing centers	3.33E-05	CD247,CD3E	2
Gene Expression	binding of Sp1 binding site	3.37E-05	IFNG,SOD2,TP53	3
Cellular Growth and Proliferation	proliferation of lymphoma cell lines	3.66E-05	ID3,IFNG,IL10,MYC,TP53	5
Cellular Development	proliferation of lymphoma cell lines	3.66E-05	ID3,IFNG,IL10,MYC,TP53	5
Cellular Growth and Proliferation	proliferation of leukemia cell lines	3.77E-05	IFNG,MYC,PLAU,PRKACA,PRKAR1A,TP53	6
Cellular Development	proliferation of leukemia cell lines	3.77E-05	IFNG,MYC,PLAU,PRKACA,PRKAR1A,TP53	6
Cancer	bile duct cancer	3.98E-05	PGK1,PLAU,PTGS2,TP53	4
Gastrointestinal Disease	bile duct cancer	3.98E-05	PGK1,PLAU,PTGS2,TP53	4
Hepatic System Disease	bile duct cancer	3.98E-05	PGK1,PLAU,PTGS2,TP53	4
Inflammatory Disease	inflammatory demyelinating disease	4.01E-05	IFNG,IL10,IL2RA,MX1,PTGS2,TIMP1	6
Neurological Disease	inflammatory demyelinating disease	4.01E-05	IFNG,IL10,IL2RA,MX1,PTGS2,TIMP1	6
Free Radical Scavenging	quantity of reactive oxygen species	4.26E-05	IL8,MYC,SOD2,TP53	4
Molecular Transport	quantity of reactive oxygen species	4.26E-05	IL8,MYC,SOD2,TP53	4
Infectious Disease	replication of RNA virus	4.43E-05	CAPN3,CYP17A1,IFNG,IL8,MX1,MYC,PLAU,PRKACA,TP53	9
DNA Replication, Recombination, and Repair	degradation of DNA	4.52E-05	IFNG,MYC,PTGS2,SOD2,TP53	5
Cell Death and Survival	apoptosis of macrophages	4.60E-05	IFNG,SOD2,TP53	3
Dermatological Diseases and Conditions	hyperkeratosis	4.60E-05	IL10,IL8,PTGS2	3
Organismal Injury and Abnormalities	hyperkeratosis	4.60E-05	IL10,IL8,PTGS2	3
Inflammatory Response	Dermatitis	4.90E-05	CYP17A1,IFNG,IL10,IL2RA,IL8,MX1,SFN,TIMP1	8
Inflammatory Disease	Dermatitis	4.90E-05	CYP17A1,IFNG,IL10,IL2RA,IL8,MX1,SFN,TIMP1	8
Dermatological Diseases and Conditions	Dermatitis	4.90E-05	CYP17A1,IFNG,IL10,IL2RA,IL8,MX1,SFN,TIMP1	8
Free Radical Scavenging	production of superoxide	5.20E-05	IFNG,IL10,ITGB2,SFTPA1	4
Hematological System Development and Function	quantity of mononuclear leukocytes	5.20E-05	IFNG,IL10,IL2RA,IL8	4
Tissue Morphology	quantity of mononuclear leukocytes	5.20E-05	IFNG,IL10,IL2RA,IL8	4
Cancer	endocrine gland tumor	5.23E-05	DKC1,IL10,MYC,PLAU,PRKAR1A,PTGS2,TIMP1,TP53,TSHR	9
Vitamin and Mineral Metabolism	synthesis of terpenoid	5.30E-05	CYP17A1,FSHB,HNF4A,IFNG,TP53	5
Lipid Metabolism	synthesis of terpenoid	5.30E-05	CYP17A1,FSHB,HNF4A,IFNG,TP53	5
Small Molecule Biochemistry	synthesis of terpenoid	5.30E-05	CYP17A1,FSHB,HNF4A,IFNG,TP53	5
Cell Death and Survival	apoptosis of endocrine cells	5.31E-05	IFNG,IL10,MYC	3
Hematological Disease	eosinophilic inflammation	5.31E-05	CAPN3,IFNG,IL2RA	3
Immunological Disease	eosinophilic inflammation	5.31E-05	CAPN3,IFNG,IL2RA	3
Inflammatory Disease	eosinophilic inflammation	5.31E-05	CAPN3,IFNG,IL2RA	3
Cancer	thyroid cancer	5.49E-05	MYC,PRKAR1A,PTGS2,TIMP1,TP53,TSHR	6
Endocrine System Disorders	thyroid cancer	5.49E-05	MYC,PRKAR1A,PTGS2,TIMP1,TP53,TSHR	6
Cancer	adenoma	5.96E-05	DKC1,MYC,PTGS2,TP53,TSHR	5
Cell-To-Cell Signaling and Interaction	quantity of focal adhesions	6.09E-05	MYC,SOD2,TP53	3
Tissue Development	quantity of focal adhesions	6.09E-05	MYC,SOD2,TP53	3
Cellular Assembly and Organization	quantity of focal adhesions	6.09E-05	MYC,SOD2,TP53	3
Cell Death and Survival	cell viability of tumor cell lines	6.49E-05	CDK2,IFNG,IL10,IL8,MYC,PLAU,PSMA6,PTGS2,SFN,SOD2,TP53	11
Cell Cycle	arrest in G0/G1 phase transition of lung cancer cell lines	6.65E-05	IFNG,TP53	2
Cellular Growth and Proliferation	contact growth inhibition of melanoma cell lines	6.65E-05	IFNG,TP53	2
Cell-To-Cell Signaling and Interaction	contact growth inhibition of melanoma cell lines	6.65E-05	IFNG,TP53	2
Cell Cycle	contact growth inhibition of melanoma cell lines	6.65E-05	IFNG,TP53	2
Cellular Development	epithelial-mesenchymal transition of endometrial cancer cell lines	6.65E-05	MYC,TP53	2
Hematological Disease	idiopathic eosinophilia	6.65E-05	IFNG,IL2RA	2
Immunological Disease	idiopathic eosinophilia	6.65E-05	IFNG,IL2RA	2
Immune Cell Trafficking	invasion of blood-derived mast cells	6.65E-05	IFNG,TIMP1	2
Inflammatory Response	invasion of blood-derived mast cells	6.65E-05	IFNG,TIMP1	2
Cellular Movement	invasion of blood-derived mast cells	6.65E-05	IFNG,TIMP1	2
Hypersensitivity Response	invasion of blood-derived mast cells	6.65E-05	IFNG,TIMP1	2
Cell Morphology	morphology of melanoma cell lines	6.65E-05	SOD2,TP53	2
Cardiovascular System Development and Function	permeability of microvascular endothelial cells	6.65E-05	IFNG,PLAU	2
Cellular Function and Maintenance	permeability of microvascular endothelial cells	6.65E-05	IFNG,PLAU	2
Cell Morphology	permeability of microvascular endothelial cells	6.65E-05	IFNG,PLAU	2
Cell Death and Survival	apoptosis of fibroblasts	6.68E-05	IFNG,IL10,MYC,TP53	4
Cell Death and Survival	cell death of thyroid tumor cell lines	6.95E-05	IFNG,MYC,TP53	3
Cardiovascular System Development and Function	cell movement of microvascular endothelial cells	6.95E-05	IL2RA,IL8,TIMP1	3
Cellular Movement	cell movement of microvascular endothelial cells	6.95E-05	IL2RA,IL8,TIMP1	3
Cellular Growth and Proliferation	proliferation of synovial cells	6.95E-05	IL10,PLAU,TP53	3
Connective Tissue Development and Function	proliferation of synovial cells	6.95E-05	IL10,PLAU,TP53	3
Hematological System Development and Function	quantity of phagocytes	6.95E-05	IFNG,IL10,IL8	3
Inflammatory Response	quantity of phagocytes	6.95E-05	IFNG,IL10,IL8	3
Tissue Morphology	quantity of phagocytes	6.95E-05	IFNG,IL10,IL8	3
Molecular Transport	concentration of lipid	7.59E-05	GRINA,IFNG,IL10,IL8,PTGS2,TIMP1	6
Lipid Metabolism	concentration of lipid	7.59E-05	GRINA,IFNG,IL10,IL8,PTGS2,TIMP1	6
Small Molecule Biochemistry	concentration of lipid	7.59E-05	GRINA,IFNG,IL10,IL8,PTGS2,TIMP1	6
Cell Death and Survival	cell viability of breast cancer cell lines	7.74E-05	CDK2,PTGS2,SFN,SOD2,TP53	5
Inflammatory Response	inflammation of liver	7.74E-05	IFNG,IL10,IL8,SOD2,TIMP1	5
Gastrointestinal Disease	inflammation of liver	7.74E-05	IFNG,IL10,IL8,SOD2,TIMP1	5
Inflammatory Disease	inflammation of liver	7.74E-05	IFNG,IL10,IL8,SOD2,TIMP1	5
Hepatic System Disease	inflammation of liver	7.74E-05	IFNG,IL10,IL8,SOD2,TIMP1	5
Digestive System Development and Function	inflammation of liver	7.74E-05	IFNG,IL10,IL8,SOD2,TIMP1	5
Hepatic System Development and Function	inflammation of liver	7.74E-05	IFNG,IL10,IL8,SOD2,TIMP1	5
Organ Development	inflammation of liver	7.74E-05	IFNG,IL10,IL8,SOD2,TIMP1	5
Cellular Growth and Proliferation	proliferation of tumor cells	7.79E-05	EDN3,ID3,IL10,MYC,PTGS2,TP53	6
Cancer	proliferation of tumor cells	7.79E-05	EDN3,ID3,IL10,MYC,PTGS2,TP53	6
Cellular Development	proliferation of tumor cells	7.79E-05	EDN3,ID3,IL10,MYC,PTGS2,TP53	6
Tumor Morphology	proliferation of tumor cells	7.79E-05	EDN3,ID3,IL10,MYC,PTGS2,TP53	6
Cellular Growth and Proliferation	colony formation of colon cancer cell lines	7.88E-05	IFNG,PTGS2,TP53	3
Neurological Disease	hereditary central nervous system demyelinating disease	7.88E-05	HNF4A,PTGS2,SOD2	3
Psychological Disorders	hereditary central nervous system demyelinating disease	7.88E-05	HNF4A,PTGS2,SOD2	3
Lipid Metabolism	fatty acid metabolism	8.00E-05	IFNG,IL10,IL8,ME1,PTGS2,SFTPA1,TP53	7
Small Molecule Biochemistry	fatty acid metabolism	8.00E-05	IFNG,IL10,IL8,ME1,PTGS2,SFTPA1,TP53	7
Cellular Movement	migration of breast cancer cell lines	8.20E-05	GRINA,IL8,MYC,PLAU,SFN,TIMP1	6
Cell-To-Cell Signaling and Interaction	adhesion of epithelial cells	8.44E-05	ITGB2,PLAU,SOD2,TIMP1	4
Tissue Development	adhesion of epithelial cells	8.44E-05	ITGB2,PLAU,SOD2,TIMP1	4
Cell-To-Cell Signaling and Interaction	communication of cells	8.65E-05	CAPN3,CD3E,EDN3,FSHB,HYAL2,IFNG,IL2RA,IL8,MX1,PLAU,PRKAR1A,SFN,TSHR	13
Hematological System Development and Function	Lymphocyte migration	8.93E-05	IL10,IL8,ITGB2,PLAU,TIMP1	5
Immune Cell Trafficking	Lymphocyte migration	8.93E-05	IL10,IL8,ITGB2,PLAU,TIMP1	5
Cellular Movement	Lymphocyte migration	8.93E-05	IL10,IL8,ITGB2,PLAU,TIMP1	5
Infectious Disease	replication of Influenza A virus	9.02E-05	CYP17A1,IFNG,MX1,MYC,PLAU,PRKACA,TP53	7
Hematological System Development and Function	cell movement of myeloid cells	9.07E-05	EDN3,IFNG,IL10,IL8,ITGB2,PLAU	6
Immune Cell Trafficking	cell movement of myeloid cells	9.07E-05	EDN3,IFNG,IL10,IL8,ITGB2,PLAU	6
Cellular Movement	cell movement of myeloid cells	9.07E-05	EDN3,IFNG,IL10,IL8,ITGB2,PLAU	6
Cellular Movement	invasion of cells	9.37E-05	CD53,IFNG,IL8,MX1,MYC,PLAU,PTGS2,SOD2,TIMP1,TP53	10
Cell Cycle	arrest in G0/G1 phase transition of tumor cell lines	9.97E-05	IFNG,MYC,TP53	3
Hematological System Development and Function	quantity of hematopoietic progenitor cells	9.97E-05	IFNG,IL10,IL8	3
Tissue Morphology	quantity of hematopoietic progenitor cells	9.97E-05	IFNG,IL10,IL8	3
Hematopoiesis	quantity of hematopoietic progenitor cells	9.97E-05	IFNG,IL10,IL8	3
Cellular Movement	transmigration of cells	9.97E-05	ID3,IFNG,IL8,ITGB2	4
Cell-To-Cell Signaling and Interaction	activation of myeloid cells	1.05E-04	HYAL2,IFNG,IL8,ITGB2	4
Hematological System Development and Function	activation of myeloid cells	1.05E-04	HYAL2,IFNG,IL8,ITGB2	4
Immune Cell Trafficking	activation of myeloid cells	1.05E-04	HYAL2,IFNG,IL8,ITGB2	4
Inflammatory Response	activation of myeloid cells	1.05E-04	HYAL2,IFNG,IL8,ITGB2	4
Inflammatory Disease	Asthma	1.06E-04	IFNG,IL10,IL2RA,PTGS2,SCGB3A2	5
Respiratory Disease	Asthma	1.06E-04	IFNG,IL10,IL2RA,PTGS2,SCGB3A2	5
Cell Death and Survival	cell death of hepatoma cell lines	1.10E-04	CD247,IFNG,MYC,PTGS2,TP53	5
Cell Signaling	quantity of Ca2+	1.11E-04	CD247,IFNG,IL8,PLAU,PRND,SFTPA1	6
Molecular Transport	quantity of Ca2+	1.11E-04	CD247,IFNG,IL8,PLAU,PRND,SFTPA1	6
Vitamin and Mineral Metabolism	quantity of Ca2+	1.11E-04	CD247,IFNG,IL8,PLAU,PRND,SFTPA1	6
Inflammatory Disease	antineutrophil cytoplasmic antibody-associated vasculitis	1.11E-04	IL2RA,IL8	2
Cardiovascular Disease	antineutrophil cytoplasmic antibody-associated vasculitis	1.11E-04	IL2RA,IL8	2
Small Molecule Biochemistry	binding of proteoglycan	1.11E-04	IFNG,SFTPA1	2
Carbohydrate Metabolism	binding of proteoglycan	1.11E-04	IFNG,SFTPA1	2
Immunological Disease	severe combined immunodeficiency, autosomal recessive, T cell-negative, B cell-positive, NK cell-positive	1.11E-04	CD3D,CD3E	2
Developmental Disorder	severe combined immunodeficiency, autosomal recessive, T cell-negative, B cell-positive, NK cell-positive	1.11E-04	CD3D,CD3E	2
Hereditary Disorder	severe combined immunodeficiency, autosomal recessive, T cell-negative, B cell-positive, NK cell-positive	1.11E-04	CD3D,CD3E	2
Cellular Movement	chemotaxis of cells	1.20E-04	EDN3,IFNG,IL10,IL8,ITGB2,PLAU,PTGS2	7
Cell Death and Survival	apoptosis of dermal cells	1.24E-04	IFNG,IL10,TP53	3
Cell-To-Cell Signaling and Interaction	phagocytosis of phagocytes	1.24E-04	IFNG,ITGB2,SFTPA1	3
Inflammatory Response	phagocytosis of phagocytes	1.24E-04	IFNG,ITGB2,SFTPA1	3
Cellular Function and Maintenance	phagocytosis of phagocytes	1.24E-04	IFNG,ITGB2,SFTPA1	3
Cell-To-Cell Signaling and Interaction	signal transduction	1.33E-04	CAPN3,CD3E,EDN3,FSHB,IFNG,IL2RA,IL8,MX1,PLAU,PRKAR1A,SFN,TSHR	12
Organismal Survival	survival of organism	1.33E-04	MYC,PTGS2,SFTPA1,SOD2,TP53	5
Carbohydrate Metabolism	binding of polysaccharide	1.37E-04	IFNG,IL10,SFTPA1	3
Molecular Transport	concentration of eicosanoid	1.37E-04	IFNG,IL8,PTGS2	3
Lipid Metabolism	concentration of eicosanoid	1.37E-04	IFNG,IL8,PTGS2	3
Small Molecule Biochemistry	concentration of eicosanoid	1.37E-04	IFNG,IL8,PTGS2	3
Cellular Movement	migration of connective tissue cells	1.37E-04	HYAL2,PLAU,TP53	3
DNA Replication, Recombination, and Repair	DNA replication	1.38E-04	CDK2,IL10,IL8,PTGS2,TP53	5
Infectious Disease	infection of respiratory tract	1.38E-04	CD247,CD3E,IL10,PTGS2,TIMP1	5
Respiratory Disease	infection of respiratory tract	1.38E-04	CD247,CD3E,IL10,PTGS2,TIMP1	5
Cardiovascular System Development and Function	vasculogenesis	1.42E-04	ID3,IFNG,IL10,IL8,PIGF,PTGS2,TP53	7
Organismal Development	vasculogenesis	1.42E-04	ID3,IFNG,IL10,IL8,PIGF,PTGS2,TP53	7
DNA Replication, Recombination, and Repair	synthesis of DNA	1.46E-04	CDK2,IFNG,IL8,MYC,PTGS2,TP53	6
Immunological Disease	hypersensitive reaction	1.50E-04	IFNG,IL10,IL2RA,IL8,MX1,SOD2,TIMP1	7
Cell Death and Survival	colony survival of cells	1.52E-04	IFNG,IL10,TP53	3
Cellular Function and Maintenance	colony survival of cells	1.52E-04	IFNG,IL10,TP53	3
Cell-To-Cell Signaling and Interaction	immune response of neutrophils	1.52E-04	IL8,ITGB2,SFTPA1	3
Hematological System Development and Function	immune response of neutrophils	1.52E-04	IL8,ITGB2,SFTPA1	3
Inflammatory Response	immune response of neutrophils	1.52E-04	IL8,ITGB2,SFTPA1	3
Hematological System Development and Function	migration of neutrophils	1.52E-04	IL8,ITGB2,PLAU	3
Immune Cell Trafficking	migration of neutrophils	1.52E-04	IL8,ITGB2,PLAU	3
Inflammatory Response	migration of neutrophils	1.52E-04	IL8,ITGB2,PLAU	3
Cellular Movement	migration of neutrophils	1.52E-04	IL8,ITGB2,PLAU	3
Cell-To-Cell Signaling and Interaction	phagocytosis of myeloid cells	1.52E-04	IFNG,ITGB2,SFTPA1	3
Hematological System Development and Function	phagocytosis of myeloid cells	1.52E-04	IFNG,ITGB2,SFTPA1	3
Inflammatory Response	phagocytosis of myeloid cells	1.52E-04	IFNG,ITGB2,SFTPA1	3
Cellular Function and Maintenance	phagocytosis of myeloid cells	1.52E-04	IFNG,ITGB2,SFTPA1	3
Inflammatory Disease	vasculitis	1.52E-04	IL10,IL2RA,IL8	3
Cardiovascular Disease	vasculitis	1.52E-04	IL10,IL2RA,IL8	3
Cell Death and Survival	apoptosis of colon cancer cell lines	1.57E-04	IFNG,MYC,PTGS2,SFN,TIMP1,TP53	6
Cancer	tumorigenesis of cells	1.58E-04	MYC,PRKAR1A,SOD2,TP53	4
Cancer	hematologic cancer	1.60E-04	BCAT1,CD247,CDK2,IFNG,IL10,IL8,ITGB2,MYC,PTGS2,SOD2,TIMP1,TP53	12
Hematological Disease	hematologic cancer	1.60E-04	BCAT1,CD247,CDK2,IFNG,IL10,IL8,ITGB2,MYC,PTGS2,SOD2,TIMP1,TP53	12
Gastrointestinal Disease	acute pancreatitis	1.65E-04	F8,PTGS2	2
Inflammatory Disease	acute pancreatitis	1.65E-04	F8,PTGS2	2
Endocrine System Disorders	acute pancreatitis	1.65E-04	F8,PTGS2	2
Cell Death and Survival	apoptosis of dermal fibroblasts	1.65E-04	IFNG,IL10	2
Cell Death and Survival	apoptosis of trophoblast cells	1.65E-04	IFNG,IL10	2
Embryonic Development	apoptosis of trophoblast cells	1.65E-04	IFNG,IL10	2
Hematological System Development and Function	arrest in cell rolling of eosinophils	1.65E-04	IL8,ITGB2	2
Immune Cell Trafficking	arrest in cell rolling of eosinophils	1.65E-04	IL8,ITGB2	2
Cellular Movement	arrest in cell rolling of eosinophils	1.65E-04	IL8,ITGB2	2
Hypersensitivity Response	arrest in cell rolling of eosinophils	1.65E-04	IL8,ITGB2	2
Cellular Development	differentiation of nervous tissue cell lines	1.65E-04	IL10,TP53	2
Nervous System Development and Function	differentiation of nervous tissue cell lines	1.65E-04	IL10,TP53	2
Inflammatory Response	encephalomyelitis	1.65E-04	IL10,TIMP1	2
Inflammatory Disease	encephalomyelitis	1.65E-04	IL10,TIMP1	2
Neurological Disease	encephalomyelitis	1.65E-04	IL10,TIMP1	2
Cardiovascular System Development and Function	formation of neointima	1.65E-04	PLAU,TIMP1	2
Lymphoid Tissue Structure and Development	formation of neointima	1.65E-04	PLAU,TIMP1	2
Cellular Growth and Proliferation	proliferation of adenocarcinoma cells	1.65E-04	ID3,IL10	2
Cancer	proliferation of adenocarcinoma cells	1.65E-04	ID3,IL10	2
Cellular Development	proliferation of adenocarcinoma cells	1.65E-04	ID3,IL10	2
Tumor Morphology	proliferation of adenocarcinoma cells	1.65E-04	ID3,IL10	2
Free Radical Scavenging	removal of reactive oxygen species	1.65E-04	SOD2,TP53	2
Cell Death and Survival	survival of erythroid progenitor cells	1.65E-04	IFNG,IL8	2
Hematological System Development and Function	survival of erythroid progenitor cells	1.65E-04	IFNG,IL8	2
Free Radical Scavenging	production of hydrogen peroxide	1.67E-04	IFNG,PTGS2,SOD2	3
Small Molecule Biochemistry	production of hydrogen peroxide	1.67E-04	IFNG,PTGS2,SOD2	3
Organismal Injury and Abnormalities	endometriosis	1.71E-04	BCAT1,CAV2,HYAL2,IL10,IL2RA,IL8,PTGS2,TP53	8
Reproductive System Disease	endometriosis	1.71E-04	BCAT1,CAV2,HYAL2,IL10,IL2RA,IL8,PTGS2,TP53	8
Small Molecule Biochemistry	metabolism of amino acids	1.73E-04	HNF4A,IFNG,ME1,MYC	4
Amino Acid Metabolism	metabolism of amino acids	1.73E-04	HNF4A,IFNG,ME1,MYC	4
Cell Death and Survival	apoptosis of tumor cells	1.76E-04	CDK2,IFNG,IL10,MYC,TP53	5
Tumor Morphology	apoptosis of tumor cells	1.76E-04	CDK2,IFNG,IL10,MYC,TP53	5
Cancer	thyroid carcinoma	1.76E-04	PRKAR1A,PTGS2,TIMP1,TP53,TSHR	5
Endocrine System Disorders	thyroid carcinoma	1.76E-04	PRKAR1A,PTGS2,TIMP1,TP53,TSHR	5
Cell Signaling	synthesis of nitric oxide	1.82E-04	IFNG,PLAU,PTGS2,SOD2	4
Small Molecule Biochemistry	synthesis of nitric oxide	1.82E-04	IFNG,PLAU,PTGS2,SOD2	4
Cancer	benign neoplasia	1.82E-04	DKC1,MYC,PDCD10,PLAU,PSMA6,PTGS2,SOD2,TP53,TSHR	9
Inflammatory Disease	acute respiratory distress syndrome	1.83E-04	IL10,IL8,PTGS2	3
Organismal Injury and Abnormalities	acute respiratory distress syndrome	1.83E-04	IL10,IL8,PTGS2	3
Respiratory Disease	acute respiratory distress syndrome	1.83E-04	IL10,IL8,PTGS2	3
Cell-To-Cell Signaling and Interaction	adhesion of embryonic cell lines	1.83E-04	ITGB2,PLAU,TIMP1	3
Tissue Development	adhesion of embryonic cell lines	1.83E-04	ITGB2,PLAU,TIMP1	3
Embryonic Development	adhesion of embryonic cell lines	1.83E-04	ITGB2,PLAU,TIMP1	3
Cell-To-Cell Signaling and Interaction	adhesion of neutrophils	1.83E-04	IL8,ITGB2,PLAU	3
Hematological System Development and Function	adhesion of neutrophils	1.83E-04	IL8,ITGB2,PLAU	3
Immune Cell Trafficking	adhesion of neutrophils	1.83E-04	IL8,ITGB2,PLAU	3
Inflammatory Response	adhesion of neutrophils	1.83E-04	IL8,ITGB2,PLAU	3
Tissue Development	adhesion of neutrophils	1.83E-04	IL8,ITGB2,PLAU	3
Cellular Growth and Proliferation	arrest in growth of tumor cell lines	1.90E-04	CDK2,IFNG,MYC,TP53	4
Cellular Development	arrest in growth of tumor cell lines	1.90E-04	CDK2,IFNG,MYC,TP53	4
Cellular Movement	invasion of tumor cell lines	1.91E-04	IFNG,IL8,MX1,MYC,PLAU,PTGS2,SOD2,TIMP1,TP53	9
Cellular Growth and Proliferation	proliferation of brain cancer cell lines	1.98E-04	HNF4A,IFNG,IL8,SOD2,TP53	5
Cellular Development	proliferation of brain cancer cell lines	1.98E-04	HNF4A,IFNG,IL8,SOD2,TP53	5
Molecular Transport	secretion of molecule	1.98E-04	EDN3,IL10,IL8,PTGS2,TSHR	5
Cell-To-Cell Signaling and Interaction	adhesion of epithelial cell lines	2.01E-04	ITGB2,PLAU,TIMP1	3
Tissue Development	adhesion of epithelial cell lines	2.01E-04	ITGB2,PLAU,TIMP1	3
Hair and Skin Development and Function	adhesion of epithelial cell lines	2.01E-04	ITGB2,PLAU,TIMP1	3
Cell Cycle	arrest in G1 phase of bone cancer cell lines	2.01E-04	CDK2,MYC,TP53	3
Cell Death and Survival	cell death of smooth muscle cells	2.01E-04	IFNG,IL8,TP53	3
Cellular Assembly and Organization	quantity of filaments	2.01E-04	ITGB2,MYC,TP53	3
Hematological System Development and Function	transmigration of mononuclear leukocytes	2.01E-04	IFNG,IL8,ITGB2	3
Immune Cell Trafficking	transmigration of mononuclear leukocytes	2.01E-04	IFNG,IL8,ITGB2	3
Cellular Movement	transmigration of mononuclear leukocytes	2.01E-04	IFNG,IL8,ITGB2	3
Immunological Disease	allergy	2.04E-04	IFNG,IL10,IL2RA,IL8,MX1,PTGS2,TIMP1	7
Cancer	lymphohematopoietic cancer	2.08E-04	BCAT1,CD247,CDK2,ID3,IFNG,IL10,IL2RA,IL8,ITGB2,MYC,PTGS2,SOD2,TIMP1,TP53	14
Cell Cycle	arrest in interphase of tumor cell lines	2.22E-04	CDK2,IFNG,MYC,PLAU,SFN,TP53	6
Cell Death and Survival	mitotic catastrophe of tumor cell lines	2.31E-04	SFN,TP53	2
Hematological Disease	neutrophilia	2.31E-04	IL10,ITGB2	2
Immunological Disease	neutrophilia	2.31E-04	IL10,ITGB2	2
Organismal Injury and Abnormalities	neutrophilia	2.31E-04	IL10,ITGB2	2
Cell Morphology	orientation of Golgi apparatus	2.31E-04	PDCD10,TP53	2
Cellular Assembly and Organization	orientation of Golgi apparatus	2.31E-04	PDCD10,TP53	2
Tissue Morphology	quantity of colon cancer cell lines	2.31E-04	SFN,TP53	2
Cell-To-Cell Signaling and Interaction	activation of granulocytes	2.38E-04	IFNG,IL8,ITGB2	3
Hematological System Development and Function	activation of granulocytes	2.38E-04	IFNG,IL8,ITGB2	3
Immune Cell Trafficking	activation of granulocytes	2.38E-04	IFNG,IL8,ITGB2	3
Inflammatory Response	activation of granulocytes	2.38E-04	IFNG,IL8,ITGB2	3
Cell-To-Cell Signaling and Interaction	detachment of cells	2.38E-04	CDK2,SOD2,TP53	3
Tissue Development	detachment of cells	2.38E-04	CDK2,SOD2,TP53	3
Cellular Compromise	respiratory burst	2.38E-04	IFNG,IL8,SFTPA1	3
DNA Replication, Recombination, and Repair	DNA damage	2.47E-04	IFNG,MYC,SOD2,TP53	4
Cell Death and Survival	cell death of bone cancer cell lines	2.49E-04	CD247,CDK2,IFNG,MYC,TP53	5
Cancer	malignant ovarian neoplasm	2.57E-04	CDK2,FSHB,IL10,IL8,PLAU,PTGS2,TIMP1,TP53	8
Organismal Injury and Abnormalities	malignant ovarian neoplasm	2.57E-04	CDK2,FSHB,IL10,IL8,PLAU,PTGS2,TIMP1,TP53	8
Endocrine System Disorders	malignant ovarian neoplasm	2.57E-04	CDK2,FSHB,IL10,IL8,PLAU,PTGS2,TIMP1,TP53	8
Reproductive System Disease	malignant ovarian neoplasm	2.57E-04	CDK2,FSHB,IL10,IL8,PLAU,PTGS2,TIMP1,TP53	8
Cell-To-Cell Signaling and Interaction	activation of leukemia cell lines	2.59E-04	CD247,IFNG,IL8	3
Hematological System Development and Function	cell movement of leukocyte cell lines	2.59E-04	IL8,ITGB2,PLAU	3
Immune Cell Trafficking	cell movement of leukocyte cell lines	2.59E-04	IL8,ITGB2,PLAU	3
Cellular Movement	cell movement of leukocyte cell lines	2.59E-04	IL8,ITGB2,PLAU	3
Cell Death and Survival	cell death of cancer cells	2.63E-04	IFNG,IL10,IL8,MYC,TP53	5
Tumor Morphology	cell death of cancer cells	2.63E-04	IFNG,IL10,IL8,MYC,TP53	5
Hematological System Development and Function	T cell migration	2.80E-04	IL10,IL8,ITGB2,PLAU	4
Immune Cell Trafficking	T cell migration	2.80E-04	IL10,IL8,ITGB2,PLAU	4
Cellular Movement	T cell migration	2.80E-04	IL10,IL8,ITGB2,PLAU	4
Cell-mediated Immune Response	T cell migration	2.80E-04	IL10,IL8,ITGB2,PLAU	4
Cellular Growth and Proliferation	proliferation of lung cell lines	2.80E-04	MYC,SOD2,TP53	3
Cellular Development	proliferation of lung cell lines	2.80E-04	MYC,SOD2,TP53	3
Respiratory System Development and Function	proliferation of lung cell lines	2.80E-04	MYC,SOD2,TP53	3
Cellular Development	senescence of lung cell lines	2.80E-04	ME1,MYC,TP53	3
Cell Cycle	senescence of lung cell lines	2.80E-04	ME1,MYC,TP53	3
Respiratory System Development and Function	senescence of lung cell lines	2.80E-04	ME1,MYC,TP53	3
Hematological System Development and Function	transmigration of phagocytes	2.80E-04	IFNG,IL8,ITGB2	3
Immune Cell Trafficking	transmigration of phagocytes	2.80E-04	IFNG,IL8,ITGB2	3
Inflammatory Response	transmigration of phagocytes	2.80E-04	IFNG,IL8,ITGB2	3
Cellular Movement	transmigration of phagocytes	2.80E-04	IFNG,IL8,ITGB2	3
Cell Cycle	S phase	2.85E-04	CDK2,ID3,IFNG,MYC,TP53	5
Cell Death and Survival	cell death of lymphoma cell lines	2.85E-04	IFNG,IL10,MYC,SOD2,TP53	5
Hematological System Development and Function	differentiation of hematopoietic progenitor cells	2.91E-04	IFNG,IL10,MYC,TIMP1	4
Cellular Development	differentiation of hematopoietic progenitor cells	2.91E-04	IFNG,IL10,MYC,TIMP1	4
Hematopoiesis	differentiation of hematopoietic progenitor cells	2.91E-04	IFNG,IL10,MYC,TIMP1	4
Cellular Growth and Proliferation	proliferation of smooth muscle cells	2.91E-04	IFNG,IL10,IL8,TP53	4
Cellular Development	proliferation of smooth muscle cells	2.91E-04	IFNG,IL10,IL8,TP53	4
Skeletal and Muscular System Development and Function	proliferation of smooth muscle cells	2.91E-04	IFNG,IL10,IL8,TP53	4
Metabolic Disease	amyloidosis	2.95E-04	CDK2,IL10,IL8,PLAU,PRKACA,PTGS2,SOD2,TIMP1,TP53	9
Cell-To-Cell Signaling and Interaction	adhesion of kidney cell lines	3.03E-04	ITGB2,PLAU,TIMP1	3
Renal and Urological System Development and Function	adhesion of kidney cell lines	3.03E-04	ITGB2,PLAU,TIMP1	3
Tissue Development	adhesion of kidney cell lines	3.03E-04	ITGB2,PLAU,TIMP1	3
Cell Death and Survival	cell viability of cancer cells	3.03E-04	IL10,IL8,TP53	3
Cancer	cell viability of cancer cells	3.03E-04	IL10,IL8,TP53	3
Tumor Morphology	cell viability of cancer cells	3.03E-04	IL10,IL8,TP53	3
Neurological Disease	adrenoleukodystrophy	3.08E-04	PTGS2,SOD2	2
Developmental Disorder	adrenoleukodystrophy	3.08E-04	PTGS2,SOD2	2
Hereditary Disorder	adrenoleukodystrophy	3.08E-04	PTGS2,SOD2	2
Endocrine System Disorders	adrenoleukodystrophy	3.08E-04	PTGS2,SOD2	2
Psychological Disorders	adrenoleukodystrophy	3.08E-04	PTGS2,SOD2	2
Metabolic Disease	adrenoleukodystrophy	3.08E-04	PTGS2,SOD2	2
Cell Death and Survival	apoptosis of RPE cells	3.08E-04	MYC,PLAU	2
Cell Cycle	arrest in G1 phase of brain cancer cell lines	3.08E-04	IFNG,TP53	2
Cellular Growth and Proliferation	proliferation of liver cell lines	3.08E-04	MYC,PTGS2	2
Cellular Development	proliferation of liver cell lines	3.08E-04	MYC,PTGS2	2
Hepatic System Development and Function	proliferation of liver cell lines	3.08E-04	MYC,PTGS2	2
Cellular Growth and Proliferation	stimulation of phagocytes	3.08E-04	IFNG,IL8	2
Cell-To-Cell Signaling and Interaction	stimulation of phagocytes	3.08E-04	IFNG,IL8	2
Hematological System Development and Function	stimulation of phagocytes	3.08E-04	IFNG,IL8	2
Inflammatory Response	stimulation of phagocytes	3.08E-04	IFNG,IL8	2
Hematological System Development and Function	cell movement of neutrophils	3.55E-04	EDN3,IL8,ITGB2,PLAU	4
Immune Cell Trafficking	cell movement of neutrophils	3.55E-04	EDN3,IL8,ITGB2,PLAU	4
Inflammatory Response	cell movement of neutrophils	3.55E-04	EDN3,IL8,ITGB2,PLAU	4
Cellular Movement	cell movement of neutrophils	3.55E-04	EDN3,IL8,ITGB2,PLAU	4
Cell Cycle	S phase of tumor cell lines	3.82E-04	CDK2,IFNG,MYC,TP53	4
Inflammatory Response	inflammation of lung	3.88E-04	IFNG,IL10,IL8,PTGS2,SFTPA1	5
Respiratory Disease	inflammation of lung	3.88E-04	IFNG,IL10,IL8,PTGS2,SFTPA1	5
Cell Cycle	G1/S phase transition of lung cancer cell lines	3.95E-04	MYC,TP53	2
Cell Cycle	S phase of fibroblasts	3.95E-04	ID3,TP53	2
Connective Tissue Development and Function	S phase of fibroblasts	3.95E-04	ID3,TP53	2
Cell Cycle	arrest in G2 phase of fibroblasts	3.95E-04	MYC,TP53	2
Connective Tissue Development and Function	arrest in G2 phase of fibroblasts	3.95E-04	MYC,TP53	2
Cell Death and Survival	cell death of astrocytes	3.95E-04	IFNG,IL8	2
Cellular Growth and Proliferation	induction of T lymphocytes	3.95E-04	IFNG,IL10	2
Cell-To-Cell Signaling and Interaction	induction of T lymphocytes	3.95E-04	IFNG,IL10	2
Hematological System Development and Function	induction of T lymphocytes	3.95E-04	IFNG,IL10	2
Cell Death and Survival	killing of B-lymphocyte derived cell lines	3.95E-04	CD247,MYC	2
Cellular Growth and Proliferation	proliferation of carcinoma	3.95E-04	MYC,TP53	2
Cancer	proliferation of carcinoma	3.95E-04	MYC,TP53	2
Cellular Development	proliferation of carcinoma	3.95E-04	MYC,TP53	2
Tumor Morphology	proliferation of carcinoma	3.95E-04	MYC,TP53	2
Free Radical Scavenging	quantity of superoxide	3.95E-04	IL8,SOD2	2
Molecular Transport	quantity of superoxide	3.95E-04	IL8,SOD2	2
Cell Cycle	re-entry into S phase of bone cancer cell lines	3.95E-04	CDK2,MYC	2
Cancer	thyroid adenoma	3.95E-04	PTGS2,TSHR	2
Inflammatory Disease	Multiple Sclerosis	4.07E-04	IFNG,IL10,IL2RA,MX1,PTGS2	5
Skeletal and Muscular Disorders	Multiple Sclerosis	4.07E-04	IFNG,IL10,IL2RA,MX1,PTGS2	5
Neurological Disease	Multiple Sclerosis	4.07E-04	IFNG,IL10,IL2RA,MX1,PTGS2	5
Cell Death and Survival	fragmentation of DNA	4.12E-04	IFNG,PTGS2,SOD2,TP53	4
DNA Replication, Recombination, and Repair	fragmentation of DNA	4.12E-04	IFNG,PTGS2,SOD2,TP53	4
Vitamin and Mineral Metabolism	synthesis of steroid	4.12E-04	CYP17A1,FSHB,IFNG,TP53	4
Lipid Metabolism	synthesis of steroid	4.12E-04	CYP17A1,FSHB,IFNG,TP53	4
Small Molecule Biochemistry	synthesis of steroid	4.12E-04	CYP17A1,FSHB,IFNG,TP53	4
Cardiovascular System Development and Function	migration of vascular endothelial cells	4.27E-04	ID3,IL2RA,PTGS2,TIMP1	4
Cellular Movement	migration of vascular endothelial cells	4.27E-04	ID3,IL2RA,PTGS2,TIMP1	4
Cell Cycle	interphase	4.29E-04	BCAT1,CDK2,ID3,IFNG,MYC,PLAU,SFN,TP53	8
Hematological System Development and Function	differentiation of erythroid progenitor cells	4.34E-04	IFNG,MYC,TIMP1	3
Cellular Development	differentiation of erythroid progenitor cells	4.34E-04	IFNG,MYC,TIMP1	3
Hematopoiesis	differentiation of erythroid progenitor cells	4.34E-04	IFNG,MYC,TIMP1	3
Cell Cycle	cell cycle progression of breast cancer cell lines	4.63E-04	MYC,SFN,TP53	3
Cell-To-Cell Signaling and Interaction	response of mononuclear leukocytes	4.63E-04	IFNG,IL10,SFTPA1	3
Cellular Development	senescence of fibroblast cell lines	4.63E-04	ME1,MYC,TP53	3
Cell Cycle	senescence of fibroblast cell lines	4.63E-04	ME1,MYC,TP53	3
Connective Tissue Development and Function	senescence of fibroblast cell lines	4.63E-04	ME1,MYC,TP53	3
Small Molecule Biochemistry	synthesis of nucleotide	4.71E-04	IFNG,ME1,PTGS2,TP53,TSHR	5
Nucleic Acid Metabolism	synthesis of nucleotide	4.71E-04	IFNG,ME1,PTGS2,TP53,TSHR	5
Hematological System Development and Function	cell movement of monocytes	4.75E-04	IFNG,IL10,IL8,ITGB2	4
Immune Cell Trafficking	cell movement of monocytes	4.75E-04	IFNG,IL10,IL8,ITGB2	4
Inflammatory Response	cell movement of monocytes	4.75E-04	IFNG,IL10,IL8,ITGB2	4
Cellular Movement	cell movement of monocytes	4.75E-04	IFNG,IL10,IL8,ITGB2	4
Cell Death and Survival	apoptosis of myeloid leukemia cells	4.92E-04	IFNG,TP53	2
Tumor Morphology	apoptosis of myeloid leukemia cells	4.92E-04	IFNG,TP53	2
Gene Expression	binding of interferon-stimulated response element	4.92E-04	IFNG,PLAU	2
Cellular Development	development of epithelial cells	4.92E-04	CD3E,TIMP1	2
Tissue Development	development of epithelial cells	4.92E-04	CD3E,TIMP1	2
Cell Morphology	morphology of breast cell lines	4.92E-04	MYC,TP53	2
Reproductive System Development and Function	morphology of breast cell lines	4.92E-04	MYC,TP53	2
Hematological System Development and Function	quantity of monocytes	4.92E-04	IFNG,IL8	2
Inflammatory Response	quantity of monocytes	4.92E-04	IFNG,IL8	2
Tissue Morphology	quantity of monocytes	4.92E-04	IFNG,IL8	2
Small Molecule Biochemistry	synthesis of nitrite	4.92E-04	IFNG,TP53	2
Cell Death and Survival	apoptosis of fibrosarcoma cell lines	4.95E-04	IFNG,SOD2,TP53	3
Cell Death and Survival	cytotoxicity of cells	5.09E-04	CD247,IFNG,ITGB2,TP53	4
Cellular Compromise	cytotoxicity of cells	5.09E-04	CD247,IFNG,ITGB2,TP53	4
Cell Death and Survival	apoptosis of lung cancer cell lines	5.17E-04	ID3,MYC,PTGS2,TP53,WNT2	5
Cardiovascular Disease	vascular disease	5.18E-04	CD53,IL10,IL2RA,IL8,ITGB2,PDCD10,PLAU,PTGS2,SOD2,TIMP1	10
Inflammatory Response	immune response of cells	5.27E-04	IFNG,IL10,ITGB2,SFTPA1	4
Cell Death and Survival	apoptosis of granulocytes	5.27E-04	IFNG,IL8,ITGB2	3
Cell Death and Survival	cell viability of mononuclear leukocytes	5.27E-04	IL10,IL8,MYC	3
Cellular Growth and Proliferation	stimulation of leukocytes	5.27E-04	IFNG,IL10,IL8	3
Cell-To-Cell Signaling and Interaction	stimulation of leukocytes	5.27E-04	IFNG,IL10,IL8	3
Hematological System Development and Function	stimulation of leukocytes	5.27E-04	IFNG,IL10,IL8	3
Cellular Growth and Proliferation	proliferation of breast cancer cell lines	5.37E-04	IFNG,MYC,PIGF,PLAU,SFN,SOD2,TP53	7
Cellular Development	proliferation of breast cancer cell lines	5.37E-04	IFNG,MYC,PIGF,PLAU,SFN,SOD2,TP53	7
Cellular Growth and Proliferation	proliferation of vascular smooth muscle cells	5.96E-04	IL10,IL8,TP53	3
Cellular Development	proliferation of vascular smooth muscle cells	5.96E-04	IL10,IL8,TP53	3
Skeletal and Muscular System Development and Function	proliferation of vascular smooth muscle cells	5.96E-04	IL10,IL8,TP53	3
Cell-To-Cell Signaling and Interaction	binding of red blood cells	6.00E-04	IL8,ITGB2	2
Hematological System Development and Function	binding of red blood cells	6.00E-04	IL8,ITGB2	2
Hematopoiesis	binding of red blood cells	6.00E-04	IL8,ITGB2	2
Cancer	colon adenoma	6.00E-04	PTGS2,TP53	2
Gastrointestinal Disease	colon adenoma	6.00E-04	PTGS2,TP53	2
Organismal Injury and Abnormalities	colon adenoma	6.00E-04	PTGS2,TP53	2
Cellular Growth and Proliferation	colony formation of brain cancer cell lines	6.00E-04	MYC,PLAU	2
Cell-To-Cell Signaling and Interaction	priming of leukocytes	6.00E-04	IL10,IL8	2
Hematological System Development and Function	priming of leukocytes	6.00E-04	IL10,IL8	2
Immune Cell Trafficking	priming of leukocytes	6.00E-04	IL10,IL8	2
Inflammatory Response	priming of leukocytes	6.00E-04	IL10,IL8	2
Cell Death and Survival	apoptosis of lymphocytes	6.02E-04	CD247,IFNG,IL10,TP53	4
Cardiovascular System Development and Function	migration of endothelial cells	6.05E-04	ID3,IL2RA,IL8,PTGS2,TIMP1	5
Cellular Movement	migration of endothelial cells	6.05E-04	ID3,IL2RA,IL8,PTGS2,TIMP1	5
Hematological System Development and Function	migration of antigen presenting cells	6.32E-04	IFNG,IL10,TIMP1	3
Immune Cell Trafficking	migration of antigen presenting cells	6.32E-04	IFNG,IL10,TIMP1	3
Cellular Movement	migration of antigen presenting cells	6.32E-04	IFNG,IL10,TIMP1	3
Organismal Injury and Abnormalities	stenosis	6.32E-04	CDK2,PTGS2,TIMP1	3
Cancer	Waldenstrom's macroglobulinemia	6.47E-04	BCAT1,CD247,CDK2,MYC,PTGS2	5
Hematological Disease	Waldenstrom's macroglobulinemia	6.47E-04	BCAT1,CD247,CDK2,MYC,PTGS2	5
Immunological Disease	Waldenstrom's macroglobulinemia	6.47E-04	BCAT1,CD247,CDK2,MYC,PTGS2	5
Dermatological Diseases and Conditions	plaque psoriasis	6.64E-04	IFNG,IL2RA,IL8,SFN	4
Cancer	non-Hodgkin's disease	6.77E-04	ID3,IFNG,IL10,IL2RA,IL8,MYC,TP53	7
Hematological Disease	non-Hodgkin's disease	6.77E-04	ID3,IFNG,IL10,IL2RA,IL8,MYC,TP53	7
Immunological Disease	non-Hodgkin's disease	6.77E-04	ID3,IFNG,IL10,IL2RA,IL8,MYC,TP53	7
Cellular Development	differentiation of leukemia cell lines	6.85E-04	CDK2,IFNG,MYC,PRKAR1A	4
Cell Death and Survival	apoptosis of hepatoma cell lines	7.07E-04	IFNG,MYC,PTGS2,TP53	4
Cell Death and Survival	cell death of ovarian cancer cell lines	7.07E-04	IFNG,IL8,MYC,TP53	4
Cancer	papillary carcinoma	7.07E-04	PRKAR1A,PTGS2,TIMP1,TSHR	4
Cell Morphology	shape change of tumor cell lines	7.07E-04	IL8,MYC,PLAU,TP53	4
Cell-To-Cell Signaling and Interaction	activation of cytotoxic T cells	7.19E-04	CD247,TP53	2
Hematological System Development and Function	activation of cytotoxic T cells	7.19E-04	CD247,TP53	2
Immune Cell Trafficking	activation of cytotoxic T cells	7.19E-04	CD247,TP53	2
Inflammatory Response	activation of cytotoxic T cells	7.19E-04	CD247,TP53	2
Cellular Growth and Proliferation	arrest in growth of carcinoma cell lines	7.19E-04	IFNG,TP53	2
Cellular Development	arrest in growth of carcinoma cell lines	7.19E-04	IFNG,TP53	2
Cell Death and Survival	cell viability of monocyte-derived dendritic cells	7.19E-04	IFNG,MX1	2
Cardiovascular System Development and Function	chemotaxis of vascular endothelial cells	7.19E-04	IL8,PTGS2	2
Cellular Movement	chemotaxis of vascular endothelial cells	7.19E-04	IL8,PTGS2	2
Cancer	gallbladder cancer	7.19E-04	PTGS2,TP53	2
Gastrointestinal Disease	gallbladder cancer	7.19E-04	PTGS2,TP53	2
Hepatic System Disease	gallbladder cancer	7.19E-04	PTGS2,TP53	2
Cardiovascular Disease	idiopathic dilated cardiomyopathy	7.19E-04	IL10,SOD2	2
Cellular Movement	invasion of bladder cancer cell lines	7.19E-04	PLAU,SOD2	2
Hematological System Development and Function	migration of PBMCs	7.19E-04	IL10,IL8	2
Immune Cell Trafficking	migration of PBMCs	7.19E-04	IL10,IL8	2
Cellular Movement	migration of PBMCs	7.19E-04	IL10,IL8	2
Cellular Function and Maintenance	permeability of cellular membrane	7.19E-04	IL8,TP53	2
Cellular Assembly and Organization	permeability of cellular membrane	7.19E-04	IL8,TP53	2
Cellular Growth and Proliferation	proliferation of astrocytes	7.19E-04	IFNG,TP53	2
Cellular Development	proliferation of astrocytes	7.19E-04	IFNG,TP53	2
Nervous System Development and Function	proliferation of astrocytes	7.19E-04	IFNG,TP53	2
Cellular Growth and Proliferation	proliferation of endocrine cells	7.19E-04	MYC,TSHR	2
Cellular Development	proliferation of endocrine cells	7.19E-04	MYC,TSHR	2
Cell-To-Cell Signaling and Interaction	binding of leukemia cell lines	7.51E-04	IFNG,ITGB2,PLAU	3
Cell Death and Survival	cell viability of prostate cancer cell lines	7.51E-04	IL8,PLAU,TP53	3
Organismal Injury and Abnormalities	failure of kidney	7.52E-04	CDK2,IL2RA,IL8,PTGS2	4
Renal and Urological Disease	failure of kidney	7.52E-04	CDK2,IL2RA,IL8,PTGS2	4
Cardiovascular System Development and Function	development of endothelial tissue	7.84E-04	IFNG,IL10,IL8,PIGF,TP53	5
Tissue Development	development of endothelial tissue	7.84E-04	IFNG,IL10,IL8,PIGF,TP53	5
Cellular Movement	cell movement of epithelial cells	7.93E-04	IFNG,MYC,TIMP1	3
Cell Cycle	interphase of lung cancer cell lines	7.93E-04	IFNG,MYC,TP53	3
Cardiovascular Disease	Heart Disease	8.46E-04	ATP1A1,IL10,IL8,ITGB2,PRKAR1A,PSMA6,PTGS2,SOD2,TIMP1	9
Cell Death and Survival	apoptosis of beta islet cells	8.47E-04	IFNG,MYC	2
Endocrine System Disorders	hyperparathyroidism	8.47E-04	MYC,PRKAR1A	2
Cell-To-Cell Signaling and Interaction	immune response of monocytes	8.47E-04	IFNG,SFTPA1	2
Inflammatory Response	immune response of monocytes	8.47E-04	IFNG,SFTPA1	2
Cellular Growth and Proliferation	proliferation of fibroblast-like synoviocytes	8.47E-04	IL10,TP53	2
Connective Tissue Development and Function	proliferation of fibroblast-like synoviocytes	8.47E-04	IL10,TP53	2
Gene Expression	synthesis of RNA	8.47E-04	SFTPA1,TP53	2
Behavior	behavior	8.48E-04	IL10,PTGS2,SOD2,TIMP1	4
Cancer	differentiated thyroid cancer	8.48E-04	PRKAR1A,PTGS2,TIMP1,TSHR	4
Endocrine System Disorders	differentiated thyroid cancer	8.48E-04	PRKAR1A,PTGS2,TIMP1,TSHR	4
Cell Death and Survival	apoptosis of pancreatic cancer cell lines	8.82E-04	IFNG,IL8,TP53	3
Gene Expression	binding of NFkB binding site	8.82E-04	ITGB2,SOD2,TP53	3
Nucleic Acid Metabolism	metabolism of nucleic acid component or derivative	8.84E-04	IFNG,ME1,PGK1,PTGS2,TP53,TSHR	6
Cell Cycle	arrest in cell cycle progression	9.23E-04	CDK2,IFNG,IL8,MYC,TP53	5
Neurological Disease	amyotrophic lateral sclerosis	9.41E-04	PRKAR1A,PTGS2,SOD2,TIMP1,TP53	5
Cell Cycle	arrest in G2 phase	9.53E-04	MYC,PLAU,SFN,TP53	4
Cell Death and Survival	cell death of brain cancer cell lines	9.53E-04	IFNG,PTGS2,SOD2,TP53	4
Neurological Disease	Schizophrenia	9.72E-04	ATP1A1,GRINA,IL10,PRKAR1A,PTGS2,SCD5,SOD2,TP53	8
Hereditary Disorder	Schizophrenia	9.72E-04	ATP1A1,GRINA,IL10,PRKAR1A,PTGS2,SCD5,SOD2,TP53	8
Psychological Disorders	Schizophrenia	9.72E-04	ATP1A1,GRINA,IL10,PRKAR1A,PTGS2,SCD5,SOD2,TP53	8
Cellular Growth and Proliferation	proliferation of B lymphocytes	9.77E-04	IFNG,IL10,MYC	3
Hematological System Development and Function	proliferation of B lymphocytes	9.77E-04	IFNG,IL10,MYC	3
Cellular Development	proliferation of B lymphocytes	9.77E-04	IFNG,IL10,MYC	3
Humoral Immune Response	proliferation of B lymphocytes	9.77E-04	IFNG,IL10,MYC	3
Cell Death and Survival	apoptosis of cancer cells	9.81E-04	IFNG,IL10,MYC,TP53	4
Tumor Morphology	apoptosis of cancer cells	9.81E-04	IFNG,IL10,MYC,TP53	4
Cell Cycle	arrest in G1 phase of leukemia cell lines	9.87E-04	CDK2,TP53	2
Cell Cycle	arrest in sub-G1 phase of tumor cell lines	9.87E-04	CDK2,IFNG	2
Molecular Transport	concentration of glutathione	9.87E-04	IFNG,MYC	2
Small Molecule Biochemistry	concentration of glutathione	9.87E-04	IFNG,MYC	2
Drug Metabolism	concentration of glutathione	9.87E-04	IFNG,MYC	2
Cellular Assembly and Organization	fusion of vesicles	9.87E-04	CAV2,IFNG	2
Cellular Growth and Proliferation	generation of female germ cells	9.87E-04	FSHB,TOB2	2
Cellular Development	generation of female germ cells	9.87E-04	FSHB,TOB2	2
Tissue Development	generation of female germ cells	9.87E-04	FSHB,TOB2	2
Organ Development	generation of female germ cells	9.87E-04	FSHB,TOB2	2
Organismal Development	generation of female germ cells	9.87E-04	FSHB,TOB2	2
Embryonic Development	generation of female germ cells	9.87E-04	FSHB,TOB2	2
Reproductive System Development and Function	generation of female germ cells	9.87E-04	FSHB,TOB2	2
Cell Cycle	cell cycle progression of tumor cell lines	9.99E-04	CDK2,ID3,MYC,SFN,TP53	5
Cellular Movement	migration of epithelial cell lines	1.03E-03	ITGB2,PLAU,PTGS2	3
Hair and Skin Development and Function	migration of epithelial cell lines	1.03E-03	ITGB2,PLAU,PTGS2	3
Cellular Growth and Proliferation	proliferation of lymphatic system cells	1.03E-03	IFNG,IL10,TP53	3
Lymphoid Tissue Structure and Development	proliferation of lymphatic system cells	1.03E-03	IFNG,IL10,TP53	3
Cell-To-Cell Signaling and Interaction	binding of cells	1.03E-03	IFNG,IL10,IL8,ITGB2,PLAU,SFTPA1	6
Neurological Disease	Alzheimer's disease	1.04E-03	CDK2,IL8,PLAU,PRKACA,PTGS2,SOD2,TIMP1,TP53	8
Psychological Disorders	Alzheimer's disease	1.04E-03	CDK2,IL8,PLAU,PRKACA,PTGS2,SOD2,TIMP1,TP53	8
Metabolic Disease	Alzheimer's disease	1.04E-03	CDK2,IL8,PLAU,PRKACA,PTGS2,SOD2,TIMP1,TP53	8
Hematological Disease	cytopenia	1.04E-03	IL10,PTGS2,TOB2,TP53	4
Cell Morphology	morphology of cells	1.07E-03	HNF4A,IL10,IL8,MYC,PRKAR1A,SOD2,TP53	7
Cellular Development	epithelial-mesenchymal transition of tumor cell lines	1.08E-03	MYC,PLAU,TP53	3
Infectious Disease	septic shock	1.08E-03	F8,IL10,PTGS2	3
Organismal Injury and Abnormalities	septic shock	1.08E-03	F8,IL10,PTGS2	3
Cellular Growth and Proliferation	tumorigenesis of tumor cell lines	1.08E-03	MYC,PRKAR1A,SOD2	3
Cancer	tumorigenesis of tumor cell lines	1.08E-03	MYC,PRKAR1A,SOD2	3
Cellular Development	tumorigenesis of tumor cell lines	1.08E-03	MYC,PRKAR1A,SOD2	3
Cancer	glioma cancer	1.08E-03	CAPN3,ID3,IL10,TIMP1,TP53	5
Neurological Disease	glioma cancer	1.08E-03	CAPN3,ID3,IL10,TIMP1,TP53	5
Cellular Growth and Proliferation	contact growth inhibition of tumor cell lines	1.13E-03	IFNG,PRKAR1A,TP53	3
Cell-To-Cell Signaling and Interaction	contact growth inhibition of tumor cell lines	1.13E-03	IFNG,PRKAR1A,TP53	3
Cell Cycle	contact growth inhibition of tumor cell lines	1.13E-03	IFNG,PRKAR1A,TP53	3
Cell Cycle	arrest in G2 phase of colon cancer cell lines	1.14E-03	SFN,TP53	2
Cell Cycle	arrest in interphase of melanoma cell lines	1.14E-03	IFNG,MYC	2
Gene Expression	binding of E box motif	1.14E-03	ID3,MYC	2
Gene Expression	binding of interferon-gamma activated sequence	1.14E-03	IFNG,PLAU	2
Hematological System Development and Function	chemotaxis of mast cells	1.14E-03	IL8,PLAU	2
Immune Cell Trafficking	chemotaxis of mast cells	1.14E-03	IL8,PLAU	2
Inflammatory Response	chemotaxis of mast cells	1.14E-03	IL8,PLAU	2
Cellular Movement	chemotaxis of mast cells	1.14E-03	IL8,PLAU	2
Hypersensitivity Response	chemotaxis of mast cells	1.14E-03	IL8,PLAU	2
Cell Cycle	duplication of centrosome	1.14E-03	CDK2,TP53	2
DNA Replication, Recombination, and Repair	duplication of centrosome	1.14E-03	CDK2,TP53	2
Cellular Function and Maintenance	duplication of centrosome	1.14E-03	CDK2,TP53	2
Cellular Assembly and Organization	duplication of centrosome	1.14E-03	CDK2,TP53	2
Hematological Disease	eosinophilia of esophagus	1.14E-03	IFNG,IL2RA	2
Immunological Disease	eosinophilia of esophagus	1.14E-03	IFNG,IL2RA	2
Gastrointestinal Disease	eosinophilia of esophagus	1.14E-03	IFNG,IL2RA	2
Inflammatory Disease	eosinophilia of esophagus	1.14E-03	IFNG,IL2RA	2
Cell Cycle	interphase of fibroblast cell lines	1.14E-03	MYC,TP53	2
Cellular Growth and Proliferation	proliferation of fibrosarcoma cell lines	1.14E-03	IFNG,PLAU	2
Cellular Development	proliferation of fibrosarcoma cell lines	1.14E-03	IFNG,PLAU	2
Cellular Growth and Proliferation	proliferation of naive T lymphocytes	1.14E-03	IL10,MYC	2
Hematological System Development and Function	proliferation of naive T lymphocytes	1.14E-03	IL10,MYC	2
Cellular Development	proliferation of naive T lymphocytes	1.14E-03	IL10,MYC	2
Cell Death and Survival	anoikis	1.19E-03	PLAU,TIMP1,TP53	3
Gastrointestinal Disease	hepatic steatosis	1.24E-03	ACACA,IL10,SOD2	3
Hepatic System Disease	hepatic steatosis	1.24E-03	ACACA,IL10,SOD2	3
Gene Expression	transcription	1.28E-03	CAPN3,CD3D,CDK2,HNF4A,ID3,IFNG,IL10,MX1,MYC,PRKAR1A,SOD2,TIMP1,TP53	13
Cell Death and Survival	apoptosis of bone cancer cell lines	1.29E-03	CDK2,IFNG,MYC,TP53	4
Cell Death and Survival	apoptosis of ovarian cells	1.30E-03	IL8,TP53	2
Cell-To-Cell Signaling and Interaction	binding of monocytes	1.30E-03	IL10,ITGB2	2
Hematological System Development and Function	binding of monocytes	1.30E-03	IL10,ITGB2	2
Inflammatory Response	binding of monocytes	1.30E-03	IL10,ITGB2	2
Cell Death and Survival	cell viability of B lymphocytes	1.30E-03	IL10,MYC	2
Hematological System Development and Function	cell viability of B lymphocytes	1.30E-03	IL10,MYC	2
Molecular Transport	concentration of prostaglandin E2	1.30E-03	IFNG,PTGS2	2
Lipid Metabolism	concentration of prostaglandin E2	1.30E-03	IFNG,PTGS2	2
Small Molecule Biochemistry	concentration of prostaglandin E2	1.30E-03	IFNG,PTGS2	2
Drug Metabolism	concentration of prostaglandin E2	1.30E-03	IFNG,PTGS2	2
Energy Production	consumption of oxygen	1.30E-03	SFTPA1,TP53	2
Hematological System Development and Function	differentiation of naive T lymphocytes	1.30E-03	IFNG,IL10	2
Cellular Development	differentiation of naive T lymphocytes	1.30E-03	IFNG,IL10	2
Cellular Function and Maintenance	differentiation of naive T lymphocytes	1.30E-03	IFNG,IL10	2
Hematopoiesis	differentiation of naive T lymphocytes	1.30E-03	IFNG,IL10	2
Cell-mediated Immune Response	differentiation of naive T lymphocytes	1.30E-03	IFNG,IL10	2
Lymphoid Tissue Structure and Development	differentiation of naive T lymphocytes	1.30E-03	IFNG,IL10	2
Cell Death and Survival	killing of leukemia cell lines	1.30E-03	CD247,IFNG	2
Free Radical Scavenging	release of reactive oxygen species	1.30E-03	IFNG,ITGB2	2
Molecular Transport	release of reactive oxygen species	1.30E-03	IFNG,ITGB2	2
Cellular Movement	cell movement of smooth muscle cells	1.30E-03	IFNG,PLAU,PTGS2	3
Skeletal and Muscular System Development and Function	cell movement of smooth muscle cells	1.30E-03	IFNG,PLAU,PTGS2	3
Hematological System Development and Function	differentiation of monocytes	1.30E-03	IFNG,IL10,MYC	3
Cellular Development	differentiation of monocytes	1.30E-03	IFNG,IL10,MYC	3
Hematopoiesis	differentiation of monocytes	1.30E-03	IFNG,IL10,MYC	3
Molecular Transport	quantity of steroid	1.30E-03	IFNG,IL10,TIMP1	3
Lipid Metabolism	quantity of steroid	1.30E-03	IFNG,IL10,TIMP1	3
Small Molecule Biochemistry	quantity of steroid	1.30E-03	IFNG,IL10,TIMP1	3
Cellular Function and Maintenance	transmembrane potential of mitochondria	1.36E-03	IFNG,MYC,SOD2,TP53	4
Cell Morphology	transmembrane potential of mitochondria	1.36E-03	IFNG,MYC,SOD2,TP53	4
Lipid Metabolism	steroidogenesis	1.36E-03	FSHB,IFNG,TP53	3
Small Molecule Biochemistry	steroidogenesis	1.36E-03	FSHB,IFNG,TP53	3
Cell Death and Survival	apoptosis of vascular endothelial cells	1.42E-03	IFNG,IL8,TP53	3
Inflammatory Disease	osteoarthritis	1.43E-03	HYAL2,PTGS2,SOD2,TIMP1	4
Connective Tissue Disorders	osteoarthritis	1.43E-03	HYAL2,PTGS2,SOD2,TIMP1	4
Skeletal and Muscular Disorders	osteoarthritis	1.43E-03	HYAL2,PTGS2,SOD2,TIMP1	4
Cell Death and Survival	apoptosis of carcinoma cells	1.46E-03	MYC,TP53	2
Tumor Morphology	apoptosis of carcinoma cells	1.46E-03	MYC,TP53	2
Cell Cycle	cell cycle progression of lymphoma cell lines	1.46E-03	CDK2,ID3	2
Cellular Development	immortalization	1.46E-03	SFN,TP53	2
Cell-To-Cell Signaling and Interaction	phagocytosis of neutrophils	1.46E-03	ITGB2,SFTPA1	2
Hematological System Development and Function	phagocytosis of neutrophils	1.46E-03	ITGB2,SFTPA1	2
Inflammatory Response	phagocytosis of neutrophils	1.46E-03	ITGB2,SFTPA1	2
Cellular Function and Maintenance	phagocytosis of neutrophils	1.46E-03	ITGB2,SFTPA1	2
Cancer	transformation of breast cell lines	1.46E-03	MYC,TP53	2
Cancer	transformation of fibroblast cell lines	1.46E-03	MYC,TP53	2
Infectious Disease	upper respiratory tract infection	1.46E-03	IL10,PTGS2	2
Respiratory Disease	upper respiratory tract infection	1.46E-03	IL10,PTGS2	2
Cancer	genital tumor	1.47E-03	CDK2,CYP17A1,FSHB,IL10,IL8,MYC,PGK1,PLAU,PTGS2,TIMP1,TP53	11
Organismal Injury and Abnormalities	genital tumor	1.47E-03	CDK2,CYP17A1,FSHB,IL10,IL8,MYC,PGK1,PLAU,PTGS2,TIMP1,TP53	11
Reproductive System Disease	genital tumor	1.47E-03	CDK2,CYP17A1,FSHB,IL10,IL8,MYC,PGK1,PLAU,PTGS2,TIMP1,TP53	11
Cellular Movement	invasion of melanoma cell lines	1.48E-03	IL8,MX1,PTGS2	3
Small Molecule Biochemistry	synthesis of purine nucleotide	1.55E-03	IFNG,ME1,TP53	3
Nucleic Acid Metabolism	synthesis of purine nucleotide	1.55E-03	IFNG,ME1,TP53	3
Cell Cycle	arrest in G1 phase of tumor cell lines	1.58E-03	CDK2,IFNG,MYC,TP53	4
Cancer	triple-negative breast cancer	1.58E-03	IL8,MYC,TIMP1,TP53	4
Organismal Injury and Abnormalities	triple-negative breast cancer	1.58E-03	IL8,MYC,TIMP1,TP53	4
Reproductive System Disease	triple-negative breast cancer	1.58E-03	IL8,MYC,TIMP1,TP53	4
Cell Death and Survival	cytotoxicity of mononuclear leukocytes	1.62E-03	CD247,IFNG,ITGB2	3
Cellular Compromise	cytotoxicity of mononuclear leukocytes	1.62E-03	CD247,IFNG,ITGB2	3
Cell Cycle	entry into S phase	1.62E-03	ID3,MYC,TP53	3
Cancer	sezary syndrome	1.62E-03	IL2RA,MYC,TP53	3
Hematological Disease	sezary syndrome	1.62E-03	IL2RA,MYC,TP53	3
Immunological Disease	sezary syndrome	1.62E-03	IL2RA,MYC,TP53	3
Dermatological Diseases and Conditions	sezary syndrome	1.62E-03	IL2RA,MYC,TP53	3
Cancer	non-small cell lung cancer	1.64E-03	CYP17A1,PTGS2,TIMP1,TP53,WNT2	5
Respiratory Disease	non-small cell lung cancer	1.64E-03	CYP17A1,PTGS2,TIMP1,TP53,WNT2	5
Cancer	renal-cell carcinoma	1.64E-03	IL2RA,MYC,SOD2,TIMP1,TP53	5
Organismal Injury and Abnormalities	renal-cell carcinoma	1.64E-03	IL2RA,MYC,SOD2,TIMP1,TP53	5
Organ Development	renal-cell carcinoma	1.64E-03	IL2RA,MYC,SOD2,TIMP1,TP53	5
Renal and Urological Disease	renal-cell carcinoma	1.64E-03	IL2RA,MYC,SOD2,TIMP1,TP53	5
Immunological Disease	acquired immunodeficiency syndrome	1.64E-03	IL10,PTGS2	2
Infectious Disease	acquired immunodeficiency syndrome	1.64E-03	IL10,PTGS2	2
Cell Death and Survival	apoptosis of lymphatic system cells	1.64E-03	IFNG,TP53	2
Hematological System Development and Function	cell movement of B lymphocytes	1.64E-03	IL10,TIMP1	2
Immune Cell Trafficking	cell movement of B lymphocytes	1.64E-03	IL10,TIMP1	2
Cellular Movement	cell movement of B lymphocytes	1.64E-03	IL10,TIMP1	2
Humoral Immune Response	cell movement of B lymphocytes	1.64E-03	IL10,TIMP1	2
Hematological System Development and Function	infiltration of leukocytes	1.64E-03	IL2RA,IL8	2
Immune Cell Trafficking	infiltration of leukocytes	1.64E-03	IL2RA,IL8	2
Cellular Movement	infiltration of leukocytes	1.64E-03	IL2RA,IL8	2
Cellular Movement	migration of fibroblasts	1.64E-03	HYAL2,TP53	2
Connective Tissue Development and Function	migration of fibroblasts	1.64E-03	HYAL2,TP53	2
Inflammatory Disease	systemic inflammatory response syndrome	1.64E-03	IL10,ITGB2	2
Cellular Growth and Proliferation	proliferation of epithelial cell lines	1.70E-03	CDK2,HNF4A,MYC,PTGS2	4
Cellular Development	proliferation of epithelial cell lines	1.70E-03	CDK2,HNF4A,MYC,PTGS2	4
Hair and Skin Development and Function	proliferation of epithelial cell lines	1.70E-03	CDK2,HNF4A,MYC,PTGS2	4
Cellular Growth and Proliferation	proliferation of squamous cell carcinoma cell lines	1.75E-03	CDK2,IFNG,TP53	3
Cellular Development	proliferation of squamous cell carcinoma cell lines	1.75E-03	CDK2,IFNG,TP53	3
Cell Death and Survival	cell death of leukocyte cell lines	1.83E-03	CD247,MYC,TP53	3
Cell-To-Cell Signaling and Interaction	adhesion of eosinophils	1.83E-03	IFNG,ITGB2	2
Hematological System Development and Function	adhesion of eosinophils	1.83E-03	IFNG,ITGB2	2
Immune Cell Trafficking	adhesion of eosinophils	1.83E-03	IFNG,ITGB2	2
Tissue Development	adhesion of eosinophils	1.83E-03	IFNG,ITGB2	2
Hypersensitivity Response	adhesion of eosinophils	1.83E-03	IFNG,ITGB2	2
Cell-To-Cell Signaling and Interaction	binding of antigen presenting cells	1.83E-03	IL10,SFTPA1	2
Hematological System Development and Function	binding of antigen presenting cells	1.83E-03	IL10,SFTPA1	2
Immune Cell Trafficking	binding of antigen presenting cells	1.83E-03	IL10,SFTPA1	2
Tissue Development	binding of antigen presenting cells	1.83E-03	IL10,SFTPA1	2
Cell-To-Cell Signaling and Interaction	binding of neutrophils	1.83E-03	IL8,ITGB2	2
Hematological System Development and Function	binding of neutrophils	1.83E-03	IL8,ITGB2	2
Immune Cell Trafficking	binding of neutrophils	1.83E-03	IL8,ITGB2	2
Inflammatory Response	binding of neutrophils	1.83E-03	IL8,ITGB2	2
Tissue Development	binding of neutrophils	1.83E-03	IL8,ITGB2	2
Organismal Injury and Abnormalities	disorder of menstruation	1.83E-03	FSHB,PTGS2	2
Reproductive System Disease	disorder of menstruation	1.83E-03	FSHB,PTGS2	2
Cellular Growth and Proliferation	growth of bacteria	1.83E-03	IFNG,SFTPA1	2
Organismal Development	growth of bacteria	1.83E-03	IFNG,SFTPA1	2
Hematological System Development and Function	migration of eosinophils	1.83E-03	IL8,ITGB2	2
Immune Cell Trafficking	migration of eosinophils	1.83E-03	IL8,ITGB2	2
Cellular Movement	migration of eosinophils	1.83E-03	IL8,ITGB2	2
Hypersensitivity Response	migration of eosinophils	1.83E-03	IL8,ITGB2	2
Hematological System Development and Function	quantity of granulocytes	1.83E-03	IL10,IL8	2
Tissue Morphology	quantity of granulocytes	1.83E-03	IL10,IL8	2
Hematological System Development and Function	chemotaxis of myeloid cells	1.91E-03	EDN3,IL10,IL8,ITGB2	4
Immune Cell Trafficking	chemotaxis of myeloid cells	1.91E-03	EDN3,IL10,IL8,ITGB2	4
Inflammatory Response	chemotaxis of myeloid cells	1.91E-03	EDN3,IL10,IL8,ITGB2	4
Cellular Movement	chemotaxis of myeloid cells	1.91E-03	EDN3,IL10,IL8,ITGB2	4
Organismal Injury and Abnormalities	Pain	1.94E-03	CD247,CYP17A1,HYAL2,IL8,PTGS2	5
Cardiovascular Disease	abdominal aortic aneurysm	2.03E-03	PLAU,TIMP1	2
Cell Death and Survival	apoptosis of thyroid tumor cell lines	2.03E-03	IFNG,TP53	2
Hematological System Development and Function	chemotaxis of leukocyte cell lines	2.03E-03	IL8,PLAU	2
Immune Cell Trafficking	chemotaxis of leukocyte cell lines	2.03E-03	IL8,PLAU	2
Cellular Movement	chemotaxis of leukocyte cell lines	2.03E-03	IL8,PLAU	2
Cell Cycle	homologous recombination of DNA	2.03E-03	CDK2,TP53	2
DNA Replication, Recombination, and Repair	homologous recombination of DNA	2.03E-03	CDK2,TP53	2
Gene Expression	methylation of DNA	2.03E-03	IFNG,TP53	2
DNA Replication, Recombination, and Repair	methylation of DNA	2.03E-03	IFNG,TP53	2
Hematological System Development and Function	migration of leukocyte cell lines	2.03E-03	IL8,ITGB2	2
Immune Cell Trafficking	migration of leukocyte cell lines	2.03E-03	IL8,ITGB2	2
Cellular Movement	migration of leukocyte cell lines	2.03E-03	IL8,ITGB2	2
Cardiovascular System Development and Function	migration of microvascular endothelial cells	2.03E-03	IL2RA,TIMP1	2
Cellular Movement	migration of microvascular endothelial cells	2.03E-03	IL2RA,TIMP1	2
Cell Morphology	shape change of embryonic cell lines	2.03E-03	IL2RA,SOD2	2
Embryonic Development	shape change of embryonic cell lines	2.03E-03	IL2RA,SOD2	2
Cellular Growth and Proliferation	proliferation of cancer cells	2.05E-03	ID3,IL10,MYC,TP53	4
Cancer	proliferation of cancer cells	2.05E-03	ID3,IL10,MYC,TP53	4
Cellular Development	proliferation of cancer cells	2.05E-03	ID3,IL10,MYC,TP53	4
Tumor Morphology	proliferation of cancer cells	2.05E-03	ID3,IL10,MYC,TP53	4
Skeletal and Muscular Disorders	Parkinson's disease	2.07E-03	CAPN3,IFNG,IL10,PGK1,TP53	5
Neurological Disease	Parkinson's disease	2.07E-03	CAPN3,IFNG,IL10,PGK1,TP53	5
Psychological Disorders	Parkinson's disease	2.07E-03	CAPN3,IFNG,IL10,PGK1,TP53	5
Hematological System Development and Function	chemotaxis of neutrophils	2.13E-03	EDN3,IL8,ITGB2	3
Immune Cell Trafficking	chemotaxis of neutrophils	2.13E-03	EDN3,IL8,ITGB2	3
Inflammatory Response	chemotaxis of neutrophils	2.13E-03	EDN3,IL8,ITGB2	3
Cellular Movement	chemotaxis of neutrophils	2.13E-03	EDN3,IL8,ITGB2	3
Cellular Movement	invasion of prostate cancer cell lines	2.21E-03	IL8,MX1,PLAU	3
Cellular Development	maturation of cells	2.21E-03	IFNG,IL10,MYC	3
Free Radical Scavenging	accumulation of reactive oxygen species	2.24E-03	MYC,TP53	2
Molecular Transport	accumulation of reactive oxygen species	2.24E-03	MYC,TP53	2
Cell Death and Survival	cell death of rhabdomyosarcoma cell lines	2.24E-03	CD247,TP53	2
Molecular Transport	concentration of hormone	2.24E-03	IFNG,TIMP1	2
Small Molecule Biochemistry	concentration of hormone	2.24E-03	IFNG,TIMP1	2
Endocrine System Development and Function	concentration of hormone	2.24E-03	IFNG,TIMP1	2
Cell Death and Survival	delay in apoptosis	2.24E-03	IL8,TP53	2
Cell-To-Cell Signaling and Interaction	respiratory burst of phagocytes	2.24E-03	IFNG,IL8	2
Inflammatory Response	respiratory burst of phagocytes	2.24E-03	IFNG,IL8	2
Cellular Function and Maintenance	respiratory burst of phagocytes	2.24E-03	IFNG,IL8	2
Cellular Compromise	respiratory burst of phagocytes	2.24E-03	IFNG,IL8	2
Molecular Transport	secretion of eicosanoid	2.24E-03	IL8,PTGS2	2
Lipid Metabolism	secretion of eicosanoid	2.24E-03	IL8,PTGS2	2
Small Molecule Biochemistry	secretion of eicosanoid	2.24E-03	IL8,PTGS2	2
Molecular Transport	secretion of hormone	2.24E-03	EDN3,TSHR	2
Small Molecule Biochemistry	secretion of hormone	2.24E-03	EDN3,TSHR	2
Endocrine System Development and Function	secretion of hormone	2.24E-03	EDN3,TSHR	2
Cell Morphology	shape change of epithelial cell lines	2.24E-03	IL2RA,SOD2	2
Hematological System Development and Function	transmigration of monocytes	2.24E-03	IFNG,ITGB2	2
Immune Cell Trafficking	transmigration of monocytes	2.24E-03	IFNG,ITGB2	2
Inflammatory Response	transmigration of monocytes	2.24E-03	IFNG,ITGB2	2
Cellular Movement	transmigration of monocytes	2.24E-03	IFNG,ITGB2	2
Cancer	B-cell non-Hodgkin's disease	2.35E-03	ID3,IFNG,IL10,MYC,TP53	5
Hematological Disease	B-cell non-Hodgkin's disease	2.35E-03	ID3,IFNG,IL10,MYC,TP53	5
Immunological Disease	B-cell non-Hodgkin's disease	2.35E-03	ID3,IFNG,IL10,MYC,TP53	5
Cellular Growth and Proliferation	proliferation of hepatoma cell lines	2.39E-03	HNF4A,IL8,PTGS2,TP53	4
Cellular Development	proliferation of hepatoma cell lines	2.39E-03	HNF4A,IL8,PTGS2,TP53	4
Cancer	actinic keratosis	2.46E-03	PTGS2,TP53	2
Dermatological Diseases and Conditions	actinic keratosis	2.46E-03	PTGS2,TP53	2
Cancer	adrenal cortex tumor	2.46E-03	PRKAR1A,TP53	2
Cell Cycle	arrest in S phase of tumor cell lines	2.46E-03	IFNG,TP53	2
Cellular Growth and Proliferation	formation of tumor cell lines	2.46E-03	IFNG,TP53	2
Inflammatory Disease	knee osteoarthritis	2.46E-03	HYAL2,PTGS2	2
Connective Tissue Disorders	knee osteoarthritis	2.46E-03	HYAL2,PTGS2	2
Skeletal and Muscular Disorders	knee osteoarthritis	2.46E-03	HYAL2,PTGS2	2
Cancer	leiomyosarcoma	2.46E-03	PTGS2,TP53	2
Skeletal and Muscular Disorders	leiomyosarcoma	2.46E-03	PTGS2,TP53	2
Organismal Injury and Abnormalities	leiomyosarcoma	2.46E-03	PTGS2,TP53	2
Reproductive System Disease	leiomyosarcoma	2.46E-03	PTGS2,TP53	2
Inflammatory Response	antiviral response	2.47E-03	HYAL2,IFNG,MX1	3
Antimicrobial Response	antiviral response	2.47E-03	HYAL2,IFNG,MX1	3
Cancer	metastasis	2.53E-03	CYP17A1,IL2RA,IL8,PLAU,PTGS2,TP53	6
Cancer	T-cell non-Hodgkin's disease	2.61E-03	IL2RA,IL8,MYC,TP53	4
Hematological Disease	T-cell non-Hodgkin's disease	2.61E-03	IL2RA,IL8,MYC,TP53	4
Immunological Disease	T-cell non-Hodgkin's disease	2.61E-03	IL2RA,IL8,MYC,TP53	4
Inflammatory Response	antibody-dependent cell-mediated cytotoxicity	2.69E-03	IFNG,IL10	2
Cell Morphology	blebbing	2.69E-03	MYC,TP53	2
Hematological System Development and Function	differentiation of helper T lymphocytes	2.69E-03	IFNG,IL2RA	2
Cellular Development	differentiation of helper T lymphocytes	2.69E-03	IFNG,IL2RA	2
Cellular Function and Maintenance	differentiation of helper T lymphocytes	2.69E-03	IFNG,IL2RA	2
Hematopoiesis	differentiation of helper T lymphocytes	2.69E-03	IFNG,IL2RA	2
Cell-mediated Immune Response	differentiation of helper T lymphocytes	2.69E-03	IFNG,IL2RA	2
Lymphoid Tissue Structure and Development	differentiation of helper T lymphocytes	2.69E-03	IFNG,IL2RA	2
Cellular Movement	invasion of epithelial cell lines	2.69E-03	PLAU,PTGS2	2
Cellular Assembly and Organization	quantity of actin filaments	2.69E-03	ITGB2,MYC	2
Cell Cycle	G1 phase	2.74E-03	BCAT1,CDK2,IFNG,MYC,TP53	5
Hematological Disease	Ebola hemorrhagic fever	2.93E-03	IFNG,IL10	2
Infectious Disease	Ebola hemorrhagic fever	2.93E-03	IFNG,IL10	2
Cell-To-Cell Signaling and Interaction	activation of monocytes	2.93E-03	HYAL2,IFNG	2
Hematological System Development and Function	activation of monocytes	2.93E-03	HYAL2,IFNG	2
Immune Cell Trafficking	activation of monocytes	2.93E-03	HYAL2,IFNG	2
Inflammatory Response	activation of monocytes	2.93E-03	HYAL2,IFNG	2
Cellular Growth and Proliferation	clonogenicity of tumor cell lines	2.93E-03	TIMP1,TP53	2
Cell Death and Survival	condensation of chromatin	2.93E-03	CDK2,IFNG	2
DNA Replication, Recombination, and Repair	condensation of chromatin	2.93E-03	CDK2,IFNG	2
Gastrointestinal Disease	fibrosis of liver	2.93E-03	IFNG,IL10	2
Organismal Injury and Abnormalities	fibrosis of liver	2.93E-03	IFNG,IL10	2
Hepatic System Disease	fibrosis of liver	2.93E-03	IFNG,IL10	2
Cellular Growth and Proliferation	proliferation of myeloid cells	2.93E-03	IFNG,IL10	2
Hematological System Development and Function	proliferation of myeloid cells	2.93E-03	IFNG,IL10	2
Cellular Development	proliferation of myeloid cells	2.93E-03	IFNG,IL10	2
Cell-To-Cell Signaling and Interaction	respiratory burst of myeloid cells	2.93E-03	IFNG,IL8	2
Cellular Function and Maintenance	respiratory burst of myeloid cells	2.93E-03	IFNG,IL8	2
Cellular Compromise	respiratory burst of myeloid cells	2.93E-03	IFNG,IL8	2
Cancer	esophageal carcinoma	2.93E-03	MYC,PTGS2,TP53	3
Gastrointestinal Disease	esophageal carcinoma	2.93E-03	MYC,PTGS2,TP53	3
Organismal Injury and Abnormalities	chronic renal failure	3.03E-03	CDK2,IL8,PTGS2	3
Renal and Urological Disease	chronic renal failure	3.03E-03	CDK2,IL8,PTGS2	3
Inflammatory Response	viral hepatitis	3.13E-03	IL10,IL8,TIMP1	3
Gastrointestinal Disease	viral hepatitis	3.13E-03	IL10,IL8,TIMP1	3
Inflammatory Disease	viral hepatitis	3.13E-03	IL10,IL8,TIMP1	3
Infectious Disease	viral hepatitis	3.13E-03	IL10,IL8,TIMP1	3
Hepatic System Disease	viral hepatitis	3.13E-03	IL10,IL8,TIMP1	3
Digestive System Development and Function	viral hepatitis	3.13E-03	IL10,IL8,TIMP1	3
Hepatic System Development and Function	viral hepatitis	3.13E-03	IL10,IL8,TIMP1	3
Organ Development	viral hepatitis	3.13E-03	IL10,IL8,TIMP1	3
Gene Expression	transcription of RNA	3.14E-03	CAPN3,CD3D,CDK2,HNF4A,ID3,IFNG,IL10,MYC,PRKAR1A,SOD2,TIMP1,TP53	12
Cell-To-Cell Signaling and Interaction	activation of endothelial cells	3.18E-03	ID3,PLAU	2
Cardiovascular System Development and Function	activation of endothelial cells	3.18E-03	ID3,PLAU	2
Cell Death and Survival	apoptosis of gonadal cell lines	3.18E-03	MYC,TP53	2
Gene Expression	binding of synthetic promoter	3.18E-03	PLAU,TP53	2
Cell Death and Survival	colony survival of tumor cell lines	3.18E-03	IFNG,TP53	2
Cellular Function and Maintenance	colony survival of tumor cell lines	3.18E-03	IFNG,TP53	2
Cellular Growth and Proliferation	expansion of T lymphocytes	3.18E-03	IFNG,IL10	2
Hematological System Development and Function	expansion of T lymphocytes	3.18E-03	IFNG,IL10	2
Cellular Development	expansion of T lymphocytes	3.18E-03	IFNG,IL10	2
Tissue Morphology	healing of wound	3.18E-03	ITGB2,MYC	2
Organismal Injury and Abnormalities	healing of wound	3.18E-03	ITGB2,MYC	2
Organismal Functions	healing of wound	3.18E-03	ITGB2,MYC	2
Cancer	lung tumor	3.19E-03	CYP17A1,FSHB,HNF4A,PTGS2,SOD2,TIMP1,TP53,TSHR,WNT2	9
Respiratory Disease	lung tumor	3.19E-03	CYP17A1,FSHB,HNF4A,PTGS2,SOD2,TIMP1,TP53,TSHR,WNT2	9
Skeletal and Muscular Disorders	atrial fibrillation	3.24E-03	ATP1A1,PTGS2,TIMP1	3
Cardiovascular Disease	atrial fibrillation	3.24E-03	ATP1A1,PTGS2,TIMP1	3
Cell Signaling	concentration of cyclic AMP	3.24E-03	IFNG,PTGS2,TSHR	3
Molecular Transport	concentration of cyclic AMP	3.24E-03	IFNG,PTGS2,TSHR	3
Small Molecule Biochemistry	concentration of cyclic AMP	3.24E-03	IFNG,PTGS2,TSHR	3
Nucleic Acid Metabolism	concentration of cyclic AMP	3.24E-03	IFNG,PTGS2,TSHR	3
Infectious Disease	sexually transmitted disease	3.24E-03	IL10,IL8,PTGS2	3

## Sheet: b
Tox Functions associated to LV-specific miRNAs
Category	Diseases or Functions Annotation	p-Value	Molecules	# Molecules
Liver Necrosis/Cell Death	cell death of liver cells	1.63E-06	IFNG,PTGS2,SOD2,TP53	4
Liver Necrosis/Cell Death	apoptosis of hepatocytes	2.37E-05	IFNG,SOD2,TP53	3
Liver Hyperplasia/Hyperproliferation	bile duct cancer	3.98E-05	PGK1,PLAU,PTGS2,TP53	4
Liver Inflammation/Hepatitis	inflammation of liver	7.74E-05	IFNG,IL10,IL8,SOD2,TIMP1	5
Liver Cirrhosis	Cirrhosis	2.10E-04	HNF4A,IL10,IL8,TIMP1,WNT2	5
Liver Hyperplasia/Hyperproliferation	gallbladder cancer	7.19E-04	PTGS2,TP53	2
Kidney Failure	failure of kidney	7.52E-04	CDK2,IL2RA,IL8,PTGS2	4
Liver Steatosis	hepatic steatosis	1.24E-03	ACACA,IL10,SOD2	3
Liver Fibrosis	fibrosis of liver	2.93E-03	IFNG,IL10	2
Kidney Failure	chronic renal failure	3.03E-03	CDK2,IL8,PTGS2	3
Liver Inflammation/Hepatitis	viral hepatitis	3.13E-03	IL10,IL8,TIMP1	3
Cardiac Arrythmia	atrial fibrillation	3.24E-03	ATP1A1,PTGS2,TIMP1	3
Liver Inflammation/Hepatitis	chronic hepatitis	3.34E-03	IL10,IL8,TIMP1	3
Liver Fibrosis	periportal fibrosis	3.37E-03	IFNG	1
Liver Inflammation/Hepatitis	alcoholic hepatitis	4.86E-03	IL10,IL8	2
Liver Inflammation/Hepatitis	Rift Valley fever	6.72E-03	IFNG	1
Liver Hyperplasia/Hyperproliferation	cholangiocarcinoma	7.24E-03	PGK1,PLAU	2
Cardiac Infarction	myocardial infarction	7.50E-03	ITGB2,PSMA6,PTGS2	3
Renal Proliferation	proliferation of kidney cell lines	8.77E-03	CAV2,HNF4A,PTGS2	3
Liver Hyperplasia/Hyperproliferation	hepatoblastoma	1.01E-02	TP53	1
Liver Hyperplasia/Hyperproliferation	liver metastases	1.01E-02	PLAU	1
Liver Inflammation/Hepatitis	chronic hepatitis C	1.05E-02	IL10,IL8	2
Renal Necrosis/Cell Death	apoptosis of mesangial cells	1.34E-02	SOD2	1
Renal Inflammation	pyelonephritis	1.34E-02	IL8	1
Renal Nephritis	pyelonephritis	1.34E-02	IL8	1
Kidney Failure	end stage renal disease	1.79E-02	IL8,PTGS2	2
Liver Necrosis/Cell Death	apoptosis of liver cell lines	2.33E-02	PTGS2	1
Increased Levels of LDH	increased release of LDH	2.33E-02	ITGB2	1
Liver Hyperplasia/Hyperproliferation	liver cancer	3.00E-02	IL8,PGK1,PLAU,PTGS2,TP53	5
Liver Hyperplasia/Hyperproliferation	hepatocellular carcinoma	3.39E-02	IL8,PLAU,PTGS2,TP53	4
Hepatocellular Carcinoma	hepatocellular carcinoma	3.39E-02	IL8,PLAU,PTGS2,TP53	4
Renal Proliferation	proliferation of mesangial cells	5.25E-02	PLAU	1
Renal Inflammation	Nephritis	5.73E-02	IL8,TP53	2
Renal Nephritis	Nephritis	5.73E-02	IL8,TP53	2
Cardiac Pulmonary Embolism	pulmonary embolism	6.21E-02	PTGS2	1
Renal Inflammation	focal glomerulonephritis	7.15E-02	TP53	1
Renal Nephritis	focal glomerulonephritis	7.15E-02	TP53	1
Cardiac Arrythmia	ventricular fibrillation	7.15E-02	ATP1A1	1
Liver Cirrhosis	cirrhosis of liver	7.39E-02	IL8,WNT2	2
Liver Inflammation/Hepatitis	steatohepatitis	8.09E-02	SOD2	1
Liver Steatosis	steatohepatitis	8.09E-02	SOD2	1
Liver Inflammation/Hepatitis	chronic hepatitis B	9.63E-02	TIMP1	1
Liver Steatosis	nonalcoholic fatty liver disease	9.93E-02	ACACA	1
Cardiac Arrythmia	supraventricular tachycardia	9.93E-02	ATP1A1	1
Tachycardia	supraventricular tachycardia	9.93E-02	ATP1A1	1
Renal Hydronephrosis	hydronephrosis	1.05E-01	IL8	1
Cardiac Stenosis	stenosis of aortic valve	1.08E-01	TIMP1	1
Cardiac Arrythmia	ventricular tachycardia	1.32E-01	ATP1A1	1
Tachycardia	ventricular tachycardia	1.32E-01	ATP1A1	1
Liver Cholestasis	cholestasis	2.32E-01	IL8	1
Renal Necrosis/Cell Death	cell death of kidney cells	2.49E-01	IFNG,SOD2	2
Cardiac Arteriopathy	coronary artery disease	2.58E-01	ITGB2,PTGS2	2
Liver Cirrhosis	primary biliary cirrhosis	2.70E-01	WNT2	1
Heart Failure	failure of heart	3.94E-01	ATP1A1	1
Renal Necrosis/Cell Death	cell death of kidney cell lines	6.11E-01	IFNG	1

## Sheet: c
Pathways associated to LV-specific miRNAs
Ingenuity Canonical Pathways	-log(p-value)	Ratio	Molecules
Glucocorticoid Receptor Signaling	6.75E00	3.25E-02	CD247,IL8,IFNG,CD3E,IL10,PRKACA,PLAU,PTGS2,CD3D
Hematopoiesis from Pluripotent Stem Cells	6.45E00	9.09E-02	CD247,IL8,CD3E,IL10,CD3D
Ovarian Cancer Signaling	5.3E00	4.35E-02	TP53,FSHB,PRKACA,PTGS2,WNT2,PRKAR1A
Colorectal Cancer Metastasis Signaling	4.92E00	2.87E-02	TP53,MYC,IFNG,PRKACA,PTGS2,WNT2,PRKAR1A
DNA damage-induced 14-3-3σ Signaling	4.47E00	1.43E-01	TP53,SFN,CDK2
Hepatic Cholestasis	4.05E00	3.55E-02	IL8,IFNG,PRKACA,HNF4A,PRKAR1A
Small Cell Lung Cancer Signaling	4.02E00	4.76E-02	TP53,MYC,PTGS2,CDK2
Telomerase Signaling	3.52E00	4.04E-02	TP53,MYC,DKC1,IL2RA
Neuroprotective Role of THOP1 in Alzheimer's Disease	3.49E00	7.14E-02	IFNG,PRKACA,PRKAR1A
iCOS-iCOSL Signaling in T Helper Cells	3.4E00	3.57E-02	CD247,CD3E,IL2RA,CD3D
Type I Diabetes Mellitus Signaling	3.35E00	3.54E-02	CD247,IFNG,CD3E,CD3D
Cytotoxic T Lymphocyte-mediated Apoptosis of Target Cells	3.22E00	5.77E-02	CD247,CD3E,CD3D
Amyloid Processing	3.2E00	5.66E-02	PRKACA,CAPN3,PRKAR1A
Nur77 Signaling in T Lymphocytes	3.17E00	5.26E-02	CD247,CD3E,CD3D
Role of Cytokines in Mediating Communication between Immune Cells	3.15E00	5.77E-02	IL8,IFNG,IL10
OX40 Signaling Pathway	3.1E00	4.92E-02	CD247,CD3E,CD3D
Cdc42 Signaling	3.03E00	2.8E-02	CD247,CD3E,MYLPF,CD3D
Calcium-induced T Lymphocyte Apoptosis	3.01E00	4.92E-02	CD247,CD3E,CD3D
Myc Mediated Apoptosis Signaling	3.01E00	0.05	TP53,MYC,SFN
Hepatic Fibrosis / Hepatic Stellate Cell Activation	2.94E00	2.86E-02	IL8,IFNG,IL10,TIMP1
PXR/RXR Activation	2.91E00	4.69E-02	PRKACA,HNF4A,PRKAR1A
Cell Cycle: G1/S Checkpoint Regulation	2.91E00	4.41E-02	TP53,MYC,CDK2
Glioblastoma Multiforme Signaling	2.85E00	2.55E-02	TP53,MYC,WNT2,CDK2
CCR5 Signaling in Macrophages	2.83E00	3.7E-02	CD247,CD3E,CD3D
T Helper Cell Differentiation	2.83E00	4.35E-02	IFNG,IL10,IL2RA
IL-17 Signaling	2.74E00	4.05E-02	IL8,TIMP1,PTGS2
GADD45 Signaling	2.74E00	9.52E-02	TP53,CDK2
Regulation of IL-2 Expression in Activated and Anergic T Lymphocytes	2.64E00	3.57E-02	CD247,CD3E,CD3D
Gluconeogenesis I	2.61E00	9.09E-02	PGK1,ME1
Communication between Innate and Adaptive Immune Cells	2.58E00	3.23E-02	IL8,IFNG,IL10
Differential Regulation of Cytokine Production in Intestinal Epithelial Cells by IL-17A and IL-17F	2.57E00	8.7E-02	IFNG,IL10
Estrogen-mediated S-phase Entry	2.53E00	7.41E-02	MYC,CDK2
Bladder Cancer Signaling	2.52E00	3.37E-02	TP53,MYC,IL8
CTLA4 Signaling in Cytotoxic T Lymphocytes	2.5E00	3.26E-02	CD247,CD3E,CD3D
G Beta Gamma Signaling	2.49E00	0.03	PRKACA,CAV2,PRKAR1A
Breast Cancer Regulation by Stathmin1	2.42E00	2.03E-02	TP53,PRKACA,CDK2,PRKAR1A
Mouse Embryonic Stem Cell Pluripotency	2.4E00	3.03E-02	TP53,MYC,ID3
T Cell Receptor Signaling	2.38E00	2.94E-02	CD247,CD3E,CD3D
Amyotrophic Lateral Sclerosis Signaling	2.37E00	0.03	TP53,GRINA,CAPN3
IGF-1 Signaling	2.37E00	2.94E-02	PRKACA,SFN,PRKAR1A
Sonic Hedgehog Signaling	2.37E00	6.45E-02	PRKACA,PRKAR1A
p53 Signaling	2.36E00	0.03	TP53,SFN,CDK2
Neuropathic Pain Signaling In Dorsal Horn Neurons	2.35E00	2.94E-02	PRKACA,GRINA,PRKAR1A
Molecular Mechanisms of Cancer	2.28E00	1.38E-02	TP53,MYC,PRKACA,CDK2,PRKAR1A
Systemic Lupus Erythematosus Signaling	2.27E00	1.73E-02	CD247,CD3E,IL10,CD3D
Pancreatic Adenocarcinoma Signaling	2.26E00	2.61E-02	TP53,PTGS2,CDK2
Corticotropin Releasing Hormone Signaling	2.25E00	2.63E-02	PRKACA,PTGS2,PRKAR1A
Interferon Signaling	2.23E00	5.88E-02	IFNG,MX1
Coagulation System	2.21E00	5.71E-02	F8,PLAU
CD28 Signaling in T Helper Cells	2.19E00	2.46E-02	CD247,CD3E,CD3D
PKCθ Signaling in T Lymphocytes	2.19E00	2.36E-02	CD247,CD3E,CD3D
Antigen Presentation Pathway	2.16E00	0.05	IFNG,TAPBP
Synaptic Long Term Potentiation	2.16E00	2.56E-02	PRKACA,GRINA,PRKAR1A
Phospholipase C Signaling	2.15E00	1.64E-02	CD247,CD3E,MYLPF,CD3D
P2Y Purigenic Receptor Signaling Pathway	2.13E00	2.4E-02	MYC,PRKACA,PRKAR1A
Netrin Signaling	2.12E00	4.44E-02	PRKACA,PRKAR1A
Protein Kinase A Signaling	2.12E00	1.34E-02	MYLPF,PRKACA,PTGS2,SFN,PRKAR1A
Atherosclerosis Signaling	2.11E00	2.29E-02	ITGB2,IL8,IFNG
PI3K/AKT Signaling	2.1E00	2.22E-02	TP53,PTGS2,SFN
Role of PKR in Interferon Induction and Antiviral Response	2.1E00	4.55E-02	TP53,IFNG
Thyroid Cancer Signaling	2.1E00	4.88E-02	TP53,MYC
MIF Regulation of Innate Immunity	2.08E00	4.44E-02	TP53,PTGS2
Role of Hypercytokinemia/hyperchemokinemia in the Pathogenesis of Influenza	2.08E00	4.88E-02	IL8,IFNG
Cellular Effects of Sildenafil (Viagra)	2.08E00	2.38E-02	MYLPF,PRKACA,PRKAR1A
Autoimmune Thyroid Disease Signaling	2.06E00	3.77E-02	IL10,TSHR
GNRH Signaling	2.05E00	2.22E-02	FSHB,PRKACA,PRKAR1A
Cell Cycle: G2/M DNA Damage Checkpoint Regulation	2.04E00	4.17E-02	TP53,SFN
AMPK Signaling	2.01E00	2.1E-02	PRKACA,ACACA,PRKAR1A
MSP-RON Signaling Pathway	2	4.26E-02	ITGB2,IFNG
Aryl Hydrocarbon Receptor Signaling	1.99E00	2.13E-02	TP53,MYC,CDK2
Primary Immunodeficiency Signaling	1.98E00	3.64E-02	CD3E,CD3D
nNOS Signaling in Neurons	1.98E00	4.35E-02	GRINA,CAPN3
Allograft Rejection Signaling	1.94E00	3.39E-02	IFNG,IL10
Phototransduction Pathway	1.89E00	3.7E-02	PRKACA,PRKAR1A
Endometrial Cancer Signaling	1.88E00	3.64E-02	TP53,MYC
Biotin-carboxyl Carrier Protein Assembly	1.87E00	2.5E-01	ACACA
Role of IL-17A in Arthritis	1.85E00	3.33E-02	IL8,PTGS2
TREM1 Signaling	1.83E00	3.51E-02	IL8,IL10
Role of CHK Proteins in Cell Cycle Checkpoint Control	1.83E00	3.51E-02	TP53,CDK2
Regulation of Cellular Mechanics by Calpain Protease	1.83E00	2.86E-02	CDK2,CAPN3
Glioma Invasiveness Signaling	1.8E00	3.39E-02	TIMP1,PLAU
Dopamine-DARPP32 Feedback in cAMP Signaling	1.8E00	1.88E-02	PRKACA,GRINA,PRKAR1A
Role of Macrophages, Fibroblasts and Endothelial Cells in Rheumatoid Arthritis	1.8E00	1.29E-02	MYC,IL8,IL10,WNT2
ATM Signaling	1.77E00	3.28E-02	TP53,CDK2
Role of NFAT in Regulation of the Immune Response	1.73E00	1.61E-02	CD247,CD3E,CD3D
Wnt/β-catenin Signaling	1.73E00	1.76E-02	TP53,MYC,WNT2
ERK5 Signaling	1.72E00	3.12E-02	MYC,SFN
Calcium Signaling	1.71E00	1.6E-02	PRKACA,GRINA,PRKAR1A
Superoxide Radicals Degradation	1.7E00	1.67E-01	SOD2
Role of MAPK Signaling in the Pathogenesis of Influenza	1.68E00	3.03E-02	IFNG,PTGS2
Melatonin Signaling	1.67E00	2.94E-02	PRKACA,PRKAR1A
ILK Signaling	1.64E00	1.62E-02	MYC,ITGB2,PTGS2
Basal Cell Carcinoma Signaling	1.63E00	2.78E-02	TP53,WNT2
IL-8 Signaling	1.63E00	1.56E-02	ITGB2,IL8,PTGS2
PEDF Signaling	1.62E00	2.6E-02	TP53,SOD2
ERK/MAPK Signaling	1.61E00	1.51E-02	MYC,PRKACA,PRKAR1A
Leptin Signaling in Obesity	1.6E00	2.63E-02	PRKACA,PRKAR1A
Role of Wnt/GSK-3β Signaling in the Pathogenesis of Influenza	1.59E00	2.6E-02	IFNG,WNT2
BMP signaling pathway	1.59E00	2.56E-02	PRKACA,PRKAR1A
Dopamine Receptor Signaling	1.58E00	2.63E-02	PRKACA,PRKAR1A
Airway Pathology in Chronic Obstructive Pulmonary Disease	1.57E00	1.25E-01	IL8
Phosphatidylethanolamine Biosynthesis II	1.57E00	1.25E-01	PIGF
Glucocorticoid Biosynthesis	1.57E00	1.25E-01	CYP17A1
HER-2 Signaling in Breast Cancer	1.57E00	2.5E-02	TP53,ITGB2
Cyclins and Cell Cycle Regulation	1.56E00	2.3E-02	TP53,CDK2
Prostate Cancer Signaling	1.53E00	2.2E-02	TP53,CDK2
Prostanoid Biosynthesis	1.52E00	1.11E-01	PTGS2
Leucine Degradation I	1.52E00	1.11E-01	BCAT1
Altered T Cell and B Cell Signaling in Rheumatoid Arthritis	1.52E00	2.33E-02	IFNG,IL10
Melanocyte Development and Pigmentation Signaling	1.49E00	2.3E-02	PRKACA,PRKAR1A
Oleate Biosynthesis II (Animals)	1.48E00	0.1	SCD5
TR/RXR Activation	1.48E00	2.25E-02	ACACA,ME1
α-Adrenergic Signaling	1.48E00	2.17E-02	PRKACA,PRKAR1A
CDK5 Signaling	1.46E00	2.25E-02	PRKACA,PRKAR1A
Apoptosis Signaling	1.45E00	2.17E-02	TP53,CAPN3
Role of Osteoblasts, Osteoclasts and Chondrocytes in Rheumatoid Arthritis	1.45E00	1.33E-02	IFNG,IL10,WNT2
Acyl-CoA Hydrolysis	1.44E00	9.09E-02	HNF4A
Cardiac Hypertrophy Signaling	1.43E00	1.31E-02	MYLPF,PRKACA,PRKAR1A
IL-1 Signaling	1.42E00	1.96E-02	PRKACA,PRKAR1A
Chronic Myeloid Leukemia Signaling	1.42E00	1.96E-02	TP53,MYC
HMGB1 Signaling	1.41E00	2.06E-02	IL8,IFNG
Chondroitin Sulfate Degradation (Metazoa)	1.4E00	8.33E-02	HYAL2
Androgen Biosynthesis	1.4E00	8.33E-02	CYP17A1
Nitric Oxide Signaling in the Cardiovascular System	1.39E00	1.96E-02	PRKACA,PRKAR1A
Role of IL-17A in Psoriasis	1.37E00	7.69E-02	IL8
Dermatan Sulfate Degradation (Metazoa)	1.37E00	7.69E-02	HYAL2
HGF Signaling	1.36E00	1.96E-02	PTGS2,CDK2
nNOS Signaling in Skeletal Muscle Cells	1.34E00	5.26E-02	CAPN3
Isoleucine Degradation I	1.34E00	7.14E-02	BCAT1
CDP-diacylglycerol Biosynthesis I	1.31E00	6.67E-02	AGPAT1
Fatty Acid α-oxidation	1.31E00	6.67E-02	PTGS2
Role of Tissue Factor in Cancer	1.3E00	1.83E-02	TP53,IL8
Renin-Angiotensin Signaling	1.29E00	1.77E-02	PRKACA,PRKAR1A
Gαs Signaling	1.29E00	1.74E-02	PRKACA,PRKAR1A
Role of NANOG in Mammalian Embryonic Stem Cell Pluripotency	1.28E00	1.77E-02	TP53,WNT2
Androgen Signaling	1.28E00	1.53E-02	PRKACA,PRKAR1A
Axonal Guidance Signaling	1.27E00	8.71E-03	MYLPF,PRKACA,WNT2,PRKAR1A
Hereditary Breast Cancer Signaling	1.26E00	1.68E-02	TP53,SFN
Sperm Motility	1.26E00	1.67E-02	PRKACA,PRKAR1A
Glutathione Redox Reactions I	1.25E00	5.88E-02	GPX5
Phosphatidylglycerol Biosynthesis II (Non-plastidic)	1.25E00	5.88E-02	AGPAT1
p38 MAPK Signaling	1.24E00	1.72E-02	TP53,MYC
Differential Regulation of Cytokine Production in Macrophages and T Helper Cells by IL-17A and IL-17F	1.23E00	5.56E-02	IL10
Valine Degradation I	1.23E00	5.56E-02	BCAT1
Gαi Signaling	1.21E00	1.56E-02	PRKACA,PRKAR1A
LXR/RXR Activation	1.2E00	1.59E-02	ACACA,PTGS2
Maturity Onset Diabetes of Young (MODY) Signaling	1.19E00	4.55E-02	HNF4A
Role of Lipids/Lipid Rafts in the Pathogenesis of Influenza	1.19E00	0.05	IFNG
eNOS Signaling	1.18E00	1.55E-02	PRKACA,PRKAR1A
Insulin Receptor Signaling	1.16E00	1.53E-02	PRKACA,PRKAR1A
Polyamine Regulation in Colon Cancer	1.15E00	4.17E-02	MYC
Glycolysis I	1.15E00	4.55E-02	PGK1
IL-12 Signaling and Production in Macrophages	1.14E00	1.46E-02	IFNG,IL10
Relaxin Signaling	1.14E00	1.38E-02	PRKACA,PRKAR1A
Cardiac β-adrenergic Signaling	1.14E00	1.43E-02	PRKACA,PRKAR1A
Lipid Antigen Presentation by CD1	1.11E00	3.7E-02	CD3E
Role of JAK1, JAK2 and TYK2 in Interferon Signaling	1.11E00	3.85E-02	IFNG
IL-17A Signaling in Gastric Cells	1.09E00	0.04	IL8
Antiproliferative Role of TOB in T Cell Signaling	1.08E00	3.85E-02	CDK2
Cell Cycle Control of Chromosomal Replication	1.06E00	3.33E-02	CDK2
Intrinsic Prothrombin Activation Pathway	1.04E00	3.12E-02	F8
Gap Junction Signaling	1.04E00	1.28E-02	PRKACA,PRKAR1A
Tight Junction Signaling	1.03E00	1.27E-02	PRKACA,PRKAR1A
Role of p14/p19ARF in Tumor Suppression	1.02E00	3.12E-02	TP53
Inhibition of Angiogenesis by TSP1	9.9E-01	3.12E-02	TP53
Circadian Rhythm Signaling	9.77E-01	2.86E-02	GRINA
MIF-mediated Glucocorticoid Regulation	9.77E-01	2.7E-02	PTGS2
Triacylglycerol Biosynthesis	9.77E-01	3.03E-02	AGPAT1
Granulocyte Adhesion and Diapedesis	9.77E-01	1.2E-02	ITGB2,IL8
PPARα/RXRα Activation	9.73E-01	1.15E-02	PRKACA,PRKAR1A
Oncostatin M Signaling	9.65E-01	2.94E-02	PLAU
Stearate Biosynthesis I (Animals)	9.65E-01	2.94E-02	HNF4A
Endothelin-1 Signaling	9.64E-01	1.18E-02	MYC,PTGS2
Acute Phase Response Signaling	9.6E-01	1.16E-02	SOD2,F8
CREB Signaling in Neurons	9.55E-01	1.08E-02	PRKACA,PRKAR1A
Cell Cycle Regulation by BTG Family Proteins	9.53E-01	2.78E-02	CDK2
RAR Activation	9.43E-01	1.12E-02	PRKACA,PRKAR1A
Sertoli Cell-Sertoli Cell Junction Signaling	9.39E-01	1.09E-02	PRKACA,PRKAR1A
Agranulocyte Adhesion and Diapedesis	9.35E-01	1.14E-02	ITGB2,IL8
Role of NFAT in Cardiac Hypertrophy	9.26E-01	1.07E-02	PRKACA,PRKAR1A
Inhibition of Matrix Metalloproteases	9.19E-01	2.63E-02	TIMP1
Transcriptional Regulatory Network in Embryonic Stem Cells	8.99E-01	2.5E-02	HNF4A
Role of IL-17F in Allergic Inflammatory Airway Diseases	8.89E-01	2.33E-02	IL8
Melanoma Signaling	8.79E-01	2.27E-02	TP53
UVC-Induced MAPK Signaling	8.79E-01	2.38E-02	TP53
iNOS Signaling	8.69E-01	2.13E-02	IFNG
Leukocyte Extravasation Signaling	8.61E-01	1.02E-02	ITGB2,TIMP1
Role of Oct4 in Mammalian Embryonic Stem Cell Pluripotency	8.6E-01	2.27E-02	TP53
Graft-versus-Host Disease Signaling	8.6E-01	2.17E-02	IFNG
Integrin Signaling	8.58E-01	9.76E-03	ITGB2,CAPN3
UVB-Induced MAPK Signaling	7.93E-01	1.85E-02	TP53
Huntington's Disease Signaling	7.87E-01	8.73E-03	TP53,CAPN3
IL-2 Signaling	7.85E-01	1.79E-02	IL2RA
cAMP-mediated signaling	7.84E-01	9.17E-03	PRKACA,PRKAR1A
Thrombopoietin Signaling	7.71E-01	1.69E-02	MYC
ErbB2-ErbB3 Signaling	7.64E-01	1.72E-02	MYC
Glutamate Receptor Signaling	7.64E-01	1.64E-02	GRINA
Induction of Apoptosis by HIV1	7.43E-01	1.59E-02	TP53
Retinoic acid Mediated Apoptosis Signaling	7.43E-01	1.64E-02	IFNG
Role of BRCA1 in DNA Damage Response	7.36E-01	1.59E-02	TP53
Activation of IRF by Cytosolic Pattern Recognition Receptors	7.36E-01	1.59E-02	IL10
Role of JAK1 and JAK3 in γc Cytokine Signaling	7.36E-01	1.59E-02	IL2RA
Role of PI3K/AKT Signaling in the Pathogenesis of Influenza	7.3E-01	1.49E-02	IFNG
Eicosanoid Signaling	7.3E-01	1.64E-02	PTGS2
Pyridoxal 5'-phosphate Salvage Pathway	7.17E-01	1.59E-02	CDK2
Hypoxia Signaling in the Cardiovascular System	7.17E-01	1.56E-02	TP53
Non-Small Cell Lung Cancer Signaling	7.05E-01	1.37E-02	TP53
Agrin Interactions at Neuromuscular Junction	6.93E-01	1.49E-02	ITGB2
IL-10 Signaling	6.88E-01	1.39E-02	IL10
Macropinocytosis Signaling	6.88E-01	1.32E-02	ITGB2
Protein Ubiquitination Pathway	6.77E-01	7.6E-03	IFNG,PSMA6
G-Protein Coupled Receptor Signaling	6.77E-01	7.66E-03	PRKACA,PRKAR1A
Caveolar-mediated Endocytosis Signaling	6.66E-01	1.23E-02	ITGB2
NF-κB Activation by Viruses	6.6E-01	1.27E-02	ITGB2
Prolactin Signaling	6.6E-01	1.3E-02	MYC
STAT3 Pathway	6.6E-01	1.35E-02	MYC
VDR/RXR Activation	6.4E-01	1.28E-02	IFNG
Acute Myeloid Leukemia Signaling	6.4E-01	1.23E-02	MYC
PDGF Signaling	6.4E-01	1.27E-02	MYC
Reelin Signaling in Neurons	6.3E-01	1.22E-02	ITGB2
Regulation of Actin-based Motility by Rho	6.16E-01	1.16E-02	MYLPF
FXR/RXR Activation	6.07E-01	1.19E-02	HNF4A
Neuregulin Signaling	5.98E-01	1.05E-02	MYC
FAK Signaling	5.98E-01	1.02E-02	CAPN3
Factors Promoting Cardiogenesis in Vertebrates	5.94E-01	1.1E-02	CDK2
UVA-Induced MAPK Signaling	5.94E-01	1.12E-02	TP53
TGF-β Signaling	5.94E-01	1.08E-02	HNF4A
PAK Signaling	5.89E-01	9.62E-03	MYLPF
Virus Entry via Endocytic Pathways	5.85E-01	1.09E-02	ITGB2
Crosstalk between Dendritic Cells and Natural Killer Cells	5.85E-01	1.1E-02	IFNG
VEGF Signaling	5.85E-01	1.05E-02	SFN
PPAR Signaling	5.81E-01	0.01	PTGS2
Role of Pattern Recognition Receptors in Recognition of Bacteria and Viruses	5.77E-01	1.05E-02	IL10
Salvage Pathways of Pyrimidine Ribonucleotides	5.73E-01	1.09E-02	CDK2
SAPK/JNK Signaling	5.69E-01	0.01	TP53
Glioma Signaling	5.65E-01	9.43E-03	TP53
Paxillin Signaling	5.46E-01	9.09E-03	ITGB2
HIF1α Signaling	5.42E-01	9.8E-03	TP53
Cholecystokinin/Gastrin-mediated Signaling	5.39E-01	9.9E-03	PTGS2
NGF Signaling	5.21E-01	9.01E-03	TP53
Natural Killer Cell Signaling	5.11E-01	9.01E-03	CD247
RhoA Signaling	4.92E-01	8.7E-03	MYLPF
14-3-3-mediated Signaling	4.89E-01	8.47E-03	SFN
D-myo-inositol (1,4,5,6)-Tetrakisphosphate Biosynthesis	4.89E-01	7.69E-03	ATP1A1
D-myo-inositol (3,4,5,6)-tetrakisphosphate Biosynthesis	4.89E-01	7.69E-03	ATP1A1
IL-6 Signaling	4.89E-01	8.2E-03	IL8
Gα12/13 Signaling	4.86E-01	8.13E-03	MYLPF
p70S6K Signaling	4.83E-01	8.2E-03	SFN
Human Embryonic Stem Cell Pluripotency	4.43E-01	6.71E-03	WNT2
D-myo-inositol-5-phosphate Metabolism	4.41E-01	6.8E-03	ATP1A1
3-phosphoinositide Degradation	4.41E-01	6.8E-03	ATP1A1
Regulation of eIF4 and p70S6K Signaling	4.18E-01	6.33E-03	RPS8
3-phosphoinositide Biosynthesis	4.16E-01	6.29E-03	ATP1A1
CXCR4 Signaling	3.97E-01	6.25E-03	MYLPF
Mitochondrial Dysfunction	3.74E-01	6.06E-03	SOD2
NF-κB Signaling	3.6E-01	5.68E-03	PRKACA
Dendritic Cell Maturation	3.59E-01	5.21E-03	IL10
EIF2 Signaling	3.55E-01	5.52E-03	RPS8
RhoGDI Signaling	3.55E-01	5.26E-03	MYLPF
Ephrin Receptor Signaling	3.55E-01	5.08E-03	GRINA
NRF2-mediated Oxidative Stress Response	3.46E-01	5.35E-03	SOD2
Production of Nitric Oxide and Reactive Oxygen Species in Macrophages	3.42E-01	5.38E-03	IFNG
Regulation of the Epithelial-Mesenchymal Transition Pathway	3.42E-01	5.32E-03	WNT2
Superpathway of Inositol Phosphate Compounds	3.39E-01	5.08E-03	ATP1A1
mTOR Signaling	3.37E-01	5.29E-03	RPS8
Clathrin-mediated Endocytosis Signaling	3.35E-01	5.24E-03	ITGB2
Thrombin Signaling	3.28E-01	5.08E-03	MYLPF
Actin Cytoskeleton Signaling	2.93E-01	4.35E-03	MYLPF
Signaling by Rho Family GTPases	2.68E-01	4.03E-03	MYLPF

## Sheet: d
Networks associated to LV-specific miRNAs
ID	Top Diseases and Functions	Score	Focus Molecules	Molecules in Network
1	Organismal Injury and Abnormalities, Cell-To-Cell Signaling and Interaction, Hematological System Development and Function	34	18	Akt,Ap1,ATP1A1,BCAT1,CAV2,Cg,CTTNBP2,DKC1,ERK,ERK1/2,estrogen receptor,FSH,Histone h3,Histone h4,ID3,IFNG,IgG,Interferon alpha,ITGB2,Lh,Mek,MX1,MYC,NFkB (complex),PDCD10,PDGF BB,PGK1,PIGF,PLAU,PRKACA,PRKAR1A,Ras,TAPBP,TCR,TSHR
2	Cell Death and Survival, Hematological System Development and Function, Tissue Morphology	25	14	26s Proteasome,BCR (complex),calpain,CD3,CD247,CD3D,CD3E,CDK2,Cebp,Cyclin A,Cyclin E,Fcgr3,Gm-csf,Gsk3,Hsp27,Hsp70,Hsp90,Igm,IL1,IL8,IL10,IL12 (complex),IL2RA,Jnk,ME1,P38 MAPK,PI3K (complex),PTGS2,Rac,RNA polymerase II,SFN,SFTPA1,SOD2,TIMP1,TP53
3	Carbohydrate Metabolism, Liver Cirrhosis, Lipid Metabolism	14	9	ACACA,AGTR1,AIM1,APOA1,CD44,CNN2,CRAT,CTNNB1,CYP17A1,DCD,DEFA5,DPEP1,EDN3,F13A1,GAD1,GPX2,HNF4A,HSD17B2,HYAL2,IHH,INS,MUC6,PAK7,PCCA,QPCT,RCN1,RPS8,SCGB3A2,SEMA3C,SLC26A2,SPAG11B,TCF,TNF,TOB2,WNT2
4	Cancer, Cellular Development, Cellular Growth and Proliferation	2	1	miR-483-3p (miRNAs w/seed CACUCCU),TVP23B
5	Cell Cycle, Hematological System Development and Function, Renal Destruction	2	1	CD37,CD53
6	Cardiovascular Disease, Organismal Injury and Abnormalities, Cell-To-Cell Signaling and Interaction	2	1	F8,VWF
7	Reproductive System Development and Function, Cancer, Neurological Disease	2	1	NUPR1,PRND
8	Cancer, Cell Death and Survival, Embryonic Development	2	1	GLI1,SCD5,Wnt
9	Developmental Disorder, Skeletal and Muscular Disorders, Cellular Development	2	1	CAPN3,CAST,MAP2K1
10	Lipid Metabolism, Molecular Transport, Small Molecule Biochemistry	2	1	A4GALT,CLDN7,FGFR1,GRINA,TGOLN2
11	Cell Death and Survival, Cellular Assembly and Organization, Cellular Compromise	2	1	ADRM1,ATXN3,PLK1,PSMA6,UBQLN1

## Sheet: e
Toxicity Lists associated to LV-specific miRNAs
Ingenuity Toxicity Lists	-log(p-value)	Ratio	Molecules
Liver Necrosis/Cell Death	7.91E00	3.89E-02	TP53,MYC,ITGB2,IFNG,SOD2,IL10,TIMP1,IL2RA,PTGS2,HNF4A
Oxidative Stress	5.92E00	8.93E-02	TP53,SOD2,IL10,GPX5,ME1
Liver Proliferation	5.26E00	3.4E-02	TP53,MYC,IFNG,TIMP1,PTGS2,HNF4A,CDK2
Hepatic Stellate Cell Activation	5.25E00	1.14E-01	IL8,IFNG,IL10,TIMP1
Increases Liver Damage	4.74E00	5.15E-02	ITGB2,IFNG,IL2RA,PLAU,PTGS2
Decreases Transmembrane Potential of Mitochondria and Mitochondrial Membrane	4.35E00	4.27E-02	TP53,MYC,IFNG,SOD2,CDK2
Hepatic Cholestasis	4	3.62E-02	IL8,IFNG,PRKACA,HNF4A,PRKAR1A
Renal Necrosis/Cell Death	3.84E00	1.74E-02	TP53,MYC,IFNG,ATP1A1,SOD2,PLAU,PTGS2,CDK2
Mechanism of Gene Regulation by Peroxisome Proliferators via PPARα	3.55E00	4.26E-02	MYC,ME1,PTGS2,PRKAR1A
Hepatic Fibrosis	3.54E00	4.21E-02	IL8,IFNG,IL10,TIMP1
Cardiac Fibrosis	3.52E00	2.86E-02	IFNG,SOD2,TIMP1,PLAU,PTGS2
Increases Liver Hepatitis	3.31E00	6.52E-02	ITGB2,IFNG,IL10
Increases Renal Proliferation	3.12E00	3.28E-02	PLAU,PTGS2,CAV2,CDK2
PXR/RXR Activation	2.91E00	4.76E-02	PRKACA,HNF4A,PRKAR1A
Cell Cycle: G1/S Checkpoint Regulation	2.89E00	4.69E-02	TP53,MYC,CDK2
NF-κB Signaling	2.54E00	2.27E-02	CD247,CD3E,PRKACA,CD3D
Increases Cardiac Dilation	2.4E00	7.14E-02	IFNG,PLAU
p53 Signaling	2.35E00	3.03E-02	TP53,SFN,CDK2
Cardiac Hypertrophy	2.15E00	1.39E-02	TP53,SOD2,TIMP1,PLAU,PTGS2
Increases Renal Nephritis	2.12E00	5.13E-02	IFNG,IL10
Increases Cardiac Proliferation	2.04E00	4.65E-02	ITGB2,PRKAR1A
Cardiac Necrosis/Cell Death	2.03E00	1.63E-02	TP53,IFNG,SOD2,CDK2
Cell Cycle: G2/M DNA Damage Checkpoint Regulation	2	4.44E-02	TP53,SFN
Aryl Hydrocarbon Receptor Signaling	1.89E00	2.07E-02	TP53,MYC,CDK2
Acute Renal Failure Panel (Rat)	1.82E00	3.57E-02	MYC,SFN
Renal Inorganic Phosphate Homeostasis (Mouse)	1.7E00	1.67E-01	ATP1A1
Increases Liver Hyperplasia/Hyperproliferation	1.68E00	3.03E-02	TP53,MYC
Increases Damage of Mitochondria	1.52E00	1.11E-01	IFNG
TR/RXR Activation	1.48E00	2.35E-02	ACACA,ME1
Decreases Respiration of Mitochondria	1.44E00	9.09E-02	IFNG
Cytochrome P450 Panel - Substrate is a Sterol (Rat)	1.37E00	7.69E-02	CYP17A1
Cytochrome P450 Panel - Substrate is a Sterol (Human)	1.34E00	7.14E-02	CYP17A1
Cytochrome P450 Panel - Substrate is a Sterol (Mouse)	1.34E00	7.14E-02	CYP17A1
Swelling of Mitochondria	1.34E00	7.14E-02	TP53
Recovery from Ischemic Acute Renal Failure (Rat)	1.34E00	7.14E-02	TIMP1
Increases Depolarization of Mitochondria and Mitochondrial Membrane	1.28E00	6.25E-02	TP53
Long-term Renal Injury Anti-oxidative Response Panel (Rat)	1.25E00	5.88E-02	SOD2
LXR/RXR Activation	1.19E00	1.63E-02	ACACA,PTGS2
Biogenesis of Mitochondria	1.19E00	0.05	CAV2
Genes associated with Chronic Allograft Nephropathy (Human)	1.16E00	4.76E-02	TIMP1
Increases Heart Failure	1.13E00	4.35E-02	PLAU
Renal Proximal Tubule Toxicity Biomarker Panel (Rat)	1.11E00	4.17E-02	TIMP1
Positive Acute Phase Response Proteins	1.02E00	3.33E-02	SOD2
Increases Cardiac Dysfunction	9.53E-01	2.86E-02	PLAU
PPARα/RXRα Activation	9.51E-01	1.18E-02	PRKACA,PRKAR1A
RAR Activation	9.43E-01	1.16E-02	PRKACA,PRKAR1A
Pro-Apoptosis	8.79E-01	2.38E-02	TP53
Increases Transmembrane Potential of Mitochondria and Mitochondrial Membrane	8.25E-01	2.08E-02	SOD2
Hypoxia-Inducible Factor Signaling	6.82E-01	1.45E-02	TP53
VDR/RXR Activation	6.4E-01	1.3E-02	IFNG
FXR/RXR Activation	6.07E-01	1.19E-02	HNF4A
TGF-β Signaling	5.81E-01	1.11E-02	HNF4A
Mitochondrial Dysfunction	3.72E-01	6.13E-03	SOD2
NRF2-mediated Oxidative Stress Response	2.99E-01	4.85E-03	SOD2

## Sheet: f
Bio-Functions associated to miR-133a-3p, miR-22-3p and miR-26b
Category	Diseases or Functions Annotation	p-Value	Molecules	# Molecules
Cellular Growth and Proliferation	proliferation of cells	1.34E-16	ACACA,ADCYAP1,AHSG,ALDH1A1,BMPR1B,BTG1,BTG2,BTG3,CD247,CDKN1C,CNN1,CR2,CXCL10,CXCR4,CYP1A1,DEGS1,DKC1,EDN3,FCER1A,FGF10,FOS,GHRHR,GHRL,HNF4A,ID3,IL13,IL2RA,IL6,IRF1,KDR,LHCGR,LIN28B,PDCD10,PLAU,PLAUR,PLIN2,PRKAR1A,PRNP,PTGS1,PTGS2,PYGM,SFN,SFTPA1,SOD1,TFAP2A,TNF,TOB2,TSHR,TTPA,WNT2	50
Cell Signaling	mobilization of Ca2+	8.46E-13	ADCYAP1,CD247,CXCR4,FCER1A,GHRL,GHSR,IL13,ITGB2,LPAR1,PLAUR,PRLH,PTGFR,SFTPA1,TNF,TSHR	15
Molecular Transport	mobilization of Ca2+	8.46E-13	ADCYAP1,CD247,CXCR4,FCER1A,GHRL,GHSR,IL13,ITGB2,LPAR1,PLAUR,PRLH,PTGFR,SFTPA1,TNF,TSHR	15
Vitamin and Mineral Metabolism	mobilization of Ca2+	8.46E-13	ADCYAP1,CD247,CXCR4,FCER1A,GHRL,GHSR,IL13,ITGB2,LPAR1,PLAUR,PRLH,PTGFR,SFTPA1,TNF,TSHR	15
Cell Death and Survival	apoptosis	3.35E-12	ACACA,ADCYAP1,ALDH1A1,BMPR1B,BTG1,CAPN3,CD247,CDKN1C,CR2,CXCR4,FCER1A,FGF10,FOS,GHRL,ID3,IL13,IL2RA,IL6,IRF1,ITGB2,KDR,LPAR1,PDCD10,PLAU,PLAUR,PRKAR1A,PRNP,PTGS1,PTGS2,RABGGTB,SFN,SOD1,TFAP2A,TNF,TTPA,WNT2	36
Cellular Growth and Proliferation	proliferation of tumor cell lines	1.61E-11	ACACA,ADCYAP1,ALDH1A1,BMPR1B,BTG2,CDKN1C,CNN1,CXCR4,CYP1A1,DEGS1,FGF10,FOS,GHRHR,HNF4A,ID3,IL13,IL6,IRF1,KDR,LIN28B,PDCD10,PLAU,PLAUR,PRKAR1A,PRNP,PTGS2,PYGM,SFN,SOD1,TFAP2A,TNF,TTPA	32
Cellular Development	proliferation of tumor cell lines	1.61E-11	ACACA,ADCYAP1,ALDH1A1,BMPR1B,BTG2,CDKN1C,CNN1,CXCR4,CYP1A1,DEGS1,FGF10,FOS,GHRHR,HNF4A,ID3,IL13,IL6,IRF1,KDR,LIN28B,PDCD10,PLAU,PLAUR,PRKAR1A,PRNP,PTGS2,PYGM,SFN,SOD1,TFAP2A,TNF,TTPA	32
Inflammatory Response	inflammatory response	1.72E-11	AHSG,CXCL10,CXCR4,EDN3,FOS,GHRL,GHSR,IL13,IL6,ITGB2,PLAU,PLAUR,PRNP,PTGS2,SPACA3,TNF	16
Cell Death and Survival	cell death	5.51E-11	ACACA,ADCYAP1,ALDH1A1,BMPR1B,BTG1,BTG2,CAPN3,CD247,CDKN1C,CR2,CXCR4,FCER1A,FGF10,FOS,GHRL,GRINA,ID3,IL13,IL2RA,IL6,IRF1,ITGB2,KDR,LPAR1,PDCD10,PLAU,PLAUR,PRKAR1A,PRNP,PTGS1,PTGS2,RABGGTB,SFN,SFTPA1,SOD1,TFAP2A,TNF,TTPA,WNT2	39
Gene Expression	binding of DNA	7.76E-10	ADCYAP1,BTG2,CYP1A1,FOS,HNF4A,ID3,IL13,IL6,IRF1,ITGB2,KDR,PLAU,SOD1,TFAP2A,TNF	15
Cancer	benign neoplasia	2.21E-09	ADRB3,ALDH1A1,DKC1,FOS,IDH1,IL6,KDR,LHCGR,LPAR1,PDCD10,PLAU,PLAUR,PRDX6,PSMA6,PTGS1,PTGS2,SLC2A5,TSHR	18
Cell Death and Survival	necrosis	2.23E-09	ACACA,ALDH1A1,BMPR1B,BTG1,BTG2,CD247,CDKN1C,CR2,CXCR4,FCER1A,FOS,GRINA,ID3,IL13,IL2RA,IL6,IRF1,ITGB2,KDR,LPAR1,PLAU,PLAUR,PRKAR1A,PRNP,PTGS2,RABGGTB,SFN,SFTPA1,SOD1,TFAP2A,TNF,TTPA,WNT2	33
Cell Signaling	quantity of Ca2+	2.39E-09	ADCYAP1,CD247,CXCL10,CXCR4,GHRL,IL6,PLAU,PLAUR,PRNP,SELP,SFTPA1,TNF	12
Molecular Transport	quantity of Ca2+	2.39E-09	ADCYAP1,CD247,CXCL10,CXCR4,GHRL,IL6,PLAU,PLAUR,PRNP,SELP,SFTPA1,TNF	12
Vitamin and Mineral Metabolism	quantity of Ca2+	2.39E-09	ADCYAP1,CD247,CXCL10,CXCR4,GHRL,IL6,PLAU,PLAUR,PRNP,SELP,SFTPA1,TNF	12
Cardiovascular Disease	occlusion of artery	2.51E-09	ADRB3,BMPR1B,BTG2,CXCR4,CYP1A1,FOS,IL6,ITGB2,KDR,LPAR1,PLAU,PLAUR,PLIN2,PTGS1,PTGS2,SELP,SLC2A3,TNF	18
Lipid Metabolism	synthesis of lipid	4.25E-09	AGPAT1,CGA,CYP1A1,DEGS1,FOS,FSHB,HNF4A,IL13,IL6,PLAU,PRNP,PTGS1,PTGS2,SOD1,TNF	15
Small Molecule Biochemistry	synthesis of lipid	4.25E-09	AGPAT1,CGA,CYP1A1,DEGS1,FOS,FSHB,HNF4A,IL13,IL6,PLAU,PRNP,PTGS1,PTGS2,SOD1,TNF	15
Cell-To-Cell Signaling and Interaction	adhesion of blood cells	9.48E-09	CR2,CXCL10,CXCR4,IL13,IL6,ITGB2,PLAU,PLAUR,SELP,SFTPA1,TNF	11
Tissue Development	adhesion of blood cells	9.48E-09	CR2,CXCL10,CXCR4,IL13,IL6,ITGB2,PLAU,PLAUR,SELP,SFTPA1,TNF	11
Inflammatory Response	immune response of neutrophils	1.18E-08	ADCYAP1,CXCL10,FCER1A,ITGB2,SFTPA1,TNF	6
Cell-To-Cell Signaling and Interaction	immune response of neutrophils	1.18E-08	ADCYAP1,CXCL10,FCER1A,ITGB2,SFTPA1,TNF	6
Hematological System Development and Function	immune response of neutrophils	1.18E-08	ADCYAP1,CXCL10,FCER1A,ITGB2,SFTPA1,TNF	6
Cell Death and Survival	cell death of prostate cancer cell lines	1.22E-08	ACACA,CD247,FOS,IL6,PLAU,PLAUR,PRKAR1A,PTGS2,RABGGTB,TNF,TTPA	11
Cardiovascular Disease	vascular disease	1.41E-08	ADRB3,BMPR1B,BTG2,CXCR4,CYP1A1,FOS,IL2RA,IL6,ITGB2,KDR,LPAR1,PDCD10,PLAU,PLAUR,PLIN2,PTGS1,PTGS2,SELP,SLC2A3,TNF	20
Cellular Growth and Proliferation	proliferation of mesangial cells	1.50E-08	CXCL10,IL6,PLAU,PLAUR,TNF	5
Cellular Development	proliferation of mesangial cells	1.50E-08	CXCL10,IL6,PLAU,PLAUR,TNF	5
Renal and Urological System Development and Function	proliferation of mesangial cells	1.50E-08	CXCL10,IL6,PLAU,PLAUR,TNF	5
Cell Signaling	concentration of cyclic AMP	1.93E-08	ADCYAP1,ADRB3,CGA,CXCR4,LHCGR,PTGS2,TNF,TSHR	8
Molecular Transport	concentration of cyclic AMP	1.93E-08	ADCYAP1,ADRB3,CGA,CXCR4,LHCGR,PTGS2,TNF,TSHR	8
Small Molecule Biochemistry	concentration of cyclic AMP	1.93E-08	ADCYAP1,ADRB3,CGA,CXCR4,LHCGR,PTGS2,TNF,TSHR	8
Nucleic Acid Metabolism	concentration of cyclic AMP	1.93E-08	ADCYAP1,ADRB3,CGA,CXCR4,LHCGR,PTGS2,TNF,TSHR	8
Small Molecule Biochemistry	metabolism of hydrogen peroxide	2.11E-08	CYP1A1,IL13,IL6,PRDX6,PTGS2,SOD1,TNF	7
Free Radical Scavenging	metabolism of hydrogen peroxide	2.11E-08	CYP1A1,IL13,IL6,PRDX6,PTGS2,SOD1,TNF	7
Cell-To-Cell Signaling and Interaction	adhesion of immune cells	2.16E-08	CXCL10,CXCR4,IL13,IL6,ITGB2,PLAU,PLAUR,SELP,SFTPA1,TNF	10
Tissue Development	adhesion of immune cells	2.16E-08	CXCL10,CXCR4,IL13,IL6,ITGB2,PLAU,PLAUR,SELP,SFTPA1,TNF	10
Hematological System Development and Function	adhesion of immune cells	2.16E-08	CXCL10,CXCR4,IL13,IL6,ITGB2,PLAU,PLAUR,SELP,SFTPA1,TNF	10
Immune Cell Trafficking	adhesion of immune cells	2.16E-08	CXCL10,CXCR4,IL13,IL6,ITGB2,PLAU,PLAUR,SELP,SFTPA1,TNF	10
Cell Death and Survival	apoptosis of prostate cancer cell lines	3.52E-08	ACACA,FOS,IL6,PLAU,PLAUR,PRKAR1A,PTGS2,RABGGTB,TNF,TTPA	10
Immune Cell Trafficking	leukocyte migration	4.59E-08	CXCL10,CXCR4,EDN3,IL13,IL2RA,IL6,ITGB2,KDR,PLAU,PLAUR,PRNP,SELP,TNF	13
Cellular Movement	leukocyte migration	4.59E-08	CXCL10,CXCR4,EDN3,IL13,IL2RA,IL6,ITGB2,KDR,PLAU,PLAUR,PRNP,SELP,TNF	13
Small Molecule Biochemistry	biosynthesis of cyclic nucleotides	6.45E-08	ADCYAP1,CGA,CXCR4,GHRHR,LHCGR,PTGS1,PTGS2,TNF,TSHR	9
Nucleic Acid Metabolism	biosynthesis of cyclic nucleotides	6.45E-08	ADCYAP1,CGA,CXCR4,GHRHR,LHCGR,PTGS1,PTGS2,TNF,TSHR	9
Molecular Transport	secretion of hormone	6.84E-08	CGA,EDN3,IL6,LHCGR,TSHR	5
Small Molecule Biochemistry	secretion of hormone	6.84E-08	CGA,EDN3,IL6,LHCGR,TSHR	5
Endocrine System Development and Function	secretion of hormone	6.84E-08	CGA,EDN3,IL6,LHCGR,TSHR	5
Cell Death and Survival	cell death of tumor cell lines	7.25E-08	ACACA,BMPR1B,BTG1,BTG2,CD247,CDKN1C,CXCR4,FCER1A,FOS,GRINA,ID3,IL13,IL6,IRF1,PLAU,PLAUR,PRKAR1A,PRNP,PTGS2,RABGGTB,SFN,SFTPA1,SOD1,TFAP2A,TNF,TTPA,WNT2	27
Cellular Movement	cell movement	7.87E-08	BTG2,CXCL10,CXCR4,EDN3,FGF10,GHRL,GHSR,GRINA,ID3,IL13,IL2RA,IL6,ITGB2,KDR,LIN28B,LPAR1,PLAU,PLAUR,PRNP,PTGS2,SELP,SFN,TFAP2A,TNF	24
Organismal Injury and Abnormalities	acute lung injury	8.03E-08	AHSG,IL6,PTGS1,PTGS2,SFTPA1,TNF	6
Respiratory Disease	acute lung injury	8.03E-08	AHSG,IL6,PTGS1,PTGS2,SFTPA1,TNF	6
Immunological Disease	systemic autoimmune syndrome	8.16E-08	AGPAT1,AHSG,CA1,CD247,CR2,CXCL10,CXCR4,EDN3,FOS,IL13,IL2RA,IL6,ITGB2,PLAUR,PRNP,PTGFR,PTGS1,PTGS2,SELP,SQLE,TNF	21
Dermatological Diseases and Conditions	psoriasis	1.05E-07	CDKN1C,CNN1,CXCL10,CYP1A1,FGF10,FOS,IL13,IL2RA,IL6,PGD,PLAU,PSMA6,PTGS1,PTGS2,SFN,SQLE,TNF	17
Free Radical Scavenging	metabolism of reactive oxygen species	1.19E-07	ADCYAP1,CYP1A1,IL13,IL6,ITGB2,PRDX6,PTGS2,SELP,SFTPA1,SOD1,TNF	11
Endocrine System Disorders	metabolic syndrome X	1.20E-07	ACACA,CA1,GHRL,IL6,PLIN2,SELP,SOD1,TNF	8
Metabolic Disease	metabolic syndrome X	1.20E-07	ACACA,CA1,GHRL,IL6,PLIN2,SELP,SOD1,TNF	8
Molecular Transport	concentration of fatty acid	1.23E-07	IL13,LHCGR,PRDX6,PTGS1,PTGS2,TNF	6
Lipid Metabolism	concentration of fatty acid	1.23E-07	IL13,LHCGR,PRDX6,PTGS1,PTGS2,TNF	6
Small Molecule Biochemistry	concentration of fatty acid	1.23E-07	IL13,LHCGR,PRDX6,PTGS1,PTGS2,TNF	6
Endocrine System Disorders	insulin resistance	1.28E-07	ACACA,ADRB3,CA1,GHRL,HNF4A,IL6,PLIN2,PTGS1,PTGS2,SELP,SOD1,TNF	12
Metabolic Disease	insulin resistance	1.28E-07	ACACA,ADRB3,CA1,GHRL,HNF4A,IL6,PLIN2,PTGS1,PTGS2,SELP,SOD1,TNF	12
Small Molecule Biochemistry	biosynthesis of hydrogen peroxide	1.41E-07	CYP1A1,IL13,IL6,PTGS2,SOD1,TNF	6
Free Radical Scavenging	biosynthesis of hydrogen peroxide	1.41E-07	CYP1A1,IL13,IL6,PTGS2,SOD1,TNF	6
Ophthalmic Disease	diabetic retinopathy	1.41E-07	GHRHR,IL6,KDR,PTGFR,TNF	5
Inflammatory Response	chemotaxis of phagocytes	1.60E-07	CXCL10,CXCR4,EDN3,IL13,ITGB2,PLAU,PLAUR,PRNP,TNF	9
Hematological System Development and Function	chemotaxis of phagocytes	1.60E-07	CXCL10,CXCR4,EDN3,IL13,ITGB2,PLAU,PLAUR,PRNP,TNF	9
Immune Cell Trafficking	chemotaxis of phagocytes	1.60E-07	CXCL10,CXCR4,EDN3,IL13,ITGB2,PLAU,PLAUR,PRNP,TNF	9
Cellular Movement	chemotaxis of phagocytes	1.60E-07	CXCL10,CXCR4,EDN3,IL13,ITGB2,PLAU,PLAUR,PRNP,TNF	9
Cellular Movement	chemotaxis of cells	1.67E-07	CXCL10,CXCR4,EDN3,FGF10,IL13,ITGB2,KDR,PLAU,PLAUR,PRNP,PTGS2,TNF	12
Cellular Movement	migration of cells	1.69E-07	BTG2,CXCL10,CXCR4,EDN3,FGF10,GRINA,ID3,IL13,IL2RA,IL6,ITGB2,KDR,LIN28B,LPAR1,PLAU,PLAUR,PRNP,PTGS2,SELP,SFN,TFAP2A,TNF	22
Cellular Growth and Proliferation	proliferation of tumor cells	1.71E-07	EDN3,FOS,ID3,IL13,IL6,KDR,LIN28B,PLAUR,PTGS2,TNF	10
Cellular Development	proliferation of tumor cells	1.71E-07	EDN3,FOS,ID3,IL13,IL6,KDR,LIN28B,PLAUR,PTGS2,TNF	10
Cancer	proliferation of tumor cells	1.71E-07	EDN3,FOS,ID3,IL13,IL6,KDR,LIN28B,PLAUR,PTGS2,TNF	10
Tumor Morphology	proliferation of tumor cells	1.71E-07	EDN3,FOS,ID3,IL13,IL6,KDR,LIN28B,PLAUR,PTGS2,TNF	10
Cell Death and Survival	cell death of carcinoma cell lines	1.79E-07	CD247,ID3,IL6,PRKAR1A,PTGS2,RABGGTB,SFTPA1,SOD1,TNF,WNT2	10
Lipid Metabolism	synthesis of prostaglandin E2	1.86E-07	IL13,IL6,PRNP,PTGS1,PTGS2,SOD1,TNF	7
Small Molecule Biochemistry	synthesis of prostaglandin E2	1.86E-07	IL13,IL6,PRNP,PTGS1,PTGS2,SOD1,TNF	7
Drug Metabolism	synthesis of prostaglandin E2	1.86E-07	IL13,IL6,PRNP,PTGS1,PTGS2,SOD1,TNF	7
Cardiovascular Disease	myocardial infarction	2.06E-07	ADRB3,IL6,ITGB2,PSMA6,PTGS1,PTGS2,SELP,TNF	8
Cell-To-Cell Signaling and Interaction	binding of cells	2.44E-07	CXCL10,CXCR4,IL13,IL6,ITGB2,LHCGR,PLAU,PLAUR,PRNP,SELP,SFTPA1,TNF	12
Immunological Disease	juvenile rheumatoid arthritis	2.66E-07	EDN3,FOS,IL6,PLAUR,PRNP,PTGS1,PTGS2,TNF	8
Connective Tissue Disorders	juvenile rheumatoid arthritis	2.66E-07	EDN3,FOS,IL6,PLAUR,PRNP,PTGS1,PTGS2,TNF	8
Inflammatory Disease	juvenile rheumatoid arthritis	2.66E-07	EDN3,FOS,IL6,PLAUR,PRNP,PTGS1,PTGS2,TNF	8
Skeletal and Muscular Disorders	juvenile rheumatoid arthritis	2.66E-07	EDN3,FOS,IL6,PLAUR,PRNP,PTGS1,PTGS2,TNF	8
Cellular Movement	cell movement of tumor cell lines	2.74E-07	CXCL10,CXCR4,FGF10,GHRL,GHSR,GRINA,IL6,KDR,LIN28B,LPAR1,PLAU,PLAUR,PRNP,PTGS2,SELP,SFN,TFAP2A,TNF	18
Cell Signaling	synthesis of cyclic AMP	2.84E-07	ADCYAP1,CGA,CXCR4,GHRHR,LHCGR,PTGS1,PTGS2,TSHR	8
Small Molecule Biochemistry	synthesis of cyclic AMP	2.84E-07	ADCYAP1,CGA,CXCR4,GHRHR,LHCGR,PTGS1,PTGS2,TSHR	8
Nucleic Acid Metabolism	synthesis of cyclic AMP	2.84E-07	ADCYAP1,CGA,CXCR4,GHRHR,LHCGR,PTGS1,PTGS2,TSHR	8
Hematological System Development and Function	cell movement of mononuclear leukocytes	3.22E-07	CXCL10,CXCR4,IL13,IL2RA,ITGB2,PLAU,PLAUR,PRNP,SELP,TNF	10
Immune Cell Trafficking	cell movement of mononuclear leukocytes	3.22E-07	CXCL10,CXCR4,IL13,IL2RA,ITGB2,PLAU,PLAUR,PRNP,SELP,TNF	10
Cellular Movement	cell movement of mononuclear leukocytes	3.22E-07	CXCL10,CXCR4,IL13,IL2RA,ITGB2,PLAU,PLAUR,PRNP,SELP,TNF	10
Immunological Disease	polyarticular juvenile rheumatoid arthritis	3.63E-07	EDN3,FOS,IL6,PLAUR,PRNP,PTGS1,PTGS2	7
Connective Tissue Disorders	polyarticular juvenile rheumatoid arthritis	3.63E-07	EDN3,FOS,IL6,PLAUR,PRNP,PTGS1,PTGS2	7
Inflammatory Disease	polyarticular juvenile rheumatoid arthritis	3.63E-07	EDN3,FOS,IL6,PLAUR,PRNP,PTGS1,PTGS2	7
Skeletal and Muscular Disorders	polyarticular juvenile rheumatoid arthritis	3.63E-07	EDN3,FOS,IL6,PLAUR,PRNP,PTGS1,PTGS2	7
Free Radical Scavenging	production of reactive oxygen species	4.14E-07	ADCYAP1,CYP1A1,IL13,ITGB2,PTGS2,SELP,SFTPA1,SOD1,TNF	9
Nutritional Disease	obesity	4.43E-07	ADRB3,CA1,CXCL10,CXCR4,GHRHR,GHRL,IL6,PTGS1,PTGS2,TNF	10
Molecular Transport	concentration of eicosanoid	4.61E-07	IL13,LHCGR,PTGS1,PTGS2,TNF	5
Lipid Metabolism	concentration of eicosanoid	4.61E-07	IL13,LHCGR,PTGS1,PTGS2,TNF	5
Small Molecule Biochemistry	concentration of eicosanoid	4.61E-07	IL13,LHCGR,PTGS1,PTGS2,TNF	5
Lipid Metabolism	biosynthesis of polyunsaturated fatty acids	4.86E-07	DEGS1,IL13,IL6,PRNP,PTGS1,PTGS2,SOD1,TNF	8
Small Molecule Biochemistry	biosynthesis of polyunsaturated fatty acids	4.86E-07	DEGS1,IL13,IL6,PRNP,PTGS1,PTGS2,SOD1,TNF	8
Developmental Disorder	Growth Failure	5.48E-07	CDKN1C,GHSR,IL6,PTGS1,PTGS2	5
Cell-To-Cell Signaling and Interaction	binding of granulocytes	6.47E-07	CXCL10,IL13,ITGB2,SELP,TNF	5
Tissue Development	binding of granulocytes	6.47E-07	CXCL10,IL13,ITGB2,SELP,TNF	5
Hematological System Development and Function	binding of granulocytes	6.47E-07	CXCL10,IL13,ITGB2,SELP,TNF	5
Immune Cell Trafficking	binding of granulocytes	6.47E-07	CXCL10,IL13,ITGB2,SELP,TNF	5
Small Molecule Biochemistry	production of hydrogen peroxide	6.47E-07	CYP1A1,IL13,PTGS2,SOD1,TNF	5
Free Radical Scavenging	production of hydrogen peroxide	6.47E-07	CYP1A1,IL13,PTGS2,SOD1,TNF	5
Free Radical Scavenging	synthesis of reactive oxygen species	6.48E-07	ADCYAP1,CYP1A1,IL13,IL6,ITGB2,PTGS2,SELP,SFTPA1,SOD1,TNF	10
Lipid Metabolism	fatty acid metabolism	7.07E-07	CYP1A1,DEGS1,IL13,IL6,PRDX6,PRNP,PTGS1,PTGS2,SFTPA1,SOD1,TNF	11
Small Molecule Biochemistry	fatty acid metabolism	7.07E-07	CYP1A1,DEGS1,IL13,IL6,PRDX6,PRNP,PTGS1,PTGS2,SFTPA1,SOD1,TNF	11
Respiratory Disease	Asthma	7.18E-07	ADRB3,CXCL10,FCER1A,IL13,IL2RA,PTGS1,PTGS2,TNF	8
Inflammatory Disease	Asthma	7.18E-07	ADRB3,CXCL10,FCER1A,IL13,IL2RA,PTGS1,PTGS2,TNF	8
Cardiovascular System Development and Function	development of cardiovascular system	7.34E-07	BTG1,CXCL10,CXCR4,GHRL,ID3,IL13,IL6,IRF1,KDR,PLAUR,PTGS2,TFAP2A,TNF	13
Inflammatory Response	adhesion of neutrophils	7.59E-07	ITGB2,PLAU,PLAUR,SELP,TNF	5
Cell-To-Cell Signaling and Interaction	adhesion of neutrophils	7.59E-07	ITGB2,PLAU,PLAUR,SELP,TNF	5
Tissue Development	adhesion of neutrophils	7.59E-07	ITGB2,PLAU,PLAUR,SELP,TNF	5
Hematological System Development and Function	adhesion of neutrophils	7.59E-07	ITGB2,PLAU,PLAUR,SELP,TNF	5
Immune Cell Trafficking	adhesion of neutrophils	7.59E-07	ITGB2,PLAU,PLAUR,SELP,TNF	5
Cell-To-Cell Signaling and Interaction	activation of cells	7.85E-07	CD247,CXCR4,ID3,IL13,IL2RA,IL6,ITGB2,PLAU,SELP,SLC11A1,SPACA3,TNF	12
Cardiovascular Disease	atherosclerosis	8.29E-07	ADRB3,BMPR1B,FOS,IL6,ITGB2,KDR,PLAU,PLIN2,PTGS1,PTGS2,SELP,TNF	12
Cardiovascular System Development and Function	development of blood vessel	8.29E-07	BTG1,CXCL10,CXCR4,GHRL,ID3,IL13,IL6,KDR,PLAUR,PTGS2,TFAP2A,TNF	12
Organismal Development	development of blood vessel	8.29E-07	BTG1,CXCL10,CXCR4,GHRL,ID3,IL13,IL6,KDR,PLAUR,PTGS2,TFAP2A,TNF	12
Cellular Movement	cell movement of breast cancer cell lines	8.67E-07	CXCL10,CXCR4,FGF10,GRINA,IL6,LPAR1,PLAU,PLAUR,SFN,TFAP2A	10
Inflammatory Response	phagocytosis of cells	8.79E-07	AHSG,CXCL10,IL6,ITGB2,SFTPA1,SPACA3,TNF	7
Cell-To-Cell Signaling and Interaction	phagocytosis of cells	8.79E-07	AHSG,CXCL10,IL6,ITGB2,SFTPA1,SPACA3,TNF	7
Cellular Function and Maintenance	phagocytosis of cells	8.79E-07	AHSG,CXCL10,IL6,ITGB2,SFTPA1,SPACA3,TNF	7
Lipid Metabolism	metabolism of eicosanoid	8.90E-07	CYP1A1,IL13,IL6,PRNP,PTGS1,PTGS2,SOD1,TNF	8
Small Molecule Biochemistry	metabolism of eicosanoid	8.90E-07	CYP1A1,IL13,IL6,PRNP,PTGS1,PTGS2,SOD1,TNF	8
Cancer	head and neck tumor	9.74E-07	BMPR1B,CAPN3,CNN1,CXCL10,CXCR4,DKC1,ID3,IDH1,IL2RA,IL6,IRF1,KDR,LPAR1,MAPK13,PRKAR1A,PTGS2,SFN,TSHR	18
Metabolic Disease	glucose metabolism disorder	9.76E-07	ACACA,ADRB3,AGPAT1,ALDH1A1,CA1,GHRL,HNF4A,IL2RA,IL6,PLIN2,PTGS1,PTGS2,SELP,SOD1,TNF	15
Immunological Disease	rheumatoid arthritis	9.97E-07	AHSG,CD247,CR2,CXCL10,CXCR4,EDN3,FOS,IL13,IL2RA,IL6,ITGB2,PLAUR,PRNP,PTGS1,PTGS2,SQLE,TNF	17
Connective Tissue Disorders	rheumatoid arthritis	9.97E-07	AHSG,CD247,CR2,CXCL10,CXCR4,EDN3,FOS,IL13,IL2RA,IL6,ITGB2,PLAUR,PRNP,PTGS1,PTGS2,SQLE,TNF	17
Inflammatory Disease	rheumatoid arthritis	9.97E-07	AHSG,CD247,CR2,CXCL10,CXCR4,EDN3,FOS,IL13,IL2RA,IL6,ITGB2,PLAUR,PRNP,PTGS1,PTGS2,SQLE,TNF	17
Skeletal and Muscular Disorders	rheumatoid arthritis	9.97E-07	AHSG,CD247,CR2,CXCL10,CXCR4,EDN3,FOS,IL13,IL2RA,IL6,ITGB2,PLAUR,PRNP,PTGS1,PTGS2,SQLE,TNF	17
Organismal Injury and Abnormalities	endometriosis	1.08E-06	CXCL10,CXCR4,FOS,IL2RA,IL6,LHCGR,OVGP1,PLAUR,PTGS1,PTGS2,SLC2A3,TFAP2A,TNF	13
Reproductive System Disease	endometriosis	1.08E-06	CXCL10,CXCR4,FOS,IL2RA,IL6,LHCGR,OVGP1,PLAUR,PTGS1,PTGS2,SLC2A3,TFAP2A,TNF	13
Hematological System Development and Function	cell movement of leukocytes	1.19E-06	CXCL10,CXCR4,EDN3,IL13,IL2RA,ITGB2,PLAU,PLAUR,PRNP,SELP,TNF	11
Immune Cell Trafficking	cell movement of leukocytes	1.19E-06	CXCL10,CXCR4,EDN3,IL13,IL2RA,ITGB2,PLAU,PLAUR,PRNP,SELP,TNF	11
Cellular Movement	cell movement of leukocytes	1.19E-06	CXCL10,CXCR4,EDN3,IL13,IL2RA,ITGB2,PLAU,PLAUR,PRNP,SELP,TNF	11
Molecular Transport	concentration of prostaglandin E2	1.24E-06	IL13,LHCGR,PTGS1,PTGS2	4
Lipid Metabolism	concentration of prostaglandin E2	1.24E-06	IL13,LHCGR,PTGS1,PTGS2	4
Small Molecule Biochemistry	concentration of prostaglandin E2	1.24E-06	IL13,LHCGR,PTGS1,PTGS2	4
Drug Metabolism	concentration of prostaglandin E2	1.24E-06	IL13,LHCGR,PTGS1,PTGS2	4
Cell-To-Cell Signaling and Interaction	adhesion of tumor cell lines	1.27E-06	CR2,CXCL10,CXCR4,FOS,IL6,ITGB2,PLAU,PLAUR,SELP,TNF	10
Tissue Development	adhesion of tumor cell lines	1.27E-06	CR2,CXCL10,CXCR4,FOS,IL6,ITGB2,PLAU,PLAUR,SELP,TNF	10
Cell-To-Cell Signaling and Interaction	communication of cells	1.55E-06	ADCYAP1,CAPN3,CGA,CNGA3,CXCL10,CXCR4,EDN3,FSHB,GHRL,GHSR,IL2RA,LHCGR,LPAR1,PLAU,PLAUR,PRKAR1A,PTGFR,SFN,TNF,TSHR	20
Inflammatory Response	phagocytosis of neutrophils	1.62E-06	CXCL10,ITGB2,SFTPA1,TNF	4
Cell-To-Cell Signaling and Interaction	phagocytosis of neutrophils	1.62E-06	CXCL10,ITGB2,SFTPA1,TNF	4
Hematological System Development and Function	phagocytosis of neutrophils	1.62E-06	CXCL10,ITGB2,SFTPA1,TNF	4
Cellular Function and Maintenance	phagocytosis of neutrophils	1.62E-06	CXCL10,ITGB2,SFTPA1,TNF	4
Molecular Transport	concentration of lipid	1.70E-06	ADRB3,GRINA,IL13,LHCGR,PLIN2,PRDX6,PTGS1,PTGS2,TNF	9
Lipid Metabolism	concentration of lipid	1.70E-06	ADRB3,GRINA,IL13,LHCGR,PLIN2,PRDX6,PTGS1,PTGS2,TNF	9
Small Molecule Biochemistry	concentration of lipid	1.70E-06	ADRB3,GRINA,IL13,LHCGR,PLIN2,PRDX6,PTGS1,PTGS2,TNF	9
Inflammatory Response	chemotaxis of myeloid cells	1.71E-06	CXCL10,CXCR4,EDN3,IL13,ITGB2,PLAUR,PRNP,TNF	8
Hematological System Development and Function	chemotaxis of myeloid cells	1.71E-06	CXCL10,CXCR4,EDN3,IL13,ITGB2,PLAUR,PRNP,TNF	8
Immune Cell Trafficking	chemotaxis of myeloid cells	1.71E-06	CXCL10,CXCR4,EDN3,IL13,ITGB2,PLAUR,PRNP,TNF	8
Cellular Movement	chemotaxis of myeloid cells	1.71E-06	CXCL10,CXCR4,EDN3,IL13,ITGB2,PLAUR,PRNP,TNF	8
Cellular Movement	migration of breast cancer cell lines	1.91E-06	CXCL10,CXCR4,FGF10,GRINA,IL6,PLAU,PLAUR,SFN,TFAP2A	9
Molecular Transport	secretion of molecule	1.97E-06	CGA,EDN3,GHRL,IL6,LHCGR,PTGS2,TNF,TSHR	8
Cancer	head and neck cancer	1.98E-06	BMPR1B,CAPN3,CNN1,CXCL10,CXCR4,ID3,IDH1,IL2RA,IL6,IRF1,KDR,LPAR1,MAPK13,PRKAR1A,PTGS2,SFN,TSHR	17
Hematological System Development and Function	cell movement of myeloid cells	2.23E-06	CXCL10,CXCR4,EDN3,IL13,ITGB2,PLAU,PLAUR,PRNP,TNF	9
Immune Cell Trafficking	cell movement of myeloid cells	2.23E-06	CXCL10,CXCR4,EDN3,IL13,ITGB2,PLAU,PLAUR,PRNP,TNF	9
Cellular Movement	cell movement of myeloid cells	2.23E-06	CXCL10,CXCR4,EDN3,IL13,ITGB2,PLAU,PLAUR,PRNP,TNF	9
Cellular Growth and Proliferation	proliferation of breast cancer cell lines	2.26E-06	BTG2,CXCR4,DEGS1,FOS,GHRHR,IL6,IRF1,PLAU,PLAUR,SFN,TFAP2A,TNF	12
Cellular Development	proliferation of breast cancer cell lines	2.26E-06	BTG2,CXCR4,DEGS1,FOS,GHRHR,IL6,IRF1,PLAU,PLAUR,SFN,TFAP2A,TNF	12
Cellular Movement	migration of tumor cell lines	2.41E-06	CXCL10,CXCR4,FGF10,GRINA,IL6,KDR,LIN28B,LPAR1,PLAU,PLAUR,PRNP,PTGS2,SFN,TFAP2A,TNF	15
Cell Death and Survival	apoptosis of tumor cell lines	2.44E-06	ACACA,BMPR1B,CDKN1C,CXCR4,FCER1A,FOS,ID3,IL13,IL6,IRF1,PLAU,PLAUR,PRKAR1A,PRNP,PTGS2,RABGGTB,SFN,SOD1,TNF,TTPA,WNT2	21
Cell-To-Cell Signaling and Interaction	adhesion of red blood cells	2.61E-06	CR2,SELP,SFTPA1,TNF	4
Tissue Development	adhesion of red blood cells	2.61E-06	CR2,SELP,SFTPA1,TNF	4
Hematological System Development and Function	adhesion of red blood cells	2.61E-06	CR2,SELP,SFTPA1,TNF	4
Hematopoiesis	adhesion of red blood cells	2.61E-06	CR2,SELP,SFTPA1,TNF	4
Inflammatory Response	binding of neutrophils	2.61E-06	CXCL10,ITGB2,SELP,TNF	4
Cell-To-Cell Signaling and Interaction	binding of neutrophils	2.61E-06	CXCL10,ITGB2,SELP,TNF	4
Tissue Development	binding of neutrophils	2.61E-06	CXCL10,ITGB2,SELP,TNF	4
Hematological System Development and Function	binding of neutrophils	2.61E-06	CXCL10,ITGB2,SELP,TNF	4
Immune Cell Trafficking	binding of neutrophils	2.61E-06	CXCL10,ITGB2,SELP,TNF	4
Organismal Injury and Abnormalities	disorder of menstruation	2.61E-06	FSHB,LHCGR,PTGS1,PTGS2	4
Reproductive System Disease	disorder of menstruation	2.61E-06	FSHB,LHCGR,PTGS1,PTGS2	4
Endocrine System Disorders	acute pancreatitis	2.78E-06	F8,PTGS1,PTGS2	3
Inflammatory Disease	acute pancreatitis	2.78E-06	F8,PTGS1,PTGS2	3
Gastrointestinal Disease	acute pancreatitis	2.78E-06	F8,PTGS1,PTGS2	3
Inflammatory Response	fever	2.78E-06	IL6,PTGS2,TNF	3
Organismal Functions	fever	2.78E-06	IL6,PTGS2,TNF	3
Cardiovascular Disease	coronary artery disease	3.05E-06	ADRB3,BMPR1B,FOS,IL6,ITGB2,KDR,PTGS1,PTGS2,SELP,TNF	10
Organismal Injury and Abnormalities	Shock Response	3.13E-06	ADRB3,F8,IL6,PTGS1,PTGS2,TNF	6
Gene Expression	binding of protein binding site	3.24E-06	FOS,ID3,IL13,IL6,IRF1,ITGB2,TFAP2A,TNF	8
Cellular Growth and Proliferation	colony formation of cells	3.34E-06	ALDH1A1,FOS,GHRHR,IL6,PLAU,PRKAR1A,PTGS2,SFN,SOD1,TNF,TSHR	11
Cell Death and Survival	cell death of lung cancer cell lines	4.11E-06	CD247,CDKN1C,ID3,PTGS2,RABGGTB,SFTPA1,SOD1,TNF,WNT2	9
Cell Death and Survival	cell viability of brain cancer cell lines	4.15E-06	CDKN1C,KDR,PLAU,PLAUR,TNF	5
Cancer	tumorigenesis of cells	4.22E-06	CNN1,FOS,IL6,LIN28B,PLAUR,PRKAR1A	6
DNA Replication, Recombination, and Repair	synthesis of DNA	4.56E-06	BMPR1B,CDKN1C,CXCL10,FOS,IL6,KDR,PRNP,PTGS2,TNF	9
Reproductive System Development and Function	decidualization	4.85E-06	CGA,GHRL,GHSR	3
Immunological Disease	eosinophilic inflammation	4.87E-06	CAPN3,FCER1A,IL13,IL2RA	4
Inflammatory Disease	eosinophilic inflammation	4.87E-06	CAPN3,FCER1A,IL13,IL2RA	4
Hematological Disease	eosinophilic inflammation	4.87E-06	CAPN3,FCER1A,IL13,IL2RA	4
Cell Death and Survival	apoptosis of leukocytes	4.94E-06	CD247,CR2,CXCR4,FCER1A,IL13,IL6,ITGB2,TNF	8
Organismal Injury and Abnormalities	pituitary dysfunction	5.22E-06	CDKN1C,FSHB,GHRHR,GHSR,LHCGR,SELP	6
Endocrine System Disorders	pituitary dysfunction	5.22E-06	CDKN1C,FSHB,GHRHR,GHSR,LHCGR,SELP	6
Reproductive System Disease	pituitary dysfunction	5.22E-06	CDKN1C,FSHB,GHRHR,GHSR,LHCGR,SELP	6
Connective Tissue Disorders	arthritis	5.24E-06	ADRB3,AHSG,CD247,CR2,CXCL10,CXCR4,EDN3,FOS,IL13,IL2RA,IL6,ITGB2,PLAUR,PRNP,PTGS1,PTGS2,SQLE,TNF	18
Inflammatory Disease	arthritis	5.24E-06	ADRB3,AHSG,CD247,CR2,CXCL10,CXCR4,EDN3,FOS,IL13,IL2RA,IL6,ITGB2,PLAUR,PRNP,PTGS1,PTGS2,SQLE,TNF	18
Skeletal and Muscular Disorders	arthritis	5.24E-06	ADRB3,AHSG,CD247,CR2,CXCL10,CXCR4,EDN3,FOS,IL13,IL2RA,IL6,ITGB2,PLAUR,PRNP,PTGS1,PTGS2,SQLE,TNF	18
Cell Signaling	accumulation of cyclic AMP	5.59E-06	ADCYAP1,ADRB3,GHRHR,LHCGR,PRKAR1A,TSHR	6
Molecular Transport	accumulation of cyclic AMP	5.59E-06	ADCYAP1,ADRB3,GHRHR,LHCGR,PRKAR1A,TSHR	6
Small Molecule Biochemistry	accumulation of cyclic AMP	5.59E-06	ADCYAP1,ADRB3,GHRHR,LHCGR,PRKAR1A,TSHR	6
Nucleic Acid Metabolism	accumulation of cyclic AMP	5.59E-06	ADCYAP1,ADRB3,GHRHR,LHCGR,PRKAR1A,TSHR	6
Cell-To-Cell Signaling and Interaction	signal transduction	5.68E-06	CAPN3,CGA,CNGA3,CXCL10,CXCR4,EDN3,FSHB,GHRL,GHSR,IL2RA,LHCGR,LPAR1,PLAU,PLAUR,PRKAR1A,PTGFR,SFN,TSHR	18
Infectious Disease	Parasitic Infection	6.97E-06	CXCR4,IL6,PTGS1,PTGS2,TNF	5
Connective Tissue Disorders	ankylosing spondylitis	7.01E-06	IL6,PTGS1,PTGS2,TNF	4
Inflammatory Disease	ankylosing spondylitis	7.01E-06	IL6,PTGS1,PTGS2,TNF	4
Skeletal and Muscular Disorders	ankylosing spondylitis	7.01E-06	IL6,PTGS1,PTGS2,TNF	4
Inflammatory Response	binding of phagocytes	7.68E-06	CXCL10,ITGB2,SELP,SFTPA1,TNF	5
Cell-To-Cell Signaling and Interaction	binding of phagocytes	7.68E-06	CXCL10,ITGB2,SELP,SFTPA1,TNF	5
Hematological System Development and Function	binding of phagocytes	7.68E-06	CXCL10,ITGB2,SELP,SFTPA1,TNF	5
Cellular Growth and Proliferation	generation of cells	7.68E-06	FSHB,IL6,KDR,TNF,TOB2	5
Tissue Development	generation of cells	7.68E-06	FSHB,IL6,KDR,TNF,TOB2	5
Cardiovascular Disease	thrombosis of vein	7.68E-06	IL6,KDR,PLAU,PTGS1,PTGS2	5
Hematological Disease	thrombosis of vein	7.68E-06	IL6,KDR,PLAU,PTGS1,PTGS2	5
Cancer	giant cell tumor of bone	7.74E-06	IL6,PLAU,PLAUR	3
Connective Tissue Disorders	giant cell tumor of bone	7.74E-06	IL6,PLAU,PLAUR	3
Skeletal and Muscular Disorders	giant cell tumor of bone	7.74E-06	IL6,PLAU,PLAUR	3
Lipid Metabolism	synthesis of epoprostenol	7.74E-06	PTGS1,PTGS2,TNF	3
Small Molecule Biochemistry	synthesis of epoprostenol	7.74E-06	PTGS1,PTGS2,TNF	3
Drug Metabolism	synthesis of epoprostenol	7.74E-06	PTGS1,PTGS2,TNF	3
Connective Tissue Disorders	Rheumatic Disease	7.82E-06	ADRB3,AHSG,CD247,CR2,CXCL10,CXCR4,EDN3,FOS,IL13,IL2RA,IL6,ITGB2,PLAUR,PRNP,PTGS1,PTGS2,SELP,SQLE,TNF	19
Inflammatory Disease	Rheumatic Disease	7.82E-06	ADRB3,AHSG,CD247,CR2,CXCL10,CXCR4,EDN3,FOS,IL13,IL2RA,IL6,ITGB2,PLAUR,PRNP,PTGS1,PTGS2,SELP,SQLE,TNF	19
Skeletal and Muscular Disorders	Rheumatic Disease	7.82E-06	ADRB3,AHSG,CD247,CR2,CXCL10,CXCR4,EDN3,FOS,IL13,IL2RA,IL6,ITGB2,PLAUR,PRNP,PTGS1,PTGS2,SELP,SQLE,TNF	19
Cellular Movement	cell movement of epithelial cell lines	8.31E-06	CXCL10,CXCR4,ITGB2,PLAU,PLAUR,PTGS2	6
Hair and Skin Development and Function	cell movement of epithelial cell lines	8.31E-06	CXCL10,CXCR4,ITGB2,PLAU,PLAUR,PTGS2	6
Gene Expression	binding of synthetic promoter	8.32E-06	ADCYAP1,IL13,PLAU,TNF	4
Cell-To-Cell Signaling and Interaction	activation of blood cells	8.73E-06	CD247,IL13,IL2RA,IL6,ITGB2,SELP,SLC11A1,SPACA3,TNF	9
Hematological System Development and Function	activation of blood cells	8.73E-06	CD247,IL13,IL2RA,IL6,ITGB2,SELP,SLC11A1,SPACA3,TNF	9
Cancer	Renal Cancer and Tumors	8.73E-06	BTG2,BTG3,CYP1A1,FOS,IL2RA,IL6,KDR,PLAUR,PLIN2,SELP	10
Organismal Injury and Abnormalities	Renal Cancer and Tumors	8.73E-06	BTG2,BTG3,CYP1A1,FOS,IL2RA,IL6,KDR,PLAUR,PLIN2,SELP	10
Organ Development	Renal Cancer and Tumors	8.73E-06	BTG2,BTG3,CYP1A1,FOS,IL2RA,IL6,KDR,PLAUR,PLIN2,SELP	10
Renal and Urological Disease	Renal Cancer and Tumors	8.73E-06	BTG2,BTG3,CYP1A1,FOS,IL2RA,IL6,KDR,PLAUR,PLIN2,SELP	10
Immunological Disease	eosinophilia	9.27E-06	CAPN3,CD247,FCER1A,IL13,IL2RA	5
Hematological Disease	eosinophilia	9.27E-06	CAPN3,CD247,FCER1A,IL13,IL2RA	5
Cellular Growth and Proliferation	colony formation of tumor cell lines	9.28E-06	ALDH1A1,FOS,GHRHR,IL6,PLAU,PRKAR1A,PTGS2,SFN,SOD1	9
Nucleic Acid Metabolism	metabolism of nucleic acid component or derivative	1.02E-05	ADCYAP1,CGA,CXCR4,CYP1A1,GHRHR,LHCGR,PTGS1,PTGS2,TNF,TSHR	10
Molecular Transport	secretion of lipid	1.11E-05	GHRL,IL6,LHCGR,PTGS2,TNF	5
Lipid Metabolism	secretion of lipid	1.11E-05	GHRL,IL6,LHCGR,PTGS2,TNF	5
Small Molecule Biochemistry	secretion of lipid	1.11E-05	GHRL,IL6,LHCGR,PTGS2,TNF	5
Cell Death and Survival	cell survival	1.14E-05	BTG2,CDKN1C,CXCL10,CXCR4,IL13,IL6,ITGB2,KDR,PLAU,PLAUR,PRDX6,PRNP,PSMA6,PTGS2,SFN,SFTPA1,SOD1,TNF	18
Cellular Growth and Proliferation	proliferation of prostate cancer cell lines	1.22E-05	ACACA,ALDH1A1,BMPR1B,FGF10,IL6,PDCD10,PRKAR1A,TNF,TTPA	9
Cellular Development	proliferation of prostate cancer cell lines	1.22E-05	ACACA,ALDH1A1,BMPR1B,FGF10,IL6,PDCD10,PRKAR1A,TNF,TTPA	9
Cardiovascular System Development and Function	vasculogenesis	1.22E-05	CXCL10,CXCR4,GHRL,ID3,IL13,KDR,PLAUR,PTGS2,TFAP2A,TNF	10
Organismal Development	vasculogenesis	1.22E-05	CXCL10,CXCR4,GHRL,ID3,IL13,KDR,PLAUR,PTGS2,TFAP2A,TNF	10
Cell-To-Cell Signaling and Interaction	binding of leukocytes	1.43E-05	CXCL10,IL13,ITGB2,SELP,SFTPA1,TNF	6
Hematological System Development and Function	binding of leukocytes	1.43E-05	CXCL10,IL13,ITGB2,SELP,SFTPA1,TNF	6
Organismal Injury and Abnormalities	septic shock	1.56E-05	F8,IL6,PTGS1,PTGS2,TNF	5
Infectious Disease	septic shock	1.56E-05	F8,IL6,PTGS1,PTGS2,TNF	5
Cellular Growth and Proliferation	tumorigenesis of tumor cell lines	1.56E-05	CNN1,FOS,IL6,PLAUR,PRKAR1A	5
Cellular Development	tumorigenesis of tumor cell lines	1.56E-05	CNN1,FOS,IL6,PLAUR,PRKAR1A	5
Cancer	tumorigenesis of tumor cell lines	1.56E-05	CNN1,FOS,IL6,PLAUR,PRKAR1A	5
Cancer	endocrine gland tumor	1.64E-05	BMPR1B,CXCR4,DKC1,IDH1,IL6,KDR,PLAU,PLAUR,PRKAR1A,PTGS2,TNF,TSHR	12
Cellular Development	hematopoiesis of erythroid progenitor cells	1.65E-05	IL6,IRF1,TNF	3
Tissue Development	hematopoiesis of erythroid progenitor cells	1.65E-05	IL6,IRF1,TNF	3
Hematological System Development and Function	hematopoiesis of erythroid progenitor cells	1.65E-05	IL6,IRF1,TNF	3
Cardiovascular System Development and Function	hematopoiesis of erythroid progenitor cells	1.65E-05	IL6,IRF1,TNF	3
Organismal Development	hematopoiesis of erythroid progenitor cells	1.65E-05	IL6,IRF1,TNF	3
Hematopoiesis	hematopoiesis of erythroid progenitor cells	1.65E-05	IL6,IRF1,TNF	3
Cellular Function and Maintenance	cellular homeostasis	1.65E-05	ADCYAP1,CAPN3,CXCR4,GHRL,IL13,IL2RA,IL6,ITGB2,KDR,LPAR1,PLAU,SLC11A1,SOD1,TNF	14
Cell-To-Cell Signaling and Interaction	binding of tumor cell lines	1.66E-05	CXCR4,IL6,ITGB2,PLAU,PRNP,SELP,TNF	7
Cancer	liver cancer	1.67E-05	CYP1A1,FOS,IL6,KDR,LPAR1,PLAU,PLAUR,PRNP,PTGS1,PTGS2,SQLE,TNF	12
Gastrointestinal Disease	liver cancer	1.67E-05	CYP1A1,FOS,IL6,KDR,LPAR1,PLAU,PLAUR,PRNP,PTGS1,PTGS2,SQLE,TNF	12
Hepatic System Disease	liver cancer	1.67E-05	CYP1A1,FOS,IL6,KDR,LPAR1,PLAU,PLAUR,PRNP,PTGS1,PTGS2,SQLE,TNF	12
Hematological System Development and Function	cell movement of lymphocytes	1.73E-05	CXCL10,CXCR4,IL2RA,ITGB2,PLAU,SELP,TNF	7
Immune Cell Trafficking	cell movement of lymphocytes	1.73E-05	CXCL10,CXCR4,IL2RA,ITGB2,PLAU,SELP,TNF	7
Cellular Movement	cell movement of lymphocytes	1.73E-05	CXCL10,CXCR4,IL2RA,ITGB2,PLAU,SELP,TNF	7
Carbohydrate Metabolism	binding of polysaccharide	1.77E-05	PRNP,SELP,SFTPA1,TNF	4
Cancer	bone tumor	2.00E-05	IDH1,IL6,KDR,PLAU,PLAUR,TNF	6
Connective Tissue Disorders	bone tumor	2.00E-05	IDH1,IL6,KDR,PLAU,PLAUR,TNF	6
Skeletal and Muscular Disorders	bone tumor	2.00E-05	IDH1,IL6,KDR,PLAU,PLAUR,TNF	6
Tissue Development	formation of endothelial tube	2.02E-05	KDR,PLAU,PLAUR,TNF	4
Cardiovascular System Development and Function	formation of endothelial tube	2.02E-05	KDR,PLAU,PLAUR,TNF	4
Endocrine System Disorders	nonalcoholic fatty liver disease	2.02E-05	ACACA,PLIN2,SOD1,TNF	4
Metabolic Disease	nonalcoholic fatty liver disease	2.02E-05	ACACA,PLIN2,SOD1,TNF	4
Gastrointestinal Disease	nonalcoholic fatty liver disease	2.02E-05	ACACA,PLIN2,SOD1,TNF	4
Hepatic System Disease	nonalcoholic fatty liver disease	2.02E-05	ACACA,PLIN2,SOD1,TNF	4
Metabolic Disease	Alzheimer's disease	2.03E-05	ADRB3,CNN1,CXCL10,CXCR4,IL6,PLAU,PRNP,PTGS1,PTGS2,SELP,SLC2A3,SOD1,TNF	13
Neurological Disease	Alzheimer's disease	2.03E-05	ADRB3,CNN1,CXCL10,CXCR4,IL6,PLAU,PRNP,PTGS1,PTGS2,SELP,SLC2A3,SOD1,TNF	13
Psychological Disorders	Alzheimer's disease	2.03E-05	ADRB3,CNN1,CXCL10,CXCR4,IL6,PLAU,PRNP,PTGS1,PTGS2,SELP,SLC2A3,SOD1,TNF	13
Cellular Movement	cell movement of brain cancer cell lines	2.11E-05	CXCR4,GHRL,GHSR,LPAR1,PLAU,PLAUR	6
Cellular Growth and Proliferation	proliferation of cancer cells	2.13E-05	FOS,ID3,IL6,KDR,LIN28B,PLAUR,TNF	7
Cellular Development	proliferation of cancer cells	2.13E-05	FOS,ID3,IL6,KDR,LIN28B,PLAUR,TNF	7
Cancer	proliferation of cancer cells	2.13E-05	FOS,ID3,IL6,KDR,LIN28B,PLAUR,TNF	7
Tumor Morphology	proliferation of cancer cells	2.13E-05	FOS,ID3,IL6,KDR,LIN28B,PLAUR,TNF	7
Cancer	female genital tract cancer	2.13E-05	ALDH1A1,CNN1,FOS,FSHB,IL6,KDR,LHCGR,MAPK13,OVGP1,PLAU,PLAUR,PTGFR,PTGS1,PTGS2,TFAP2A,TNF,WNT2	17
Organismal Injury and Abnormalities	female genital tract cancer	2.13E-05	ALDH1A1,CNN1,FOS,FSHB,IL6,KDR,LHCGR,MAPK13,OVGP1,PLAU,PLAUR,PTGFR,PTGS1,PTGS2,TFAP2A,TNF,WNT2	17
Reproductive System Disease	female genital tract cancer	2.13E-05	ALDH1A1,CNN1,FOS,FSHB,IL6,KDR,LHCGR,MAPK13,OVGP1,PLAU,PLAUR,PTGFR,PTGS1,PTGS2,TFAP2A,TNF,WNT2	17
Cellular Movement	cell movement of smooth muscle cells	2.15E-05	IL6,PLAU,PLAUR,PTGS2,TNF	5
Skeletal and Muscular System Development and Function	cell movement of smooth muscle cells	2.15E-05	IL6,PLAU,PLAUR,PTGS2,TNF	5
Cell Death and Survival	cell viability	2.21E-05	BTG2,CDKN1C,CXCL10,CXCR4,IL13,IL6,ITGB2,KDR,PLAU,PLAUR,PRDX6,PRNP,PSMA6,PTGS2,SFN,SOD1,TNF	17
Cancer	pelvic cancer	2.21E-05	ALDH1A1,BMPR1B,BTG3,CNN1,CXCR4,FOS,FSHB,IL6,IRF1,KDR,LHCGR,LPAR1,MAPK13,OVGP1,PLAU,PLAUR,PTGFR,PTGS1,PTGS2,TFAP2A,TNF,WNT2	22
Inflammatory Response	cell movement of monocytes	2.22E-05	CXCR4,IL13,ITGB2,PLAUR,PRNP,TNF	6
Hematological System Development and Function	cell movement of monocytes	2.22E-05	CXCR4,IL13,ITGB2,PLAUR,PRNP,TNF	6
Immune Cell Trafficking	cell movement of monocytes	2.22E-05	CXCR4,IL13,ITGB2,PLAUR,PRNP,TNF	6
Cellular Movement	cell movement of monocytes	2.22E-05	CXCR4,IL13,ITGB2,PLAUR,PRNP,TNF	6
Organismal Injury and Abnormalities	acute respiratory distress syndrome	2.61E-05	IL6,PTGS1,PTGS2,TNF	4
Respiratory Disease	acute respiratory distress syndrome	2.61E-05	IL6,PTGS1,PTGS2,TNF	4
Inflammatory Disease	acute respiratory distress syndrome	2.61E-05	IL6,PTGS1,PTGS2,TNF	4
Cell-To-Cell Signaling and Interaction	adhesion of lymphoma cell lines	2.61E-05	CR2,IL6,ITGB2,TNF	4
Tissue Development	adhesion of lymphoma cell lines	2.61E-05	CR2,IL6,ITGB2,TNF	4
Cell Cycle	cell cycle progression	2.71E-05	BMPR1B,BTG3,CDKN1C,CXCL10,EDN3,FOS,ID3,IL6,IRF1,KDR,PRKAR1A,SFN,TNF,TSHR	14
Cellular Growth and Proliferation	proliferation of lymphoma cell lines	2.73E-05	ID3,IL13,IL6,IRF1,PYGM,TNF	6
Cellular Development	proliferation of lymphoma cell lines	2.73E-05	ID3,IL13,IL6,IRF1,PYGM,TNF	6
Cell Death and Survival	cytolysis of phagocytes	2.74E-05	ITGB2,TNF	2
Small Molecule Biochemistry	disposal of D-glucose	2.74E-05	ADRB3,IL6	2
Carbohydrate Metabolism	disposal of D-glucose	2.74E-05	ADRB3,IL6	2
Inflammatory Response	hepatitis subtype infantile hepatitis syndrome	2.74E-05	IL6,TNF	2
Inflammatory Disease	hepatitis subtype infantile hepatitis syndrome	2.74E-05	IL6,TNF	2
Gastrointestinal Disease	hepatitis subtype infantile hepatitis syndrome	2.74E-05	IL6,TNF	2
Organ Development	hepatitis subtype infantile hepatitis syndrome	2.74E-05	IL6,TNF	2
Hepatic System Disease	hepatitis subtype infantile hepatitis syndrome	2.74E-05	IL6,TNF	2
Digestive System Development and Function	hepatitis subtype infantile hepatitis syndrome	2.74E-05	IL6,TNF	2
Hepatic System Development and Function	hepatitis subtype infantile hepatitis syndrome	2.74E-05	IL6,TNF	2
Inflammatory Response	infantile cholestatic hepatitis syndrome	2.74E-05	IL6,TNF	2
Inflammatory Disease	infantile cholestatic hepatitis syndrome	2.74E-05	IL6,TNF	2
Gastrointestinal Disease	infantile cholestatic hepatitis syndrome	2.74E-05	IL6,TNF	2
Organ Development	infantile cholestatic hepatitis syndrome	2.74E-05	IL6,TNF	2
Hepatic System Disease	infantile cholestatic hepatitis syndrome	2.74E-05	IL6,TNF	2
Digestive System Development and Function	infantile cholestatic hepatitis syndrome	2.74E-05	IL6,TNF	2
Hepatic System Development and Function	infantile cholestatic hepatitis syndrome	2.74E-05	IL6,TNF	2
Skeletal and Muscular Disorders	sprain	2.74E-05	PTGS1,PTGS2	2
Connective Tissue Disorders	tendonitis	2.74E-05	PTGS1,PTGS2	2
Inflammatory Disease	tendonitis	2.74E-05	PTGS1,PTGS2	2
Skeletal and Muscular Disorders	tendonitis	2.74E-05	PTGS1,PTGS2	2
Molecular Transport	transport of molecule	2.77E-05	CGA,CNGA3,EDN3,GHRL,IL6,LHCGR,PRDX6,PTGS2,SFTPA1,SLC11A1,SLC17A5,SLC25A19,SLC2A5,TNF,TSHR,TTPA	16
Hematological Disease	hemorrhagic disease	2.80E-05	F8,IL6,PTGS1,PTGS2,SLC11A1,TNF,TOB2	7
Developmental Disorder	intrauterine growth retardation	2.99E-05	CDKN1C,PTGS1,PTGS2	3
Cellular Development	differentiation of cells	3.05E-05	BMPR1B,BTG1,BTG2,CXCL10,FGF10,IL13,IL2RA,IL6,IRF1,MAPK13,PRKAR1A,PTGS2,SFN,TNF	14
Cancer	oral cancer	3.19E-05	BMPR1B,CNN1,CXCL10,IL6,KDR,LPAR1,MAPK13,PTGS2	8
Gastrointestinal Disease	oral cancer	3.19E-05	BMPR1B,CNN1,CXCL10,IL6,KDR,LPAR1,MAPK13,PTGS2	8
Organismal Injury and Abnormalities	infertility condition	3.31E-05	FSHB,LHCGR,PTGS1,PTGS2	4
Reproductive System Disease	infertility condition	3.31E-05	FSHB,LHCGR,PTGS1,PTGS2	4
Cell Signaling	MAPKKK cascade	3.32E-05	ADRB3,FGF10,IL6,KDR,MAPK13	5
Cancer	endometrial cancer	3.34E-05	ALDH1A1,CNN1,IL6,KDR,LHCGR,MAPK13,PLAUR,PTGFR,PTGS2,TFAP2A,WNT2	11
Organismal Injury and Abnormalities	endometrial cancer	3.34E-05	ALDH1A1,CNN1,IL6,KDR,LHCGR,MAPK13,PLAUR,PTGFR,PTGS2,TFAP2A,WNT2	11
Reproductive System Disease	endometrial cancer	3.34E-05	ALDH1A1,CNN1,IL6,KDR,LHCGR,MAPK13,PLAUR,PTGFR,PTGS2,TFAP2A,WNT2	11
Cell Death and Survival	apoptosis of carcinoma cell lines	3.39E-05	ID3,IL6,PRKAR1A,PTGS2,RABGGTB,TNF,WNT2	7
Inflammatory Response	activation of leukocytes	3.49E-05	CD247,IL13,IL2RA,IL6,ITGB2,SLC11A1,SPACA3,TNF	8
Cell-To-Cell Signaling and Interaction	activation of leukocytes	3.49E-05	CD247,IL13,IL2RA,IL6,ITGB2,SLC11A1,SPACA3,TNF	8
Hematological System Development and Function	activation of leukocytes	3.49E-05	CD247,IL13,IL2RA,IL6,ITGB2,SLC11A1,SPACA3,TNF	8
Immune Cell Trafficking	activation of leukocytes	3.49E-05	CD247,IL13,IL2RA,IL6,ITGB2,SLC11A1,SPACA3,TNF	8
Cellular Growth and Proliferation	proliferation of lymphocytes	3.49E-05	CD247,CR2,FGF10,IL13,IL2RA,IL6,SFTPA1,TNF	8
Cellular Development	proliferation of lymphocytes	3.49E-05	CD247,CR2,FGF10,IL13,IL2RA,IL6,SFTPA1,TNF	8
Hematological System Development and Function	proliferation of lymphocytes	3.49E-05	CD247,CR2,FGF10,IL13,IL2RA,IL6,SFTPA1,TNF	8
Cancer	uterine cancer	3.49E-05	ALDH1A1,CNN1,FOS,IL6,KDR,LHCGR,MAPK13,PLAUR,PTGFR,PTGS2,TFAP2A,TNF,WNT2	13
Organismal Injury and Abnormalities	uterine cancer	3.49E-05	ALDH1A1,CNN1,FOS,IL6,KDR,LHCGR,MAPK13,PLAUR,PTGFR,PTGS2,TFAP2A,TNF,WNT2	13
Reproductive System Disease	uterine cancer	3.49E-05	ALDH1A1,CNN1,FOS,IL6,KDR,LHCGR,MAPK13,PLAUR,PTGFR,PTGS2,TFAP2A,TNF,WNT2	13
Cell Death and Survival	apoptosis of epithelial cells	3.56E-05	ALDH1A1,IL13,PLAU,PLAUR,TNF	5
Cell Death and Survival	apoptosis of myeloid cells	3.56E-05	CXCR4,FCER1A,IL6,ITGB2,TNF	5
Inflammatory Response	chemotaxis of monocytes	3.56E-05	CXCR4,IL13,PLAUR,PRNP,TNF	5
Hematological System Development and Function	chemotaxis of monocytes	3.56E-05	CXCR4,IL13,PLAUR,PRNP,TNF	5
Immune Cell Trafficking	chemotaxis of monocytes	3.56E-05	CXCR4,IL13,PLAUR,PRNP,TNF	5
Cellular Movement	chemotaxis of monocytes	3.56E-05	CXCR4,IL13,PLAUR,PRNP,TNF	5
Cardiovascular Disease	Heart Disease	3.59E-05	ADRB3,BMPR1B,CA1,CXCR4,FOS,IL6,ITGB2,KDR,PRKAR1A,PSMA6,PTGS1,PTGS2,SELP,TNF	14
Cellular Growth and Proliferation	proliferation of blood cells	3.62E-05	CD247,CDKN1C,CR2,FGF10,IL13,IL2RA,IL6,SFTPA1,TNF	9
Cellular Development	proliferation of blood cells	3.62E-05	CD247,CDKN1C,CR2,FGF10,IL13,IL2RA,IL6,SFTPA1,TNF	9
Dermatological Diseases and Conditions	plaque psoriasis	3.67E-05	CXCL10,FGF10,FOS,IL2RA,SFN,TNF	6
Cell Signaling	activation of MAP kinase	3.71E-05	CXCR4,FGF10,GHRL,TNF	4
Post-Translational Modification	activation of MAP kinase	3.71E-05	CXCR4,FGF10,GHRL,TNF	4
Cellular Development	differentiation of lymphoma cell lines	3.71E-05	BTG2,IRF1,MAPK13,TNF	4
Cellular Compromise	respiratory burst	3.71E-05	ADCYAP1,FCER1A,SFTPA1,TNF	4
Gene Expression	binding of C/EBP binding site	3.88E-05	IL6,IRF1,TNF	3
Hair and Skin Development and Function	transepithelial electrical resistance	3.88E-05	IL13,LPAR1,TNF	3
Ophthalmic Disease	glaucoma	4.07E-05	ADRB3,CA1,PTGFR,PTGS1,PTGS2	5
Cell-To-Cell Signaling and Interaction	adhesion of vascular endothelial cells	4.35E-05	CXCR4,ITGB2,PLAUR,SELP,TNF	5
Tissue Development	adhesion of vascular endothelial cells	4.35E-05	CXCR4,ITGB2,PLAUR,SELP,TNF	5
Cardiovascular System Development and Function	adhesion of vascular endothelial cells	4.35E-05	CXCR4,ITGB2,PLAUR,SELP,TNF	5
Cancer	renal cancer	4.53E-05	BTG2,BTG3,CYP1A1,FOS,IL2RA,KDR,PLAUR,PLIN2,SELP	9
Organismal Injury and Abnormalities	renal cancer	4.53E-05	BTG2,BTG3,CYP1A1,FOS,IL2RA,KDR,PLAUR,PLIN2,SELP	9
Organ Development	renal cancer	4.53E-05	BTG2,BTG3,CYP1A1,FOS,IL2RA,KDR,PLAUR,PLIN2,SELP	9
Renal and Urological Disease	renal cancer	4.53E-05	BTG2,BTG3,CYP1A1,FOS,IL2RA,KDR,PLAUR,PLIN2,SELP	9
Cell Signaling	activation of enzyme	4.55E-05	ADRB3,CXCR4,FGF10,GHRL,LPAR1,SFN,SOD1,TNF	8
Cell Death and Survival	cell viability of neuroblastoma cell lines	4.61E-05	PRNP,PTGS2,SOD1,TNF	4
Cancer	adenoma	4.85E-05	DKC1,LHCGR,PRDX6,PTGS1,PTGS2,TSHR	6
Inflammatory Response	respiratory burst of neutrophils	4.91E-05	ADCYAP1,FCER1A,TNF	3
Cell-To-Cell Signaling and Interaction	respiratory burst of neutrophils	4.91E-05	ADCYAP1,FCER1A,TNF	3
Hematological System Development and Function	respiratory burst of neutrophils	4.91E-05	ADCYAP1,FCER1A,TNF	3
Cellular Function and Maintenance	respiratory burst of neutrophils	4.91E-05	ADCYAP1,FCER1A,TNF	3
Cellular Compromise	respiratory burst of neutrophils	4.91E-05	ADCYAP1,FCER1A,TNF	3
Cellular Movement	cell movement of endothelial cell lines	4.95E-05	BTG2,CXCL10,KDR,PLAU,TNF	5
Cardiovascular System Development and Function	cell movement of endothelial cell lines	4.95E-05	BTG2,CXCL10,KDR,PLAU,TNF	5
Cellular Movement	migration of vascular smooth muscle cells	5.11E-05	IL6,PLAUR,PTGS2,TNF	4
Skeletal and Muscular System Development and Function	migration of vascular smooth muscle cells	5.11E-05	IL6,PLAUR,PTGS2,TNF	4
Lipid Metabolism	steroidogenesis of hormone	5.11E-05	CGA,CYP1A1,FSHB,TNF	4
Small Molecule Biochemistry	steroidogenesis of hormone	5.11E-05	CGA,CYP1A1,FSHB,TNF	4
Endocrine System Development and Function	steroidogenesis of hormone	5.11E-05	CGA,CYP1A1,FSHB,TNF	4
Cancer	lung cancer	5.24E-05	CDKN1C,CYP1A1,FSHB,HNF4A,IL6,IRF1,KDR,LIN28B,PTGS1,PTGS2,RABGGTB,SLC11A1,TNF,TSHR,WNT2	15
Respiratory Disease	lung cancer	5.24E-05	CDKN1C,CYP1A1,FSHB,HNF4A,IL6,IRF1,KDR,LIN28B,PTGS1,PTGS2,RABGGTB,SLC11A1,TNF,TSHR,WNT2	15
Cell Death and Survival	apoptosis of mononuclear leukocytes	5.30E-05	CD247,CR2,CXCR4,FCER1A,IL13,TNF	6
Cancer	differentiated thyroid cancer	5.30E-05	CXCR4,IDH1,KDR,PRKAR1A,PTGS2,TSHR	6
Endocrine System Disorders	differentiated thyroid cancer	5.30E-05	CXCR4,IDH1,KDR,PRKAR1A,PTGS2,TSHR	6
Organismal Injury and Abnormalities	Migraines	5.54E-05	ADRB3,CA1,CD247,PTGS1,PTGS2,TNF	6
Neurological Disease	Migraines	5.54E-05	ADRB3,CA1,CD247,PTGS1,PTGS2,TNF	6
Inflammatory Response	inflammation of organ	5.80E-05	CA1,CAPN3,CXCL10,CXCR4,FCER1A,IL13,IL2RA,IL6,PTGS1,PTGS2,SELP,SFN,SFTPA1,TNF	14
Cancer	renal-cell carcinoma	5.86E-05	BTG3,CYP1A1,FOS,IL2RA,KDR,PLAUR,PLIN2,SELP	8
Organismal Injury and Abnormalities	renal-cell carcinoma	5.86E-05	BTG3,CYP1A1,FOS,IL2RA,KDR,PLAUR,PLIN2,SELP	8
Organ Development	renal-cell carcinoma	5.86E-05	BTG3,CYP1A1,FOS,IL2RA,KDR,PLAUR,PLIN2,SELP	8
Renal and Urological Disease	renal-cell carcinoma	5.86E-05	BTG3,CYP1A1,FOS,IL2RA,KDR,PLAUR,PLIN2,SELP	8
Cell-To-Cell Signaling and Interaction	adhesion of mononuclear leukocytes	5.96E-05	IL6,ITGB2,PLAU,PLAUR,SELP	5
Tissue Development	adhesion of mononuclear leukocytes	5.96E-05	IL6,ITGB2,PLAU,PLAUR,SELP	5
Hematological System Development and Function	adhesion of mononuclear leukocytes	5.96E-05	IL6,ITGB2,PLAU,PLAUR,SELP	5
Immune Cell Trafficking	adhesion of mononuclear leukocytes	5.96E-05	IL6,ITGB2,PLAU,PLAUR,SELP	5
Tissue Development	aggregation of blood cells	5.96E-05	CXCL10,IL6,ITGB2,SELP,SFTPA1	5
Hematological System Development and Function	aggregation of blood cells	5.96E-05	CXCL10,IL6,ITGB2,SELP,SFTPA1	5
Immunological Disease	eosinophilia of esophagus	6.12E-05	FCER1A,IL13,IL2RA	3
Inflammatory Disease	eosinophilia of esophagus	6.12E-05	FCER1A,IL13,IL2RA	3
Gastrointestinal Disease	eosinophilia of esophagus	6.12E-05	FCER1A,IL13,IL2RA	3
Hematological Disease	eosinophilia of esophagus	6.12E-05	FCER1A,IL13,IL2RA	3
Respiratory Disease	allergic rhinitis	6.24E-05	ADRB3,IL13,PTGS1,PTGS2	4
Immunological Disease	allergic rhinitis	6.24E-05	ADRB3,IL13,PTGS1,PTGS2	4
Inflammatory Disease	allergic rhinitis	6.24E-05	ADRB3,IL13,PTGS1,PTGS2	4
Cancer	malignant ovarian neoplasm	6.30E-05	ALDH1A1,FOS,FSHB,IL6,KDR,OVGP1,PLAU,PLAUR,PTGS1,PTGS2,TNF	11
Organismal Injury and Abnormalities	malignant ovarian neoplasm	6.30E-05	ALDH1A1,FOS,FSHB,IL6,KDR,OVGP1,PLAU,PLAUR,PTGS1,PTGS2,TNF	11
Endocrine System Disorders	malignant ovarian neoplasm	6.30E-05	ALDH1A1,FOS,FSHB,IL6,KDR,OVGP1,PLAU,PLAUR,PTGS1,PTGS2,TNF	11
Reproductive System Disease	malignant ovarian neoplasm	6.30E-05	ALDH1A1,FOS,FSHB,IL6,KDR,OVGP1,PLAU,PLAUR,PTGS1,PTGS2,TNF	11
Inflammatory Response	chemotaxis of mononuclear leukocytes	6.31E-05	CXCL10,CXCR4,IL13,PLAUR,PRNP,TNF	6
Hematological System Development and Function	chemotaxis of mononuclear leukocytes	6.31E-05	CXCL10,CXCR4,IL13,PLAUR,PRNP,TNF	6
Immune Cell Trafficking	chemotaxis of mononuclear leukocytes	6.31E-05	CXCL10,CXCR4,IL13,PLAUR,PRNP,TNF	6
Cellular Movement	chemotaxis of mononuclear leukocytes	6.31E-05	CXCL10,CXCR4,IL13,PLAUR,PRNP,TNF	6
Cell-To-Cell Signaling and Interaction	adhesion of leukemia cell lines	6.33E-05	ITGB2,PLAU,PLAUR,SELP,TNF	5
Tissue Development	adhesion of leukemia cell lines	6.33E-05	ITGB2,PLAU,PLAUR,SELP,TNF	5
Cancer	uterine tumor	6.34E-05	ALDH1A1,CNN1,FOS,IL6,KDR,LHCGR,MAPK13,PLAUR,PSMA6,PTGFR,PTGS2,SLC2A5,TFAP2A,TNF,WNT2	15
Cell Cycle	arrest in interphase of tumor cell lines	6.36E-05	BTG2,CDKN1C,DEGS1,IL6,PLAU,PLAUR,SFN,TNF	8
Inflammatory Response	aggregation of leukocytes	7.50E-05	IL6,ITGB2,SELP	3
Cell-To-Cell Signaling and Interaction	aggregation of leukocytes	7.50E-05	IL6,ITGB2,SELP	3
Tissue Development	aggregation of leukocytes	7.50E-05	IL6,ITGB2,SELP	3
Hematological System Development and Function	aggregation of leukocytes	7.50E-05	IL6,ITGB2,SELP	3
Immune Cell Trafficking	aggregation of leukocytes	7.50E-05	IL6,ITGB2,SELP	3
Cell Death and Survival	cell viability of eosinophils	7.50E-05	IL13,ITGB2,TNF	3
Hematological System Development and Function	cell viability of eosinophils	7.50E-05	IL13,ITGB2,TNF	3
Hematological System Development and Function	cell movement of eosinophils	7.55E-05	CXCL10,ITGB2,PLAUR,TNF	4
Immune Cell Trafficking	cell movement of eosinophils	7.55E-05	CXCL10,ITGB2,PLAUR,TNF	4
Cellular Movement	cell movement of eosinophils	7.55E-05	CXCL10,ITGB2,PLAUR,TNF	4
Hypersensitivity Response	cell movement of eosinophils	7.55E-05	CXCL10,ITGB2,PLAUR,TNF	4
Hematological Disease	parasitemia	7.55E-05	CXCR4,PTGS1,PTGS2,TNF	4
Infectious Disease	parasitemia	7.55E-05	CXCR4,PTGS1,PTGS2,TNF	4
Hematological System Development and Function	Lymphocyte migration	7.78E-05	CXCL10,CXCR4,ITGB2,PLAU,SELP,TNF	6
Immune Cell Trafficking	Lymphocyte migration	7.78E-05	CXCL10,CXCR4,ITGB2,PLAU,SELP,TNF	6
Cellular Movement	Lymphocyte migration	7.78E-05	CXCL10,CXCR4,ITGB2,PLAU,SELP,TNF	6
Cancer	melanoma	7.93E-05	CNGA3,EDN3,IDH1,IL13,IL2RA,IL6,KDR,LHCGR,OVGP1,PRNP,PTGS1,RABGGTB,SLC17A5,TFAP2A,TNF	15
Cell Signaling	synthesis of nitric oxide	8.00E-05	GHRL,GHSR,PLAU,PTGS2,TNF	5
Small Molecule Biochemistry	synthesis of nitric oxide	8.00E-05	GHRL,GHSR,PLAU,PTGS2,TNF	5
Cell-To-Cell Signaling and Interaction	activation of fibroblasts	8.19E-05	IL6,TNF	2
Connective Tissue Development and Function	activation of fibroblasts	8.19E-05	IL6,TNF	2
Cardiovascular Disease	atherothrombosis	8.19E-05	PTGS1,PTGS2	2
Hematological Disease	atherothrombosis	8.19E-05	PTGS1,PTGS2	2
Molecular Transport	concentration of progesterone	8.19E-05	LHCGR,TNF	2
Lipid Metabolism	concentration of progesterone	8.19E-05	LHCGR,TNF	2
Small Molecule Biochemistry	concentration of progesterone	8.19E-05	LHCGR,TNF	2
Endocrine System Development and Function	concentration of progesterone	8.19E-05	LHCGR,TNF	2
Drug Metabolism	concentration of progesterone	8.19E-05	LHCGR,TNF	2
Cell Death and Survival	cytolysis of myeloid cells	8.19E-05	ITGB2,TNF	2
Cellular Development	differentiation of peripheral T lymphocyte	8.19E-05	IL6,TNF	2
Hematological System Development and Function	differentiation of peripheral T lymphocyte	8.19E-05	IL6,TNF	2
Cellular Function and Maintenance	differentiation of peripheral T lymphocyte	8.19E-05	IL6,TNF	2
Hematopoiesis	differentiation of peripheral T lymphocyte	8.19E-05	IL6,TNF	2
Cell-mediated Immune Response	differentiation of peripheral T lymphocyte	8.19E-05	IL6,TNF	2
Lymphoid Tissue Structure and Development	differentiation of peripheral T lymphocyte	8.19E-05	IL6,TNF	2
Gastrointestinal Disease	drug-induced liver disease	8.19E-05	PTGS1,PTGS2	2
Hepatic System Disease	drug-induced liver disease	8.19E-05	PTGS1,PTGS2	2
Cellular Movement	egression of cells	8.19E-05	PLAUR,TNF	2
Immunological Disease	elderly-onset rheumatoid arthritis	8.19E-05	IL6,TNF	2
Connective Tissue Disorders	elderly-onset rheumatoid arthritis	8.19E-05	IL6,TNF	2
Inflammatory Disease	elderly-onset rheumatoid arthritis	8.19E-05	IL6,TNF	2
Skeletal and Muscular Disorders	elderly-onset rheumatoid arthritis	8.19E-05	IL6,TNF	2
Cellular Movement	intravasation of cells	8.19E-05	PLAU,PLAUR	2
Cancer	liver metastases	8.19E-05	PLAU,PLAUR	2
Gastrointestinal Disease	liver metastases	8.19E-05	PLAU,PLAUR	2
Hepatic System Disease	liver metastases	8.19E-05	PLAU,PLAUR	2
Connective Tissue Disorders	polymyalgia rheumatica	8.19E-05	IL6,TNF	2
Inflammatory Disease	polymyalgia rheumatica	8.19E-05	IL6,TNF	2
Skeletal and Muscular Disorders	polymyalgia rheumatica	8.19E-05	IL6,TNF	2
Endocrine System Disorders	post-endoscopic retrograde cholangiopancreatography acute pancreatitis	8.19E-05	PTGS1,PTGS2	2
Inflammatory Disease	post-endoscopic retrograde cholangiopancreatography acute pancreatitis	8.19E-05	PTGS1,PTGS2	2
Gastrointestinal Disease	post-endoscopic retrograde cholangiopancreatography acute pancreatitis	8.19E-05	PTGS1,PTGS2	2
Molecular Transport	secretion of L-triiodothyronine	8.19E-05	CGA,TSHR	2
Small Molecule Biochemistry	secretion of L-triiodothyronine	8.19E-05	CGA,TSHR	2
Endocrine System Development and Function	secretion of L-triiodothyronine	8.19E-05	CGA,TSHR	2
Amino Acid Metabolism	secretion of L-triiodothyronine	8.19E-05	CGA,TSHR	2
Cellular Growth and Proliferation	stimulation of cancer cells	8.19E-05	ADCYAP1,IL6	2
Cancer	stimulation of cancer cells	8.19E-05	ADCYAP1,IL6	2
Cell-To-Cell Signaling and Interaction	stimulation of cancer cells	8.19E-05	ADCYAP1,IL6	2
Tumor Morphology	stimulation of cancer cells	8.19E-05	ADCYAP1,IL6	2
Cellular Growth and Proliferation	stimulation of epithelial cells	8.19E-05	IL13,TNF	2
Cell-To-Cell Signaling and Interaction	stimulation of epithelial cells	8.19E-05	IL13,TNF	2
Cancer	uterine serous papillary cancer	8.29E-05	ALDH1A1,CNN1,IL6,KDR,MAPK13,PLAUR,TFAP2A,WNT2	8
Organismal Injury and Abnormalities	uterine serous papillary cancer	8.29E-05	ALDH1A1,CNN1,IL6,KDR,MAPK13,PLAUR,TFAP2A,WNT2	8
Reproductive System Disease	uterine serous papillary cancer	8.29E-05	ALDH1A1,CNN1,IL6,KDR,MAPK13,PLAUR,TFAP2A,WNT2	8
Cancer	hemangioma	8.47E-05	ADRB3,IDH1,KDR,LPAR1,PDCD10	5
Infectious Disease	binding of HIV-1	9.08E-05	IL6,PRNP,TNF	3
Hematological System Development and Function	cell movement of granulocytes	9.52E-05	CXCL10,EDN3,ITGB2,PLAU,PLAUR,TNF	6
Immune Cell Trafficking	cell movement of granulocytes	9.52E-05	CXCL10,EDN3,ITGB2,PLAU,PLAUR,TNF	6
Cellular Movement	cell movement of granulocytes	9.52E-05	CXCL10,EDN3,ITGB2,PLAU,PLAUR,TNF	6
Cell-To-Cell Signaling and Interaction	signaling of cells	9.66E-05	ADCYAP1,CGA,CXCL10,EDN3,IL2RA,TNF,TSHR	7
Cell Death and Survival	cell death of hepatoma cell lines	9.90E-05	CD247,FOS,IL6,PTGS2,SOD1,TNF	6
Cancer	genital tumor	9.92E-05	ALDH1A1,BMPR1B,BTG3,CXCR4,FOS,FSHB,IL6,IRF1,KDR,LHCGR,LPAR1,OVGP1,PLAU,PLAUR,PTGS1,PTGS2,TNF	17
Organismal Injury and Abnormalities	genital tumor	9.92E-05	ALDH1A1,BMPR1B,BTG3,CXCR4,FOS,FSHB,IL6,IRF1,KDR,LHCGR,LPAR1,OVGP1,PLAU,PLAUR,PTGS1,PTGS2,TNF	17
Reproductive System Disease	genital tumor	9.92E-05	ALDH1A1,BMPR1B,BTG3,CXCR4,FOS,FSHB,IL6,IRF1,KDR,LHCGR,LPAR1,OVGP1,PLAU,PLAUR,PTGS1,PTGS2,TNF	17
Cancer	breast or ovarian cancer	1.03E-04	ALDH1A1,BTG2,CNN1,CYP1A1,F8,FOS,FSHB,IDH1,IL6,IRF1,KDR,LHCGR,LPAR1,MAPK13,OVGP1,PLAU,PLAUR,PLIN2,PTGS1,PTGS2,SOD1,SQLE,TNF	23
Cell Death and Survival	apoptosis of granulocytes	1.07E-04	CXCR4,IL6,ITGB2,TNF	4
Immunological Disease	acquired immunodeficiency syndrome	1.09E-04	PTGS1,PTGS2,TNF	3
Infectious Disease	acquired immunodeficiency syndrome	1.09E-04	PTGS1,PTGS2,TNF	3
Cellular Development	development of myeloid cells	1.09E-04	IL13,IL6,TNF	3
Hematological System Development and Function	development of myeloid cells	1.09E-04	IL13,IL6,TNF	3
Hematopoiesis	development of myeloid cells	1.09E-04	IL13,IL6,TNF	3
Lymphoid Tissue Structure and Development	development of myeloid cells	1.09E-04	IL13,IL6,TNF	3
Inflammatory Disease	systemic inflammatory response syndrome	1.09E-04	IL6,ITGB2,TNF	3
Cell Death and Survival	cell viability of leukocytes	1.11E-04	CXCR4,IL13,IL6,ITGB2,TNF	5
Immunological Disease	allergy	1.22E-04	ADRB3,CXCR4,FCER1A,IL13,IL2RA,PTGS1,PTGS2,SELP,TNF	9
Organismal Survival	survival of organism	1.25E-04	CXCL10,IDH1,IL6,PTGS2,SFTPA1,TNF	6
Organismal Development	development of lymphatic system component	1.27E-04	FGF10,IL6,KDR,TNF	4
Organ Development	development of lymphatic system component	1.27E-04	FGF10,IL6,KDR,TNF	4
Lymphoid Tissue Structure and Development	development of lymphatic system component	1.27E-04	FGF10,IL6,KDR,TNF	4
Embryonic Development	development of lymphatic system component	1.27E-04	FGF10,IL6,KDR,TNF	4
Cancer	follicular thyroid cancer	1.27E-04	IDH1,KDR,PTGS2,TSHR	4
Endocrine System Disorders	follicular thyroid cancer	1.27E-04	IDH1,KDR,PTGS2,TSHR	4
Cell-To-Cell Signaling and Interaction	adhesion of eosinophils	1.28E-04	ITGB2,SELP,TNF	3
Tissue Development	adhesion of eosinophils	1.28E-04	ITGB2,SELP,TNF	3
Hematological System Development and Function	adhesion of eosinophils	1.28E-04	ITGB2,SELP,TNF	3
Immune Cell Trafficking	adhesion of eosinophils	1.28E-04	ITGB2,SELP,TNF	3
Hypersensitivity Response	adhesion of eosinophils	1.28E-04	ITGB2,SELP,TNF	3
Hematological System Development and Function	migration of eosinophils	1.28E-04	ITGB2,PLAUR,TNF	3
Immune Cell Trafficking	migration of eosinophils	1.28E-04	ITGB2,PLAUR,TNF	3
Cellular Movement	migration of eosinophils	1.28E-04	ITGB2,PLAUR,TNF	3
Hypersensitivity Response	migration of eosinophils	1.28E-04	ITGB2,PLAUR,TNF	3
Respiratory Disease	infection of respiratory tract	1.29E-04	CD247,IL6,PTGS1,PTGS2,SLC2A3,TNF	6
Infectious Disease	infection of respiratory tract	1.29E-04	CD247,IL6,PTGS1,PTGS2,SLC2A3,TNF	6
Cardiovascular System Development and Function	angiogenesis	1.30E-04	BTG1,CXCR4,ID3,IL6,KDR,PLAUR,PTGS2,TNF	8
Cell Cycle	interphase of tumor cell lines	1.35E-04	BTG2,CDKN1C,DEGS1,IL6,PLAU,PLAUR,PRNP,SFN,TNF	9
Hematological System Development and Function	T cell migration	1.37E-04	CXCL10,CXCR4,ITGB2,PLAU,SELP	5
Immune Cell Trafficking	T cell migration	1.37E-04	CXCL10,CXCR4,ITGB2,PLAU,SELP	5
Cellular Movement	T cell migration	1.37E-04	CXCL10,CXCR4,ITGB2,PLAU,SELP	5
Cell-mediated Immune Response	T cell migration	1.37E-04	CXCL10,CXCR4,ITGB2,PLAU,SELP	5
Nutritional Disease	body mass index	1.37E-04	ADRB3,CXCR4,GHRL,IL6,TNF	5
Hematological System Development and Function	migration of granulocytes	1.37E-04	ITGB2,PLAU,PLAUR,TNF	4
Immune Cell Trafficking	migration of granulocytes	1.37E-04	ITGB2,PLAU,PLAUR,TNF	4
Cellular Movement	migration of granulocytes	1.37E-04	ITGB2,PLAU,PLAUR,TNF	4
Cancer	carcinoma in lung	1.42E-04	CDKN1C,FSHB,HNF4A,IL6,IRF1,KDR,LIN28B,PTGS1,PTGS2,RABGGTB,SLC11A1,TSHR,WNT2	13
Respiratory Disease	carcinoma in lung	1.42E-04	CDKN1C,FSHB,HNF4A,IL6,IRF1,KDR,LIN28B,PTGS1,PTGS2,RABGGTB,SLC11A1,TSHR,WNT2	13
Cellular Movement	cell movement of embryonic cell lines	1.44E-04	CXCL10,CXCR4,ITGB2,PLAU,PLAUR	5
Embryonic Development	cell movement of embryonic cell lines	1.44E-04	CXCL10,CXCR4,ITGB2,PLAU,PLAUR	5
Cellular Development	epithelial-mesenchymal transition	1.44E-04	IDH1,PLAU,PLAUR,PRNP,TNF	5
Cell Death and Survival	killing of cells	1.44E-04	CD247,CXCL10,IL13,PLAU,TNF	5
Neurological Disease	Lewy body dementia	1.50E-04	IL6,PRNP,TNF	3
Psychological Disorders	Lewy body dementia	1.50E-04	IL6,PRNP,TNF	3
Cell-To-Cell Signaling and Interaction	activation of lung cancer cell lines	1.63E-04	CXCR4,TNF	2
Cell Death and Survival	anoikis of RPE cells	1.63E-04	PLAU,PLAUR	2
Immunological Disease	antiphospholipid syndrome	1.63E-04	PTGS1,PTGS2	2
Hematological Disease	antiphospholipid syndrome	1.63E-04	PTGS1,PTGS2	2
Post-Translational Modification	association of protein	1.63E-04	PLIN2,TNF	2
Gene Expression	binding of C/ebp beta binding site	1.63E-04	IL6,TNF	2
Gene Expression	binding of Stat3 binding site	1.63E-04	IL13,IL6	2
Hematological System Development and Function	cell movement of red blood cells	1.63E-04	SELP,TNF	2
Cellular Movement	cell movement of red blood cells	1.63E-04	SELP,TNF	2
Hematological System Development and Function	cell rolling of T lymphocytes	1.63E-04	ITGB2,SELP	2
Immune Cell Trafficking	cell rolling of T lymphocytes	1.63E-04	ITGB2,SELP	2
Cellular Movement	cell rolling of T lymphocytes	1.63E-04	ITGB2,SELP	2
Cell-mediated Immune Response	cell rolling of T lymphocytes	1.63E-04	ITGB2,SELP	2
Reproductive System Development and Function	decidualization of uterus	1.63E-04	GHRL,GHSR	2
Small Molecule Biochemistry	degradation of proteoglycan	1.63E-04	SPACA3,TNF	2
Carbohydrate Metabolism	degradation of proteoglycan	1.63E-04	SPACA3,TNF	2
Organismal Injury and Abnormalities	enuresis	1.63E-04	PTGS1,PTGS2	2
Renal and Urological Disease	enuresis	1.63E-04	PTGS1,PTGS2	2
Cancer	invasive melanoma	1.63E-04	EDN3,PRNP	2
Dermatological Diseases and Conditions	invasive melanoma	1.63E-04	EDN3,PRNP	2
Cell Death and Survival	killing of endothelial cells	1.63E-04	IL13,PLAU	2
Inflammatory Response	migration of plasmacytoid dendritic cells	1.63E-04	CXCL10,CXCR4	2
Hematological System Development and Function	migration of plasmacytoid dendritic cells	1.63E-04	CXCL10,CXCR4	2
Immune Cell Trafficking	migration of plasmacytoid dendritic cells	1.63E-04	CXCL10,CXCR4	2
Cellular Movement	migration of plasmacytoid dendritic cells	1.63E-04	CXCL10,CXCR4	2
Cardiovascular System Development and Function	permeability of microvascular endothelial cells	1.63E-04	PLAU,TNF	2
Cellular Function and Maintenance	permeability of microvascular endothelial cells	1.63E-04	PLAU,TNF	2
Cell Morphology	permeability of microvascular endothelial cells	1.63E-04	PLAU,TNF	2
Organismal Injury and Abnormalities	plantar wart	1.63E-04	PTGS1,PTGS2	2
Dermatological Diseases and Conditions	plantar wart	1.63E-04	PTGS1,PTGS2	2
Infectious Disease	plantar wart	1.63E-04	PTGS1,PTGS2	2
Organismal Injury and Abnormalities	renal colic	1.63E-04	PTGS1,PTGS2	2
Renal and Urological Disease	renal colic	1.63E-04	PTGS1,PTGS2	2
Dermatological Diseases and Conditions	sunburn	1.63E-04	PTGS1,PTGS2	2
Cell-To-Cell Signaling and Interaction	binding of leukemia cell lines	1.72E-04	CXCR4,IL6,ITGB2,PLAU	4
Cancer	thyroid carcinoma	1.72E-04	CXCR4,IDH1,KDR,PRKAR1A,PTGS2,TSHR	6
Endocrine System Disorders	thyroid carcinoma	1.72E-04	CXCR4,IDH1,KDR,PRKAR1A,PTGS2,TSHR	6
Cell-To-Cell Signaling and Interaction	recruitment of leukocytes	1.75E-04	CXCR4,IL13,TNF	3
Hematological System Development and Function	recruitment of leukocytes	1.75E-04	CXCR4,IL13,TNF	3
Immune Cell Trafficking	recruitment of leukocytes	1.75E-04	CXCR4,IL13,TNF	3
Cellular Movement	recruitment of leukocytes	1.75E-04	CXCR4,IL13,TNF	3
Cell Death and Survival	cell death of epithelial cells	1.85E-04	ALDH1A1,IL13,IRF1,PLAU,PLAUR,PRNP,SOD1,TNF	8
Inflammatory Response	activation of mononuclear leukocytes	1.85E-04	CD247,IL2RA,IL6,SLC11A1,SPACA3,TNF	6
Cell-To-Cell Signaling and Interaction	activation of mononuclear leukocytes	1.85E-04	CD247,IL2RA,IL6,SLC11A1,SPACA3,TNF	6
Hematological System Development and Function	activation of mononuclear leukocytes	1.85E-04	CD247,IL2RA,IL6,SLC11A1,SPACA3,TNF	6
Immune Cell Trafficking	activation of mononuclear leukocytes	1.85E-04	CD247,IL2RA,IL6,SLC11A1,SPACA3,TNF	6
Cellular Development	differentiation of endothelial cells	1.85E-04	BTG1,CXCL10,PTGS2,TNF	4
Cardiovascular System Development and Function	differentiation of endothelial cells	1.85E-04	BTG1,CXCL10,PTGS2,TNF	4
Cellular Development	neuritogenesis	1.99E-04	BTG2,GHRL,IL6,PRNP	4
Tissue Development	neuritogenesis	1.99E-04	BTG2,GHRL,IL6,PRNP	4
Cellular Function and Maintenance	neuritogenesis	1.99E-04	BTG2,GHRL,IL6,PRNP	4
Cell Morphology	neuritogenesis	1.99E-04	BTG2,GHRL,IL6,PRNP	4
Cellular Assembly and Organization	neuritogenesis	1.99E-04	BTG2,GHRL,IL6,PRNP	4
Nervous System Development and Function	neuritogenesis	1.99E-04	BTG2,GHRL,IL6,PRNP	4
Inflammatory Response	chemotaxis of granulocytes	2.00E-04	CXCL10,EDN3,ITGB2,PLAUR,TNF	5
Hematological System Development and Function	chemotaxis of granulocytes	2.00E-04	CXCL10,EDN3,ITGB2,PLAUR,TNF	5
Immune Cell Trafficking	chemotaxis of granulocytes	2.00E-04	CXCL10,EDN3,ITGB2,PLAUR,TNF	5
Cellular Movement	chemotaxis of granulocytes	2.00E-04	CXCL10,EDN3,ITGB2,PLAUR,TNF	5
Cell Cycle	arrest in interphase of brain cancer cell lines	2.02E-04	CDKN1C,PLAU,PLAUR	3
Connective Tissue Disorders	knee osteoarthritis	2.02E-04	PTGS1,PTGS2,TNF	3
Inflammatory Disease	knee osteoarthritis	2.02E-04	PTGS1,PTGS2,TNF	3
Skeletal and Muscular Disorders	knee osteoarthritis	2.02E-04	PTGS1,PTGS2,TNF	3
Immune Cell Trafficking	migration of lymphatic system cells	2.02E-04	IL6,KDR,TNF	3
Cellular Movement	migration of lymphatic system cells	2.02E-04	IL6,KDR,TNF	3
Neurological Disease	epilepsy	2.02E-04	ADCYAP1,ADRB3,CA1,CXCR4,FOS,PRNP,PTGS2,SLC2A3	8
Infectious Disease	sepsis	2.19E-04	ADRB3,F8,IL6,ITGB2,TNF	5
Inflammatory Response	migration of phagocytes	2.30E-04	CXCL10,CXCR4,ITGB2,PLAU,TNF	5
Hematological System Development and Function	migration of phagocytes	2.30E-04	CXCL10,CXCR4,ITGB2,PLAU,TNF	5
Immune Cell Trafficking	migration of phagocytes	2.30E-04	CXCL10,CXCR4,ITGB2,PLAU,TNF	5
Cellular Movement	migration of phagocytes	2.30E-04	CXCL10,CXCR4,ITGB2,PLAU,TNF	5
Organismal Injury and Abnormalities	albuminuria	2.31E-04	IL6,PTGS1,PTGS2	3
Metabolic Disease	albuminuria	2.31E-04	IL6,PTGS1,PTGS2	3
Renal and Urological Disease	albuminuria	2.31E-04	IL6,PTGS1,PTGS2	3
Cellular Movement	chemotaxis of embryonic cell lines	2.31E-04	CXCL10,CXCR4,PLAU	3
Embryonic Development	chemotaxis of embryonic cell lines	2.31E-04	CXCL10,CXCR4,PLAU	3
Cellular Movement	chemotaxis of epithelial cell lines	2.31E-04	CXCL10,CXCR4,PLAU	3
Hair and Skin Development and Function	chemotaxis of epithelial cell lines	2.31E-04	CXCL10,CXCR4,PLAU	3
Cellular Growth and Proliferation	induction of cells	2.31E-04	ADCYAP1,IL6,TNF	3
Cell-To-Cell Signaling and Interaction	induction of cells	2.31E-04	ADCYAP1,IL6,TNF	3
Organismal Injury and Abnormalities	kidney stones	2.31E-04	CA1,PTGS1,PTGS2	3
Renal and Urological Disease	kidney stones	2.31E-04	CA1,PTGS1,PTGS2	3
Lipid Metabolism	mass of lipid	2.31E-04	ADRB3,IL6,PLIN2	3
Small Molecule Biochemistry	mass of lipid	2.31E-04	ADRB3,IL6,PLIN2	3
Cellular Development	morphogenesis of endothelial cells	2.31E-04	IL13,TFAP2A,TNF	3
Tissue Development	morphogenesis of endothelial cells	2.31E-04	IL13,TFAP2A,TNF	3
Cardiovascular System Development and Function	morphogenesis of endothelial cells	2.31E-04	IL13,TFAP2A,TNF	3
Organismal Development	morphogenesis of endothelial cells	2.31E-04	IL13,TFAP2A,TNF	3
Cell Morphology	morphogenesis of endothelial cells	2.31E-04	IL13,TFAP2A,TNF	3
Organismal Functions	percentage body fat	2.31E-04	ADRB3,CXCR4,TNF	3
Lipid Metabolism	conversion of lipid	2.44E-04	CYP1A1,PRDX6,PTGS2,TNF	4
Small Molecule Biochemistry	conversion of lipid	2.44E-04	CYP1A1,PRDX6,PTGS2,TNF	4
Cellular Growth and Proliferation	proliferation of B lymphocytes	2.44E-04	CR2,IL13,IL6,TNF	4
Cellular Development	proliferation of B lymphocytes	2.44E-04	CR2,IL13,IL6,TNF	4
Hematological System Development and Function	proliferation of B lymphocytes	2.44E-04	CR2,IL13,IL6,TNF	4
Humoral Immune Response	proliferation of B lymphocytes	2.44E-04	CR2,IL13,IL6,TNF	4
Tissue Development	development of epithelial tissue	2.45E-04	CXCL10,FGF10,GHRL,IL13,KDR,TFAP2A,TNF	7
Cell-To-Cell Signaling and Interaction	adhesion of lymphocytes	2.61E-04	IL6,ITGB2,PLAU,SELP	4
Tissue Development	adhesion of lymphocytes	2.61E-04	IL6,ITGB2,PLAU,SELP	4
Hematological System Development and Function	adhesion of lymphocytes	2.61E-04	IL6,ITGB2,PLAU,SELP	4
Immune Cell Trafficking	adhesion of lymphocytes	2.61E-04	IL6,ITGB2,PLAU,SELP	4
Cellular Movement	migration of epithelial cell lines	2.61E-04	ITGB2,PLAU,PLAUR,PTGS2	4
Hair and Skin Development and Function	migration of epithelial cell lines	2.61E-04	ITGB2,PLAU,PLAUR,PTGS2	4
Organismal Injury and Abnormalities	congenital anomaly of genital system	2.63E-04	BMPR1B,CDKN1C,LHCGR	3
Developmental Disorder	congenital anomaly of genital system	2.63E-04	BMPR1B,CDKN1C,LHCGR	3
Reproductive System Disease	congenital anomaly of genital system	2.63E-04	BMPR1B,CDKN1C,LHCGR	3
Inflammatory Response	active ulcerative proctitis	2.71E-04	PTGS1,PTGS2	2
Inflammatory Disease	active ulcerative proctitis	2.71E-04	PTGS1,PTGS2	2
Gastrointestinal Disease	active ulcerative proctitis	2.71E-04	PTGS1,PTGS2	2
Organismal Injury and Abnormalities	dysmenorrhea	2.71E-04	PTGS1,PTGS2	2
Reproductive System Disease	dysmenorrhea	2.71E-04	PTGS1,PTGS2	2
Cell Signaling	exchange of Ca2+	2.71E-04	IL13,TNF	2
Molecular Transport	exchange of Ca2+	2.71E-04	IL13,TNF	2
Vitamin and Mineral Metabolism	exchange of Ca2+	2.71E-04	IL13,TNF	2
Small Molecule Biochemistry	exchange of Ca2+	2.71E-04	IL13,TNF	2
Molecular Transport	exchange of Na+	2.71E-04	IL13,TNF	2
Small Molecule Biochemistry	exchange of Na+	2.71E-04	IL13,TNF	2
Cellular Function and Maintenance	exchange of Na+	2.71E-04	IL13,TNF	2
Respiratory Disease	hantavirus pulmonary syndrome	2.71E-04	IL6,TNF	2
Infectious Disease	hantavirus pulmonary syndrome	2.71E-04	IL6,TNF	2
Lipid Metabolism	peroxidation of phospholipid	2.71E-04	PRDX6,TNF	2
Small Molecule Biochemistry	peroxidation of phospholipid	2.71E-04	PRDX6,TNF	2
Cellular Compromise	peroxidation of phospholipid	2.71E-04	PRDX6,TNF	2
Organismal Injury and Abnormalities	placental insufficiency	2.71E-04	PTGS1,PTGS2	2
Reproductive System Disease	placental insufficiency	2.71E-04	PTGS1,PTGS2	2
Endocrine System Disorders	pseudohermaphroditism	2.71E-04	GHRL,LHCGR	2
Respiratory Disease	wheeze	2.71E-04	PTGS1,PTGS2	2
Cellular Development	epithelial-mesenchymal transition of tumor cell lines	2.79E-04	IDH1,PLAU,PLAUR,TNF	4
Cell Death and Survival	cell viability of tumor cell lines	2.91E-04	BTG2,CDKN1C,CXCR4,IL6,KDR,PLAU,PLAUR,PRNP,PSMA6,PTGS2,SFN,SOD1,TNF	13
Cellular Movement	chemotaxis of leukemia cell lines	2.97E-04	CXCR4,PLAU,PLAUR,TNF	4
Cellular Growth and Proliferation	contact growth inhibition of tumor cell lines	2.97E-04	BMPR1B,IL6,IRF1,PRKAR1A	4
Cell-To-Cell Signaling and Interaction	contact growth inhibition of tumor cell lines	2.97E-04	BMPR1B,IL6,IRF1,PRKAR1A	4
Cell Cycle	contact growth inhibition of tumor cell lines	2.97E-04	BMPR1B,IL6,IRF1,PRKAR1A	4
Free Radical Scavenging	production of superoxide	2.97E-04	ITGB2,SELP,SFTPA1,TNF	4
Cell-To-Cell Signaling and Interaction	activation of endothelial cells	2.98E-04	ID3,PLAU,TNF	3
Cardiovascular System Development and Function	activation of endothelial cells	2.98E-04	ID3,PLAU,TNF	3
Cellular Function and Maintenance	ion homeostasis of cells	3.07E-04	ADCYAP1,CXCR4,IL13,ITGB2,LPAR1,SLC11A1,TNF	7
Renal and Urological System Development and Function	cell movement of kidney cell lines	3.10E-04	CXCL10,CXCR4,ITGB2,PLAU,PLAUR	5
Cellular Movement	cell movement of kidney cell lines	3.10E-04	CXCL10,CXCR4,ITGB2,PLAU,PLAUR	5
Cancer	metastasis	3.13E-04	IL2RA,IL6,KDR,LHCGR,PLAU,PLAUR,PRNP,PTGS2,TNF	9
Renal and Urological System Development and Function	chemotaxis of kidney cell lines	3.35E-04	CXCL10,CXCR4,PLAU	3
Cellular Movement	chemotaxis of kidney cell lines	3.35E-04	CXCL10,CXCR4,PLAU	3
Molecular Transport	secretion of steroid	3.35E-04	GHRL,IL6,LHCGR	3
Lipid Metabolism	secretion of steroid	3.35E-04	GHRL,IL6,LHCGR	3
Small Molecule Biochemistry	secretion of steroid	3.35E-04	GHRL,IL6,LHCGR	3
Organismal Injury and Abnormalities	urinary bladder disorder	3.35E-04	ADRB3,ALDH1A1,TNF	3
Renal and Urological Disease	urinary bladder disorder	3.35E-04	ADRB3,ALDH1A1,TNF	3
Cancer	oral squamous cell carcinoma	3.41E-04	BMPR1B,CNN1,CXCL10,KDR,LPAR1,PTGS2	6
Gastrointestinal Disease	oral squamous cell carcinoma	3.41E-04	BMPR1B,CNN1,CXCL10,KDR,LPAR1,PTGS2	6
Cell Death and Survival	apoptosis of lymphocytes	3.50E-04	CD247,CR2,CXCR4,IL13,TNF	5
Cellular Development	development of blood cells	3.50E-04	IL13,IL2RA,IL6,IRF1,TNF	5
Hematological System Development and Function	development of blood cells	3.50E-04	IL13,IL2RA,IL6,IRF1,TNF	5
Hematopoiesis	development of blood cells	3.50E-04	IL13,IL2RA,IL6,IRF1,TNF	5
Cancer	skin cancer	3.55E-04	CNGA3,CXCL10,EDN3,IDH1,IL13,IL2RA,IL6,KDR,LHCGR,OVGP1,PRNP,PTGS1,SOD1,TNF	14
Dermatological Diseases and Conditions	skin cancer	3.55E-04	CNGA3,CXCL10,EDN3,IDH1,IL13,IL2RA,IL6,KDR,LHCGR,OVGP1,PRNP,PTGS1,SOD1,TNF	14
Cell Death and Survival	apoptosis of kidney cancer cell lines	3.76E-04	IL6,PRKAR1A,TNF	3
Cell Cycle	arrest in G0/G1 phase transition of tumor cell lines	3.76E-04	IL6,PLAUR,TNF	3
Small Molecule Biochemistry	phosphorylation of L-tyrosine	4.02E-04	FGF10,IL6,ITGB2,KDR	4
Post-Translational Modification	phosphorylation of L-tyrosine	4.02E-04	FGF10,IL6,ITGB2,KDR	4
Amino Acid Metabolism	phosphorylation of L-tyrosine	4.02E-04	FGF10,IL6,ITGB2,KDR	4
Inflammatory Response	aggregation of granulocytes	4.05E-04	ITGB2,SELP	2
Cell-To-Cell Signaling and Interaction	aggregation of granulocytes	4.05E-04	ITGB2,SELP	2
Tissue Development	aggregation of granulocytes	4.05E-04	ITGB2,SELP	2
Hematological System Development and Function	aggregation of granulocytes	4.05E-04	ITGB2,SELP	2
Immune Cell Trafficking	aggregation of granulocytes	4.05E-04	ITGB2,SELP	2
Inflammatory Response	aggregation of mast cells	4.05E-04	IL6,ITGB2	2
Cell-To-Cell Signaling and Interaction	aggregation of mast cells	4.05E-04	IL6,ITGB2	2
Tissue Development	aggregation of mast cells	4.05E-04	IL6,ITGB2	2
Hematological System Development and Function	aggregation of mast cells	4.05E-04	IL6,ITGB2	2
Immune Cell Trafficking	aggregation of mast cells	4.05E-04	IL6,ITGB2	2
Hypersensitivity Response	aggregation of mast cells	4.05E-04	IL6,ITGB2	2
Connective Tissue Disorders	bursitis	4.05E-04	PTGS1,PTGS2	2
Inflammatory Disease	bursitis	4.05E-04	PTGS1,PTGS2	2
Skeletal and Muscular Disorders	bursitis	4.05E-04	PTGS1,PTGS2	2
Cell Death and Survival	cell death of bone marrow cell lines	4.05E-04	IL6,TNF	2
Organismal Injury and Abnormalities	congenital malformation of genital organs	4.05E-04	BMPR1B,CDKN1C	2
Developmental Disorder	congenital malformation of genital organs	4.05E-04	BMPR1B,CDKN1C	2
Reproductive System Disease	congenital malformation of genital organs	4.05E-04	BMPR1B,CDKN1C	2
Endocrine System Disorders	growth hormone deficiency	4.05E-04	GHRHR,GHSR	2
Developmental Disorder	growth hormone deficiency	4.05E-04	GHRHR,GHSR	2
Inflammatory Response	inflammation of muscle	4.05E-04	CAPN3,TNF	2
Inflammatory Disease	inflammation of muscle	4.05E-04	CAPN3,TNF	2
Skeletal and Muscular Disorders	inflammation of muscle	4.05E-04	CAPN3,TNF	2
Cardiovascular Disease	intracranial arteriovenous malformation	4.05E-04	IL6,KDR	2
Developmental Disorder	intracranial arteriovenous malformation	4.05E-04	IL6,KDR	2
Cellular Compromise	oxidative stress response of tumor cell lines	4.05E-04	PRDX6,TNF	2
Inflammatory Disease	proctosigmoiditis	4.05E-04	PTGS1,PTGS2	2
Gastrointestinal Disease	proctosigmoiditis	4.05E-04	PTGS1,PTGS2	2
Small Molecule Biochemistry	release of L-amino acid	4.05E-04	CXCR4,TNF	2
Amino Acid Metabolism	release of L-amino acid	4.05E-04	CXCR4,TNF	2
Molecular Transport	secretion of peptide	4.05E-04	EDN3,IL6	2
Small Molecule Biochemistry	secretion of peptide	4.05E-04	EDN3,IL6	2
Small Molecule Biochemistry	signaling of hormone	4.05E-04	GHRL,GHSR	2
Organismal Development	size of body	4.05E-04	GHRHR,GHSR	2
Lipid Metabolism	synthesis of dinoprost	4.05E-04	PTGS2,TNF	2
Small Molecule Biochemistry	synthesis of dinoprost	4.05E-04	PTGS2,TNF	2
Inflammatory Disease	tonsillitis	4.05E-04	PTGS1,PTGS2	2
Gastrointestinal Disease	tonsillitis	4.05E-04	PTGS1,PTGS2	2
Infectious Disease	tonsillitis	4.05E-04	PTGS1,PTGS2	2
Cell Death and Survival	cytolysis of blood cells	4.19E-04	CR2,ITGB2,TNF	3
Cellular Development	development of lymphatic system cells	4.19E-04	IL6,KDR,TNF	3
Organismal Development	development of lymphatic system cells	4.19E-04	IL6,KDR,TNF	3
Organ Development	development of lymphatic system cells	4.19E-04	IL6,KDR,TNF	3
Lymphoid Tissue Structure and Development	development of lymphatic system cells	4.19E-04	IL6,KDR,TNF	3
Embryonic Development	development of lymphatic system cells	4.19E-04	IL6,KDR,TNF	3
Organismal Injury and Abnormalities	fibrosis of bone marrow	4.19E-04	IDH1,PTGS2,TNF	3
Hematological Disease	fibrosis of bone marrow	4.19E-04	IDH1,PTGS2,TNF	3
Lipid Metabolism	synthesis of acylglycerol	4.19E-04	IL6,PLAU,TNF	3
Small Molecule Biochemistry	synthesis of acylglycerol	4.19E-04	IL6,PLAU,TNF	3
Cancer	papillary carcinoma	4.26E-04	CXCR4,IDH1,PRKAR1A,PTGS2,TSHR	5
Endocrine System Disorders	Pancreatitis	4.26E-04	CYP1A1,F8,PTGS1,PTGS2	4
Inflammatory Disease	Pancreatitis	4.26E-04	CYP1A1,F8,PTGS1,PTGS2	4
Gastrointestinal Disease	Pancreatitis	4.26E-04	CYP1A1,F8,PTGS1,PTGS2	4
Vitamin and Mineral Metabolism	synthesis of terpenoid	4.42E-04	CGA,CYP1A1,FSHB,HNF4A,TNF	5
Lipid Metabolism	synthesis of terpenoid	4.42E-04	CGA,CYP1A1,FSHB,HNF4A,TNF	5
Small Molecule Biochemistry	synthesis of terpenoid	4.42E-04	CGA,CYP1A1,FSHB,HNF4A,TNF	5
Endocrine System Disorders	non-insulin-dependent diabetes mellitus	4.49E-04	ADRB3,CA1,HNF4A,IL6,PTGS1,PTGS2,TNF	7
Metabolic Disease	non-insulin-dependent diabetes mellitus	4.49E-04	ADRB3,CA1,HNF4A,IL6,PTGS1,PTGS2,TNF	7
Gastrointestinal Disease	non-insulin-dependent diabetes mellitus	4.49E-04	ADRB3,CA1,HNF4A,IL6,PTGS1,PTGS2,TNF	7
Carbohydrate Metabolism	metabolism of carbohydrate	4.53E-04	ADRB3,AGPAT1,IL13,LHCGR,PLAU,PYGM,SPACA3,TNF	8
Lipid Metabolism	metabolism of phospholipid	4.59E-04	AGPAT1,FOS,IL13,PRDX6,TNF	5
Small Molecule Biochemistry	metabolism of phospholipid	4.59E-04	AGPAT1,FOS,IL13,PRDX6,TNF	5
Cell-To-Cell Signaling and Interaction	fusion of cells	4.66E-04	CXCR4,IL13,SOD1	3
Cell-To-Cell Signaling and Interaction	adhesion of epithelial cells	4.77E-04	ITGB2,PLAU,PLAUR,TNF	4
Tissue Development	adhesion of epithelial cells	4.77E-04	ITGB2,PLAU,PLAUR,TNF	4
Cell Death and Survival	apoptosis of phagocytes	4.77E-04	CXCR4,FCER1A,IL6,TNF	4
Cellular Movement	cell movement of leukemia cell lines	4.77E-04	CXCR4,PLAU,PLAUR,SELP,TNF	5
Organismal Injury and Abnormalities	Pain	4.92E-04	ADRB3,CA1,CD247,KDR,PTGS1,PTGS2,TNF	7
Cell Death and Survival	apoptosis of neutrophils	5.16E-04	CXCR4,IL6,TNF	3
Infectious Disease	dengue hemorrhagic fever	5.16E-04	F8,IL6,TNF	3
Reproductive System Development and Function	gestation	5.16E-04	ADCYAP1,FSHB,OVGP1	3
Cardiovascular Disease	hypertension of eye	5.16E-04	ADRB3,CA1,PTGFR	3
Ophthalmic Disease	hypertension of eye	5.16E-04	ADRB3,CA1,PTGFR	3
Cancer	non-Hodgkin's disease	5.29E-04	BTG1,BTG2,CXCL10,CXCR4,ID3,IDH1,IL2RA,IL6,TNF	9
Immunological Disease	non-Hodgkin's disease	5.29E-04	BTG1,BTG2,CXCL10,CXCR4,ID3,IDH1,IL2RA,IL6,TNF	9
Hematological Disease	non-Hodgkin's disease	5.29E-04	BTG1,BTG2,CXCL10,CXCR4,ID3,IDH1,IL2RA,IL6,TNF	9
Cell Cycle	interphase	5.47E-04	BTG2,CDKN1C,DEGS1,ID3,IL6,PLAU,PLAUR,PRNP,SFN,TNF	10
Cellular Movement	transmigration of cells	5.60E-04	CXCR4,ID3,ITGB2,TNF	4
Cell Death and Survival	apoptosis of liver cell lines	5.65E-04	PTGS2,TNF	2
Cell Cycle	arrest in G0/G1 phase transition of breast cancer cell lines	5.65E-04	IL6,TNF	2
Gene Expression	binding of retinoic acid response element	5.65E-04	BTG2,TNF	2
Ophthalmic Disease	dry eye	5.65E-04	IL6,TNF	2
Cardiovascular Disease	patent ductus arteriosus	5.65E-04	PTGS1,PTGS2	2
Developmental Disorder	patent ductus arteriosus	5.65E-04	PTGS1,PTGS2	2
Cell-To-Cell Signaling and Interaction	permeability of tight junctions	5.65E-04	IL6,TNF	2
Cell Morphology	permeability of tight junctions	5.65E-04	IL6,TNF	2
Cellular Assembly and Organization	permeability of tight junctions	5.65E-04	IL6,TNF	2
Molecular Transport	secretion of hydrocortisone	5.65E-04	GHRL,IL6	2
Lipid Metabolism	secretion of hydrocortisone	5.65E-04	GHRL,IL6	2
Small Molecule Biochemistry	secretion of hydrocortisone	5.65E-04	GHRL,IL6	2
Endocrine System Development and Function	secretion of hydrocortisone	5.65E-04	GHRL,IL6	2
Drug Metabolism	secretion of hydrocortisone	5.65E-04	GHRL,IL6	2
Cellular Growth and Proliferation	stimulation of hepatoma cell lines	5.65E-04	IL6,TNF	2
Cell-To-Cell Signaling and Interaction	stimulation of hepatoma cell lines	5.65E-04	IL6,TNF	2
Organismal Injury and Abnormalities	uterine hemorrhaging	5.65E-04	PTGS1,PTGS2	2
Inflammatory Response	alcoholic hepatitis	5.69E-04	CXCL10,IL6,TNF	3
Inflammatory Disease	alcoholic hepatitis	5.69E-04	CXCL10,IL6,TNF	3
Gastrointestinal Disease	alcoholic hepatitis	5.69E-04	CXCL10,IL6,TNF	3
Organ Development	alcoholic hepatitis	5.69E-04	CXCL10,IL6,TNF	3
Hepatic System Disease	alcoholic hepatitis	5.69E-04	CXCL10,IL6,TNF	3
Digestive System Development and Function	alcoholic hepatitis	5.69E-04	CXCL10,IL6,TNF	3
Hepatic System Development and Function	alcoholic hepatitis	5.69E-04	CXCL10,IL6,TNF	3
Gene Expression	binding of DNA endogenous promoter	5.69E-04	ADCYAP1,TFAP2A,TNF	3
Cardiovascular Disease	ischemia of heart	5.69E-04	ADRB3,PTGS1,PTGS2	3
Inflammatory Response	migration of neutrophils	5.69E-04	ITGB2,PLAU,TNF	3
Hematological System Development and Function	migration of neutrophils	5.69E-04	ITGB2,PLAU,TNF	3
Immune Cell Trafficking	migration of neutrophils	5.69E-04	ITGB2,PLAU,TNF	3
Cellular Movement	migration of neutrophils	5.69E-04	ITGB2,PLAU,TNF	3
Cardiovascular Disease	vasculitis	5.69E-04	IL2RA,IL6,TNF	3
Inflammatory Disease	vasculitis	5.69E-04	IL2RA,IL6,TNF	3
Cellular Growth and Proliferation	proliferation of connective tissue cells	5.85E-04	FGF10,IL6,PLAU,PLAUR,TNF,WNT2	6
Psychological Disorders	depressive disorder	5.87E-04	ADRB3,BTG1,BTG2,CXCL10,CYP1A1,PRKAR1A,TNF	7
Inflammatory Response	activation of myeloid cells	5.91E-04	IL13,ITGB2,SPACA3,TNF	4
Cell-To-Cell Signaling and Interaction	activation of myeloid cells	5.91E-04	IL13,ITGB2,SPACA3,TNF	4
Hematological System Development and Function	activation of myeloid cells	5.91E-04	IL13,ITGB2,SPACA3,TNF	4
Immune Cell Trafficking	activation of myeloid cells	5.91E-04	IL13,ITGB2,SPACA3,TNF	4
Cell Death and Survival	apoptosis of lung cancer cell lines	6.01E-04	CDKN1C,ID3,PTGS2,RABGGTB,TNF,WNT2	6
Cell Death and Survival	cell death of brain cancer cell lines	6.14E-04	CDKN1C,PRNP,PTGS2,SOD1,TNF	5
Organismal Injury and Abnormalities	Fibrosis	6.17E-04	IDH1,IL13,IL6,PTGS2,SFTPA1,TNF	6
Cellular Movement	cell rolling	6.25E-04	ITGB2,SELP,TNF	3
Immunological Disease	hypereosinophilia	6.25E-04	CD247,IL13,IL2RA	3
Hematological Disease	hypereosinophilia	6.25E-04	CD247,IL13,IL2RA	3
Cellular Growth and Proliferation	proliferation of myeloma cell lines	6.25E-04	ADCYAP1,IL6,TNF	3
Cellular Development	proliferation of myeloma cell lines	6.25E-04	ADCYAP1,IL6,TNF	3
Cell Death and Survival	cell death of tumor cells	6.34E-04	IL2RA,IL6,LPAR1,PRNP,TFAP2A,TNF	6
Tumor Morphology	cell death of tumor cells	6.34E-04	IL2RA,IL6,LPAR1,PRNP,TFAP2A,TNF	6
Cancer	B-cell non-Hodgkin's disease	6.40E-04	BTG1,BTG2,CXCR4,ID3,IDH1,IL6,TNF	7
Immunological Disease	B-cell non-Hodgkin's disease	6.40E-04	BTG1,BTG2,CXCR4,ID3,IDH1,IL6,TNF	7
Hematological Disease	B-cell non-Hodgkin's disease	6.40E-04	BTG1,BTG2,CXCR4,ID3,IDH1,IL6,TNF	7
Cancer	squamous-cell carcinoma	6.69E-04	BMPR1B,BTG2,CNN1,CXCL10,IL6,IRF1,KDR,LPAR1,PTGS1,PTGS2,SOD1	11
Cell-To-Cell Signaling and Interaction	adhesion of embryonic cell lines	6.85E-04	ITGB2,PLAU,PLAUR	3
Tissue Development	adhesion of embryonic cell lines	6.85E-04	ITGB2,PLAU,PLAUR	3
Embryonic Development	adhesion of embryonic cell lines	6.85E-04	ITGB2,PLAU,PLAUR	3
Cell Cycle	mitogenesis	6.88E-04	CXCL10,IL6,KDR,TNF	4
Cancer	hematological neoplasia	7.08E-04	ALDH1A1,BTG1,BTG2,CD247,CXCL10,CXCR4,CYP1A1,F8,ID3,IDH1,IL13,IL2RA,IL6,ITGB2,LHCGR,PTGS2,TNF	17
Hematological Disease	hematological neoplasia	7.08E-04	ALDH1A1,BTG1,BTG2,CD247,CXCL10,CXCR4,CYP1A1,F8,ID3,IDH1,IL13,IL2RA,IL6,ITGB2,LHCGR,PTGS2,TNF	17
Cellular Movement	cell movement of melanoma cell lines	7.23E-04	CXCR4,LPAR1,PRNP,TFAP2A	4
Cell Signaling	activation of Protein kinase	7.29E-04	CXCR4,FGF10,GHRL,SFN,TNF	5
Post-Translational Modification	activation of Protein kinase	7.29E-04	CXCR4,FGF10,GHRL,SFN,TNF	5
Cell-To-Cell Signaling and Interaction	adhesion of epithelial cell lines	7.49E-04	ITGB2,PLAU,PLAUR	3
Tissue Development	adhesion of epithelial cell lines	7.49E-04	ITGB2,PLAU,PLAUR	3
Hair and Skin Development and Function	adhesion of epithelial cell lines	7.49E-04	ITGB2,PLAU,PLAUR	3
Molecular Transport	concentration of arachidonic acid	7.51E-04	PTGS1,PTGS2	2
Lipid Metabolism	concentration of arachidonic acid	7.51E-04	PTGS1,PTGS2	2
Small Molecule Biochemistry	concentration of arachidonic acid	7.51E-04	PTGS1,PTGS2	2
Cellular Development	differentiation of progenitor cells	7.51E-04	IL6,TNF	2
Organismal Functions	energy expenditure	7.51E-04	ADRB3,IL6	2
Cellular Development	erythropoiesis of erythroid progenitor cells	7.51E-04	IL6,IRF1	2
Tissue Development	erythropoiesis of erythroid progenitor cells	7.51E-04	IL6,IRF1	2
Hematological System Development and Function	erythropoiesis of erythroid progenitor cells	7.51E-04	IL6,IRF1	2
Cardiovascular System Development and Function	erythropoiesis of erythroid progenitor cells	7.51E-04	IL6,IRF1	2
Organismal Development	erythropoiesis of erythroid progenitor cells	7.51E-04	IL6,IRF1	2
Hematopoiesis	erythropoiesis of erythroid progenitor cells	7.51E-04	IL6,IRF1	2
Cell Death and Survival	fragmentation of genomic DNA	7.51E-04	IL6,TNF	2
DNA Replication, Recombination, and Repair	fragmentation of genomic DNA	7.51E-04	IL6,TNF	2
Cellular Growth and Proliferation	proliferation of liver cell lines	7.51E-04	IL6,PTGS2	2
Cellular Development	proliferation of liver cell lines	7.51E-04	IL6,PTGS2	2
Hepatic System Development and Function	proliferation of liver cell lines	7.51E-04	IL6,PTGS2	2
Cellular Growth and Proliferation	proliferation of peripheral T lymphocyte	7.51E-04	IL6,TNF	2
Cellular Development	proliferation of peripheral T lymphocyte	7.51E-04	IL6,TNF	2
Hematological System Development and Function	proliferation of peripheral T lymphocyte	7.51E-04	IL6,TNF	2
Molecular Transport	release of superoxide	7.51E-04	ITGB2,TNF	2
Free Radical Scavenging	release of superoxide	7.51E-04	ITGB2,TNF	2
Molecular Transport	secretion of prostaglandin E2	7.51E-04	PTGS2,TNF	2
Lipid Metabolism	secretion of prostaglandin E2	7.51E-04	PTGS2,TNF	2
Small Molecule Biochemistry	secretion of prostaglandin E2	7.51E-04	PTGS2,TNF	2
Drug Metabolism	secretion of prostaglandin E2	7.51E-04	PTGS2,TNF	2
Lipid Metabolism	synthesis of 6-keto-prostaglandin F1 alpha	7.51E-04	PTGS1,PTGS2	2
Small Molecule Biochemistry	synthesis of 6-keto-prostaglandin F1 alpha	7.51E-04	PTGS1,PTGS2	2
Cardiovascular Disease	Hypotension	8.16E-04	ADRB3,F8,TNF	3
Cell Signaling	protein kinase cascade	8.38E-04	ADRB3,CAPN3,FGF10,IL6,KDR,MAPK13,TNF	7
Endocrine System Disorders	diabetes mellitus	8.51E-04	ADRB3,AGPAT1,ALDH1A1,CA1,HNF4A,IL2RA,IL6,PTGS1,PTGS2,TNF	10
Metabolic Disease	diabetes mellitus	8.51E-04	ADRB3,AGPAT1,ALDH1A1,CA1,HNF4A,IL2RA,IL6,PTGS1,PTGS2,TNF	10
Gastrointestinal Disease	diabetes mellitus	8.51E-04	ADRB3,AGPAT1,ALDH1A1,CA1,HNF4A,IL2RA,IL6,PTGS1,PTGS2,TNF	10
Inflammatory Response	activation of lymphocytes	8.58E-04	CD247,IL2RA,IL6,SLC11A1,TNF	5
Cell-To-Cell Signaling and Interaction	activation of lymphocytes	8.58E-04	CD247,IL2RA,IL6,SLC11A1,TNF	5
Hematological System Development and Function	activation of lymphocytes	8.58E-04	CD247,IL2RA,IL6,SLC11A1,TNF	5
Immune Cell Trafficking	activation of lymphocytes	8.58E-04	CD247,IL2RA,IL6,SLC11A1,TNF	5
Infectious Disease	Bacterial Infection	8.61E-04	F8,FCER1A,IL6,PTGS2,SLC11A1,TNF	6
Cellular Development	endothelial cell development	8.82E-04	CXCL10,GHRL,IL13,KDR,TFAP2A,TNF	6
Tissue Development	endothelial cell development	8.82E-04	CXCL10,GHRL,IL13,KDR,TFAP2A,TNF	6
Cardiovascular System Development and Function	endothelial cell development	8.82E-04	CXCL10,GHRL,IL13,KDR,TFAP2A,TNF	6
Organismal Development	endothelial cell development	8.82E-04	CXCL10,GHRL,IL13,KDR,TFAP2A,TNF	6
Inflammatory Response	activation of granulocytes	8.87E-04	IL13,ITGB2,TNF	3
Cell-To-Cell Signaling and Interaction	activation of granulocytes	8.87E-04	IL13,ITGB2,TNF	3
Hematological System Development and Function	activation of granulocytes	8.87E-04	IL13,ITGB2,TNF	3
Immune Cell Trafficking	activation of granulocytes	8.87E-04	IL13,ITGB2,TNF	3
Dermatological Diseases and Conditions	keratosis	8.87E-04	PTGS1,PTGS2,TNF	3
Cellular Growth and Proliferation	stimulation of cells	9.16E-04	ADCYAP1,IL13,IL6,TNF	4
Cell-To-Cell Signaling and Interaction	stimulation of cells	9.16E-04	ADCYAP1,IL13,IL6,TNF	4
Neurological Disease	progressive motor neuropathy	9.46E-04	ADRB3,CAPN3,IL2RA,IL6,PRKAR1A,PRNP,PTGS1,PTGS2,SOD1,TNF	10
Hematological System Development and Function	cell movement of T lymphocytes	9.58E-04	CXCL10,CXCR4,ITGB2,SELP	4
Immune Cell Trafficking	cell movement of T lymphocytes	9.58E-04	CXCL10,CXCR4,ITGB2,SELP	4
Cellular Movement	cell movement of T lymphocytes	9.58E-04	CXCL10,CXCR4,ITGB2,SELP	4
Cell-mediated Immune Response	cell movement of T lymphocytes	9.58E-04	CXCL10,CXCR4,ITGB2,SELP	4
Cellular Movement	cell movement of vascular endothelial cells	9.61E-04	ID3,IL2RA,PTGS2	3
Cardiovascular System Development and Function	cell movement of vascular endothelial cells	9.61E-04	ID3,IL2RA,PTGS2	3
Cell Death and Survival	cell viability of endothelial cells	9.61E-04	KDR,PRDX6,PTGS2	3
Cardiovascular System Development and Function	cell viability of endothelial cells	9.61E-04	KDR,PRDX6,PTGS2	3
Molecular Transport	concentration of triacylglycerol	9.61E-04	ADRB3,PLIN2,TNF	3
Lipid Metabolism	concentration of triacylglycerol	9.61E-04	ADRB3,PLIN2,TNF	3
Small Molecule Biochemistry	concentration of triacylglycerol	9.61E-04	ADRB3,PLIN2,TNF	3
Inflammatory Response	migration of dendritic cells	9.61E-04	CXCL10,CXCR4,TNF	3
Hematological System Development and Function	migration of dendritic cells	9.61E-04	CXCL10,CXCR4,TNF	3
Immune Cell Trafficking	migration of dendritic cells	9.61E-04	CXCL10,CXCR4,TNF	3
Cellular Movement	migration of dendritic cells	9.61E-04	CXCL10,CXCR4,TNF	3
Cell-To-Cell Signaling and Interaction	activation of osteoclasts	9.62E-04	IL6,TNF	2
Tissue Development	activation of osteoclasts	9.62E-04	IL6,TNF	2
Organismal Development	activation of osteoclasts	9.62E-04	IL6,TNF	2
Organ Development	activation of osteoclasts	9.62E-04	IL6,TNF	2
Skeletal and Muscular System Development and Function	activation of osteoclasts	9.62E-04	IL6,TNF	2
Connective Tissue Development and Function	activation of osteoclasts	9.62E-04	IL6,TNF	2
Embryonic Development	activation of osteoclasts	9.62E-04	IL6,TNF	2
Cancer	binding of cancer cells	9.62E-04	PLAUR,SELP	2
Cell-To-Cell Signaling and Interaction	binding of cancer cells	9.62E-04	PLAUR,SELP	2
Cancer	capillary hemangioma	9.62E-04	ADRB3,KDR	2
Cardiovascular Disease	capillary hemangioma	9.62E-04	ADRB3,KDR	2
Cell Death and Survival	cell death of oligodendrocytes	9.62E-04	SOD1,TNF	2
Cellular Movement	cell rolling of leukemia cell lines	9.62E-04	SELP,TNF	2
Cancer	cutaneous B-cell lymphoma	9.62E-04	IL6,TNF	2
Immunological Disease	cutaneous B-cell lymphoma	9.62E-04	IL6,TNF	2
Hematological Disease	cutaneous B-cell lymphoma	9.62E-04	IL6,TNF	2
Cellular Development	differentiation of mast cells	9.62E-04	IL13,IL6	2
Hematological System Development and Function	differentiation of mast cells	9.62E-04	IL13,IL6	2
Hematopoiesis	differentiation of mast cells	9.62E-04	IL13,IL6	2
Cellular Development	differentiation of vascular endothelial cells	9.62E-04	CXCL10,PTGS2	2
Cardiovascular System Development and Function	differentiation of vascular endothelial cells	9.62E-04	CXCL10,PTGS2	2
Cell-To-Cell Signaling and Interaction	fusion of leukocytes	9.62E-04	CXCR4,IL13	2
Tissue Development	fusion of leukocytes	9.62E-04	CXCR4,IL13	2
Hematological System Development and Function	fusion of leukocytes	9.62E-04	CXCR4,IL13	2
Immune Cell Trafficking	fusion of leukocytes	9.62E-04	CXCR4,IL13	2
Infectious Disease	fusion of leukocytes	9.62E-04	CXCR4,IL13	2
Connective Tissue Disorders	hip osteoarthritis	9.62E-04	PTGS1,PTGS2	2
Inflammatory Disease	hip osteoarthritis	9.62E-04	PTGS1,PTGS2	2
Skeletal and Muscular Disorders	hip osteoarthritis	9.62E-04	PTGS1,PTGS2	2
Cancer	thyroid adenoma	9.62E-04	PTGS2,TSHR	2
Connective Tissue Disorders	osteoarthritis	1.00E-03	ADRB3,IL6,PTGS1,PTGS2,TNF	5
Inflammatory Disease	osteoarthritis	1.00E-03	ADRB3,IL6,PTGS1,PTGS2,TNF	5
Skeletal and Muscular Disorders	osteoarthritis	1.00E-03	ADRB3,IL6,PTGS1,PTGS2,TNF	5
Hematological System Development and Function	cell movement of hematopoietic progenitor cells	1.04E-03	CXCL10,CXCR4,TNF	3
Cellular Movement	cell movement of hematopoietic progenitor cells	1.04E-03	CXCL10,CXCR4,TNF	3
Infectious Disease	infectivity of virus	1.04E-03	CXCR4,PRNP,SFTPA1	3
Cellular Growth and Proliferation	arrest in growth of tumor cell lines	1.05E-03	CDKN1C,IL6,IRF1,TNF	4
Cellular Development	arrest in growth of tumor cell lines	1.05E-03	CDKN1C,IL6,IRF1,TNF	4
Cell-To-Cell Signaling and Interaction	adhesion of kidney cell lines	1.12E-03	ITGB2,PLAU,PLAUR	3
Tissue Development	adhesion of kidney cell lines	1.12E-03	ITGB2,PLAU,PLAUR	3
Renal and Urological System Development and Function	adhesion of kidney cell lines	1.12E-03	ITGB2,PLAU,PLAUR	3
Cancer	triple-negative breast cancer	1.13E-03	CYP1A1,FOS,IL6,IRF1,KDR	5
Organismal Injury and Abnormalities	triple-negative breast cancer	1.13E-03	CYP1A1,FOS,IL6,IRF1,KDR	5
Reproductive System Disease	triple-negative breast cancer	1.13E-03	CYP1A1,FOS,IL6,IRF1,KDR	5
Cellular Movement	cell movement of endothelial cells	1.17E-03	CXCR4,ID3,IL2RA,KDR,PTGS2,TNF	6
Cardiovascular System Development and Function	cell movement of endothelial cells	1.17E-03	CXCR4,ID3,IL2RA,KDR,PTGS2,TNF	6
Infectious Disease	sexually transmitted disease	1.19E-03	IL6,PTGS1,PTGS2,TNF	4
Infectious Disease	activation of HIV-1	1.20E-03	IL6,TNF	2
Cell-To-Cell Signaling and Interaction	adhesion of gonadal cell lines	1.20E-03	ITGB2,PLAUR	2
Tissue Development	adhesion of gonadal cell lines	1.20E-03	ITGB2,PLAUR	2
Reproductive System Development and Function	adhesion of gonadal cell lines	1.20E-03	ITGB2,PLAUR	2
Cell Death and Survival	apoptosis of bone marrow cells	1.20E-03	IL6,TNF	2
Gene Expression	binding of interferon-stimulated response element	1.20E-03	PLAU,TNF	2
Cellular Development	hematopoiesis of bone marrow cells	1.20E-03	IL6,TNF	2
Tissue Development	hematopoiesis of bone marrow cells	1.20E-03	IL6,TNF	2
Hematological System Development and Function	hematopoiesis of bone marrow cells	1.20E-03	IL6,TNF	2
Organismal Development	hematopoiesis of bone marrow cells	1.20E-03	IL6,TNF	2
Hematopoiesis	hematopoiesis of bone marrow cells	1.20E-03	IL6,TNF	2
Organ Development	hematopoiesis of bone marrow cells	1.20E-03	IL6,TNF	2
Lymphoid Tissue Structure and Development	hematopoiesis of bone marrow cells	1.20E-03	IL6,TNF	2
Embryonic Development	hematopoiesis of bone marrow cells	1.20E-03	IL6,TNF	2
Digestive System Development and Function	ingestion by rats	1.20E-03	GHRL,PRLH	2
Hematological System Development and Function	mobilization of blood cells	1.20E-03	CXCR4,ITGB2	2
Cellular Movement	mobilization of blood cells	1.20E-03	CXCR4,ITGB2	2
Small Molecule Biochemistry	synthesis of nitrite	1.20E-03	IL13,TNF	2
Cellular Development	tubulogenesis of endothelial cells	1.20E-03	IL13,KDR	2
Tissue Development	tubulogenesis of endothelial cells	1.20E-03	IL13,KDR	2
Cardiovascular System Development and Function	tubulogenesis of endothelial cells	1.20E-03	IL13,KDR	2
Organismal Development	tubulogenesis of endothelial cells	1.20E-03	IL13,KDR	2
Embryonic Development	tubulogenesis of endothelial cells	1.20E-03	IL13,KDR	2
Neurological Disease	amyotrophic lateral sclerosis	1.20E-03	ADRB3,IL6,PRKAR1A,PRNP,PTGS2,SOD1	6
Cell-To-Cell Signaling and Interaction	binding of vascular endothelial cells	1.21E-03	IL13,PLAUR,TNF	3
Cardiovascular System Development and Function	binding of vascular endothelial cells	1.21E-03	IL13,PLAUR,TNF	3
Cancer	heart and pleura tumor	1.21E-03	IL6,KDR,PRKAR1A	3
Cellular Development	development of leukocytes	1.30E-03	IL13,IL2RA,IL6,TNF	4
Hematological System Development and Function	development of leukocytes	1.30E-03	IL13,IL2RA,IL6,TNF	4
Hematopoiesis	development of leukocytes	1.30E-03	IL13,IL2RA,IL6,TNF	4
Lymphoid Tissue Structure and Development	development of leukocytes	1.30E-03	IL13,IL2RA,IL6,TNF	4
Cellular Movement	migration of brain cancer cell lines	1.30E-03	CXCR4,LPAR1,PLAU,PLAUR	4
Hematological Disease	malaria	1.30E-03	PTGS1,PTGS2,TNF	3
Infectious Disease	malaria	1.30E-03	PTGS1,PTGS2,TNF	3
Organismal Development	mass of organism	1.30E-03	ADRB3,CXCR4,IL6	3
Immunological Disease	immediate hypersensitivity	1.33E-03	ADRB3,CXCR4,FCER1A,IL13,IL2RA,SELP,TNF	7
Immunological Disease	immunodeficiency	1.35E-03	CD247,CR2,CXCR4,IL2RA,ITGB2	5
Cancer	adult solid tumor	1.39E-03	PTGS1,PTGS2,TNF	3
Cell-To-Cell Signaling and Interaction	binding of kidney cell lines	1.39E-03	ITGB2,LHCGR,PLAUR	3
Renal and Urological System Development and Function	binding of kidney cell lines	1.39E-03	ITGB2,LHCGR,PLAUR	3
Cell Death and Survival	cell death of endothelial cell lines	1.39E-03	KDR,SOD1,TNF	3
Cellular Growth and Proliferation	proliferation of peripheral blood leukocytes	1.39E-03	IL2RA,IL6,TNF	3
Cellular Development	proliferation of peripheral blood leukocytes	1.39E-03	IL2RA,IL6,TNF	3
Hematological System Development and Function	proliferation of peripheral blood leukocytes	1.39E-03	IL2RA,IL6,TNF	3
Developmental Disorder	disorder of stature	1.41E-03	BMPR1B,CDKN1C,GHRHR,PRKAR1A	4
Lipid Metabolism	synthesis of phospholipid	1.41E-03	AGPAT1,FOS,IL13,TNF	4
Small Molecule Biochemistry	synthesis of phospholipid	1.41E-03	AGPAT1,FOS,IL13,TNF	4
Skeletal and Muscular Disorders	neuromuscular disease	1.43E-03	ADRB3,CAPN3,CDKN1C,GHRL,ID3,IL2RA,IL6,PRDX6,PRNP,PTGS1,PTGS2,SOD1,TNF	13
Neurological Disease	neuromuscular disease	1.43E-03	ADRB3,CAPN3,CDKN1C,GHRL,ID3,IL2RA,IL6,PRDX6,PRNP,PTGS1,PTGS2,SOD1,TNF	13
Cellular Development	differentiation of tumor cell lines	1.43E-03	BTG2,IL6,IRF1,MAPK13,PRKAR1A,TNF	6
Cardiovascular Disease	Hypertension	1.45E-03	ADRB3,BMPR1B,CA1,CXCL10,IL6,LHCGR,PTGFR,PTGS1,PTGS2,SELP,TNF	11
Inflammatory Response	acute phase reaction	1.46E-03	AHSG,IL6	2
Cell-To-Cell Signaling and Interaction	adhesion of smooth muscle cells	1.46E-03	PLAU,PLAUR	2
Tissue Development	adhesion of smooth muscle cells	1.46E-03	PLAU,PLAUR	2
Skeletal and Muscular System Development and Function	adhesion of smooth muscle cells	1.46E-03	PLAU,PLAUR	2
Cell-To-Cell Signaling and Interaction	binding of eosinophils	1.46E-03	IL13,ITGB2	2
Tissue Development	binding of eosinophils	1.46E-03	IL13,ITGB2	2
Hematological System Development and Function	binding of eosinophils	1.46E-03	IL13,ITGB2	2
Immune Cell Trafficking	binding of eosinophils	1.46E-03	IL13,ITGB2	2
Hypersensitivity Response	binding of eosinophils	1.46E-03	IL13,ITGB2	2
Cancer	colon adenoma	1.46E-03	PTGS1,PTGS2	2
Organismal Injury and Abnormalities	colon adenoma	1.46E-03	PTGS1,PTGS2	2
Gastrointestinal Disease	colon adenoma	1.46E-03	PTGS1,PTGS2	2
Cellular Compromise	condensation of nucleus	1.46E-03	PRNP,TNF	2
Tissue Development	formation of embryonic tissue	1.46E-03	FGF10,LHCGR	2
Organismal Development	formation of embryonic tissue	1.46E-03	FGF10,LHCGR	2
Embryonic Development	formation of embryonic tissue	1.46E-03	FGF10,LHCGR	2
Cellular Development	osteoclastogenesis of mononuclear leukocytes	1.46E-03	IL6,TNF	2
Hematological System Development and Function	osteoclastogenesis of mononuclear leukocytes	1.46E-03	IL6,TNF	2
Hematopoiesis	osteoclastogenesis of mononuclear leukocytes	1.46E-03	IL6,TNF	2
Skeletal and Muscular System Development and Function	osteoclastogenesis of mononuclear leukocytes	1.46E-03	IL6,TNF	2
Lymphoid Tissue Structure and Development	osteoclastogenesis of mononuclear leukocytes	1.46E-03	IL6,TNF	2
Lipid Metabolism	synthesis of leukotriene B4	1.46E-03	IL13,TNF	2
Small Molecule Biochemistry	synthesis of leukotriene B4	1.46E-03	IL13,TNF	2
Molecular Transport	transcytosis	1.46E-03	CXCR4,TNF	2
Cellular Function and Maintenance	transcytosis	1.46E-03	CXCR4,TNF	2
Hair and Skin Development and Function	transepithelial electrical resistance of cells	1.46E-03	IL13,LPAR1	2
Cell Morphology	transepithelial electrical resistance of cells	1.46E-03	IL13,LPAR1	2
Cellular Function and Maintenance	formation of cellular protrusions	1.47E-03	BTG2,CXCL10,GHRL,IL6,PLAU,PRNP	6
Cell Morphology	formation of cellular protrusions	1.47E-03	BTG2,CXCL10,GHRL,IL6,PLAU,PRNP	6
Cellular Assembly and Organization	formation of cellular protrusions	1.47E-03	BTG2,CXCL10,GHRL,IL6,PLAU,PRNP	6
Cardiovascular Disease	hyperlipidemia	1.49E-03	CA1,PTGS1,PTGS2	3
Metabolic Disease	hyperlipidemia	1.49E-03	CA1,PTGS1,PTGS2	3
Ophthalmic Disease	primary open-angle glaucoma	1.49E-03	ADRB3,CA1,PTGFR	3
Cardiovascular Disease	peripheral arterial occlusive disease	1.50E-03	BTG2,CXCR4,CYP1A1,LPAR1,PLAUR,SLC2A3	6
Cellular Growth and Proliferation	proliferation of brain cancer cell lines	1.56E-03	CDKN1C,CXCR4,HNF4A,PLAUR,TNF	5
Cellular Development	proliferation of brain cancer cell lines	1.56E-03	CDKN1C,CXCR4,HNF4A,PLAUR,TNF	5
Cellular Development	differentiation of hematopoietic progenitor cells	1.58E-03	BTG2,IL6,IRF1,TNF	4
Hematological System Development and Function	differentiation of hematopoietic progenitor cells	1.58E-03	BTG2,IL6,IRF1,TNF	4
Hematopoiesis	differentiation of hematopoietic progenitor cells	1.58E-03	BTG2,IL6,IRF1,TNF	4
Cellular Growth and Proliferation	proliferation of smooth muscle cells	1.58E-03	FOS,IL6,PLAUR,TNF	4
Cellular Development	proliferation of smooth muscle cells	1.58E-03	FOS,IL6,PLAUR,TNF	4
Skeletal and Muscular System Development and Function	proliferation of smooth muscle cells	1.58E-03	FOS,IL6,PLAUR,TNF	4
Carbohydrate Metabolism	uptake of monosaccharide	1.60E-03	GHRL,PLAU,TNF	3
Cancer	breast cancer	1.62E-03	ALDH1A1,BTG2,CNN1,CYP1A1,F8,FOS,IDH1,IL6,IRF1,KDR,LHCGR,LPAR1,MAPK13,PLIN2,PTGS2,SOD1,SQLE,TNF	18
Organismal Injury and Abnormalities	breast cancer	1.62E-03	ALDH1A1,BTG2,CNN1,CYP1A1,F8,FOS,IDH1,IL6,IRF1,KDR,LHCGR,LPAR1,MAPK13,PLIN2,PTGS2,SOD1,SQLE,TNF	18
Reproductive System Disease	breast cancer	1.62E-03	ALDH1A1,BTG2,CNN1,CYP1A1,F8,FOS,IDH1,IL6,IRF1,KDR,LHCGR,LPAR1,MAPK13,PLIN2,PTGS2,SOD1,SQLE,TNF	18
Metabolic Disease	disorder of lipid metabolism	1.64E-03	CA1,GHRHR,PTGS1,PTGS2	4
Cancer	malignant neoplasm of abdomen	1.68E-03	ACACA,ALDH1A1,BMPR1B,BTG2,BTG3,CAPN3,CNGA3,CNN1,CR2,CTTNBP2,CXCL10,CXCR4,CYP1A1,F8,FOS,FSHB,GRINA,HNF4A,IDH1,IL2RA,IL6,IRF1,KDR,LHCGR,LIN28B,LPAR1,MAPK13,OVGP1,PLAU,PLAUR,PLIN2,PRNP,PTGFR,PTGS1,PTGS2,SELP,SFN,SLC2A3,SQLE,TFAP2A,TNF,TSHR,WNT2	43
Cell-To-Cell Signaling and Interaction	adhesion of T lymphocytes	1.70E-03	ITGB2,PLAU,SELP	3
Tissue Development	adhesion of T lymphocytes	1.70E-03	ITGB2,PLAU,SELP	3
Hematological System Development and Function	adhesion of T lymphocytes	1.70E-03	ITGB2,PLAU,SELP	3
Immune Cell Trafficking	adhesion of T lymphocytes	1.70E-03	ITGB2,PLAU,SELP	3
Cellular Movement	adhesion of T lymphocytes	1.70E-03	ITGB2,PLAU,SELP	3
Cell-mediated Immune Response	adhesion of T lymphocytes	1.70E-03	ITGB2,PLAU,SELP	3
Connective Tissue Disorders	osteoporosis	1.70E-03	CA1,PTGS1,PTGS2	3
Skeletal and Muscular Disorders	osteoporosis	1.70E-03	CA1,PTGS1,PTGS2	3
Cancer	rectum cancer	1.70E-03	IL6,KDR,PTGS2	3
Gastrointestinal Disease	rectum cancer	1.70E-03	IL6,KDR,PTGS2	3
Cancer	prostatic tumor	1.71E-03	BMPR1B,BTG3,CXCR4,IRF1,KDR,LHCGR,LPAR1,PLAUR,PTGS1,PTGS2,TNF	11
Organismal Injury and Abnormalities	prostatic tumor	1.71E-03	BMPR1B,BTG3,CXCR4,IRF1,KDR,LHCGR,LPAR1,PLAUR,PTGS1,PTGS2,TNF	11
Reproductive System Disease	prostatic tumor	1.71E-03	BMPR1B,BTG3,CXCR4,IRF1,KDR,LHCGR,LPAR1,PLAUR,PTGS1,PTGS2,TNF	11
Cellular Movement	cell movement of colon cancer cell lines	1.71E-03	CXCL10,LIN28B,PTGS2,SELP	4
Organismal Injury and Abnormalities	amenorrhea	1.75E-03	FSHB,LHCGR	2
Reproductive System Disease	amenorrhea	1.75E-03	FSHB,LHCGR	2
Cell-To-Cell Signaling and Interaction	binding of hepatoma cell lines	1.75E-03	CXCR4,IL6	2
Organismal Injury and Abnormalities	chronic pain	1.75E-03	PTGS1,PTGS2	2
Cardiovascular Disease	deep vein thrombosis	1.75E-03	PTGS1,PTGS2	2
Hematological Disease	deep vein thrombosis	1.75E-03	PTGS1,PTGS2	2
Infectious Disease	dengue shock syndrome	1.75E-03	IL6,TNF	2

## Sheet: g
Tox-Functions associated to miR-133a-3p, miR-22-3p and miR-26b
Category	Diseases or Functions Annotation	p-Value	Molecules	# Molecules
Renal Proliferation	proliferation of mesangial cells	1.50E-08	CXCL10,IL6,PLAU,PLAUR,TNF	5
Cardiac Infarction	myocardial infarction	2.06E-07	ADRB3,IL6,ITGB2,PSMA6,PTGS1,PTGS2,SELP,TNF	8
Cardiac Arteriopathy	coronary artery disease	3.05E-06	ADRB3,BMPR1B,FOS,IL6,ITGB2,KDR,PTGS1,PTGS2,SELP,TNF	10
Liver Hyperplasia/Hyperproliferation	liver cancer	1.67E-05	CYP1A1,FOS,IL6,KDR,LPAR1,PLAU,PLAUR,PRNP,PTGS1,PTGS2,SQLE,TNF	12
Liver Steatosis	nonalcoholic fatty liver disease	2.02E-05	ACACA,PLIN2,SOD1,TNF	4
Liver Cirrhosis	Cirrhosis	2.30E-05	ADRB3,CXCR4,HNF4A,IL13,IL6,TNF,WNT2	7
Liver Inflammation/Hepatitis	hepatitis subtype infantile hepatitis syndrome	2.74E-05	IL6,TNF	2
Liver Inflammation/Hepatitis	infantile cholestatic hepatitis syndrome	2.74E-05	IL6,TNF	2
Liver Hyperplasia/Hyperproliferation	liver metastases	8.19E-05	PLAU,PLAUR	2
Liver Necrosis/Cell Death	apoptosis of liver cell lines	5.65E-04	PTGS2,TNF	2
Increased Levels of LDH	increased release of LDH	5.65E-04	ITGB2,TNF	2
Liver Inflammation/Hepatitis	alcoholic hepatitis	5.69E-04	CXCL10,IL6,TNF	3
Liver Hyperplasia/Hyperproliferation	gallbladder cancer	1.75E-03	CYP1A1,PTGS2	2
Liver Hyperplasia/Hyperproliferation	hepatocellular carcinoma	3.06E-03	KDR,LPAR1,PLAU,PTGS1,PTGS2,SQLE,TNF	7
Hepatocellular Carcinoma	hepatocellular carcinoma	3.06E-03	KDR,LPAR1,PLAU,PTGS1,PTGS2,SQLE,TNF	7
Liver Hyperplasia/Hyperproliferation	bile duct cancer	3.36E-03	CYP1A1,PLAU,PTGS2	3
Kidney Failure	failure of kidney	3.92E-03	ADRB3,IL2RA,PTGS1,PTGS2	4
Cardiac Pulmonary Embolism	pulmonary embolism	4.42E-03	PTGS1,PTGS2	2
Decreased Levels of Albumin	decreased production of albumin	5.26E-03	IL6	1
Liver Fibrosis	opisthorchiasis periductal fibrosis	5.26E-03	IL6	1
Liver Cirrhosis	cirrhosis of liver	5.33E-03	ADRB3,CXCR4,IL13,WNT2	4
Liver Proliferation	proliferation of liver cells	5.39E-03	CXCR4,TNF	2
Liver Fibrosis	fibrosis of liver	7.01E-03	IL6,TNF	2
Increased Levels of Alkaline Phosphatase	increased activation of alkaline phosphatase	8.20E-03	IL6,TNF	2
Decreased Levels of Albumin	decreased secretion of albumin	1.05E-02	IL6	1
Liver Damage	injury of liver	1.05E-02	TNF	1
Liver Hyperplasia/Hyperproliferation	metastasis of liver	1.05E-02	PRNP	1
Cardiac Proliferation	proliferation of cardiac fibroblasts	1.05E-02	TNF	1
Liver Proliferation	proliferation of oval cells	1.05E-02	CXCR4	1
Liver Necrosis/Cell Death	quantity of apoptotic hepatocytes	1.05E-02	TNF	1
Liver Regeneration	regeneration of liver cells	1.05E-02	IL6	1
Heart Failure	chronic heart failure	1.08E-02	ADRB3,CA1	2
Liver Inflammation/Hepatitis	chronic hepatitis B	1.08E-02	IL6,TNF	2
Cardiac Arrythmia	atrial fibrillation	1.12E-02	ADRB3,PTGS1,PTGS2	3
Liver Cirrhosis	primary biliary cirrhosis	1.30E-02	CXCR4,IL13,WNT2	3
Liver Fibrosis	chemotaxis of hepatic stellate cells	1.57E-02	CXCL10	1
Decreased Levels of Albumin	decreased synthesis of albumin	1.57E-02	IL6	1
Renal Necrosis/Cell Death	apoptosis of mesangial cells	2.09E-02	TNF	1
Renal Inflammation	pyelonephritis	2.09E-02	IL6	1
Renal Nephritis	pyelonephritis	2.09E-02	IL6	1
Renal Inflammation	Nephritis	2.28E-02	IL6,SELP,TNF	3
Renal Nephritis	Nephritis	2.28E-02	IL6,SELP,TNF	3
Liver Inflammation/Hepatitis	chronic hepatitis C	2.44E-02	IL6,TNF	2
Renal Proliferation	proliferation of kidney cell lines	2.88E-02	HNF4A,PLAUR,PTGS2	3
Heart Failure	cardiac decompensation	3.12E-02	ADRB3	1
Liver Inflammation/Hepatitis	cholestatic hepatitis	3.12E-02	TNF	1
Liver Cholestasis	cholestatic hepatitis	3.12E-02	TNF	1
Cardiac Infarction	acute myocardial infarction	3.74E-02	IL6,SELP	2
Heart Failure	congestive heart failure	3.86E-02	ADRB3,IL6	2
Cardiac Congestive Cardiac Failure	congestive heart failure	3.86E-02	ADRB3,IL6	2
Kidney Failure	end stage renal disease	4.10E-02	PTGS1,PTGS2	2
Heart Failure	failure of heart	4.32E-02	ADRB3,CA1,IL6	3
Liver Damage	hepatotoxicity	4.64E-02	ALDH1A1	1
Cardiac Arrythmia	tachyarrhythmia	4.64E-02	ADRB3	1
Liver Hyperplasia/Hyperproliferation	inoperable hepatocellular carcinoma	5.14E-02	KDR	1
Hepatocellular Carcinoma	inoperable hepatocellular carcinoma	5.14E-02	KDR	1
Liver Hyperplasia/Hyperproliferation	local hepatocellular carcinoma	5.14E-02	KDR	1
Hepatocellular Carcinoma	local hepatocellular carcinoma	5.14E-02	KDR	1
Pulmonary Hypertension	primary pulmonary hypertension	5.14E-02	BMPR1B	1
Liver Fibrosis	proliferation of hepatic stellate cells	5.14E-02	TNF	1
Liver Proliferation	proliferation of hepatic stellate cells	5.14E-02	TNF	1
Liver Hyperplasia/Hyperproliferation	unresectable hepatocellular carcinoma	5.14E-02	KDR	1
Hepatocellular Carcinoma	unresectable hepatocellular carcinoma	5.14E-02	KDR	1
Liver Hyperplasia/Hyperproliferation	metastatic hepatocellular carcinoma	5.64E-02	KDR	1
Hepatocellular Carcinoma	metastatic hepatocellular carcinoma	5.64E-02	KDR	1
Renal Necrosis/Cell Death	cell death of kidney cell lines	5.90E-02	IRF1,PRNP,SOD1,TNF	4
Liver Cholestasis	cholestasis	6.36E-02	IL6,TNF	2
Kidney Failure	hepatorenal syndrome	7.12E-02	ADRB3	1
Liver Failure	hepatorenal syndrome	7.12E-02	ADRB3	1
Renal Inflammation	lupus nephritis	7.24E-02	SELP,TNF	2
Renal Nephritis	lupus nephritis	7.24E-02	SELP,TNF	2
Renal Inflammation	focal glomerulonephritis	1.10E-01	TNF	1
Renal Nephritis	focal glomerulonephritis	1.10E-01	TNF	1
Cardiac Arrythmia	ventricular fibrillation	1.10E-01	ADRB3	1
Liver Steatosis	nonalcoholic steatohepatitis	1.14E-01	TNF	1
Liver Inflammation/Hepatitis	nonalcoholic steatohepatitis	1.14E-01	TNF	1
Cardiac Arrythmia	paroxysmal supraventricular tachycardia	1.28E-01	ADRB3	1
Tachycardia	paroxysmal supraventricular tachycardia	1.28E-01	ADRB3	1
Cardiac Arrythmia	atrial flutter	1.60E-01	ADRB3	1
Renal Hydronephrosis	hydronephrosis	1.60E-01	PLAUR	1
Cardiac Stenosis	stenosis of aortic valve	1.64E-01	TNF	1
Liver Hyperplasia/Hyperproliferation	cholangiocarcinoma	1.82E-01	PLAU	1
Cardiac Arrythmia	ventricular tachycardia	1.99E-01	ADRB3	1
Tachycardia	ventricular tachycardia	1.99E-01	ADRB3	1
Renal Necrosis/Cell Death	cell viability of kidney cell lines	2.32E-01	TNF	1
Renal Necrosis/Cell Death	apoptosis of kidney cell lines	2.95E-01	IRF1,TNF	2

## Sheet: h
Pathways associated to miR-133a-3p, miR-22-3p and miR-26b
Ingenuity Canonical Pathways	-log(p-value)	Ratio	Molecules
Ovarian Cancer Signaling	5.24E00	5.07E-02	PTGS1,LHCGR,FSHB,PTGS2,CGA,WNT2,PRKAR1A
IL-17A Signaling in Gastric Cells	5.08E00	1.6E-01	CXCL10,FOS,MAPK13,TNF
Glucocorticoid Receptor Signaling	5.07E00	3.25E-02	CD247,FOS,MAPK13,PLAU,PTGS2,IL6,CDKN1C,IL13,TNF
PXR/RXR Activation	4.7E00	7.81E-02	ALDH1A1,IL6,HNF4A,TNF,PRKAR1A
Role of MAPK Signaling in the Pathogenesis of Influenza	4.6E00	7.58E-02	CXCL10,MAPK13,PTGS2,TNF,PRDX6
Atherosclerosis Signaling	4.39E00	4.58E-02	ITGB2,SELP,CXCR4,IL6,TNF,PRDX6
Differential Regulation of Cytokine Production in Macrophages and T Helper Cells by IL-17A and IL-17F	3.96E00	1.67E-01	IL6,IL13,TNF
Antioxidant Action of Vitamin C	3.86E00	5.1E-02	SLC2A5,MAPK13,TNF,SLC2A3,PRDX6
Airway Inflammation in Asthma	3.79E00	0.5	IL13,TNF
Acute Phase Response Signaling	3.59E00	3.47E-02	FOS,F8,AHSG,MAPK13,IL6,TNF
Eicosanoid Signaling	3.53E00	6.56E-02	PTGFR,PTGS1,PTGS2,PRDX6
T Helper Cell Differentiation	3.37E00	5.8E-02	IL2RA,IL6,IL13,TNF
LXR/RXR Activation	3.35E00	3.97E-02	AHSG,ACACA,PTGS2,IL6,TNF
IL-10 Signaling	3.35E00	5.56E-02	FOS,MAPK13,IL6,TNF
IL-17 Signaling	3.25E00	5.41E-02	CXCL10,MAPK13,PTGS2,IL6
Aryl Hydrocarbon Receptor Signaling	3.17E00	3.55E-02	FOS,CYP1A1,ALDH1A1,IL6,TNF
Coagulation System	3.09E00	8.57E-02	F8,PLAUR,PLAU
IL-17A Signaling in Fibroblasts	3.09E00	7.69E-02	FOS,MAPK13,IL6
Prostanoid Biosynthesis	3.02E00	2.22E-01	PTGS1,PTGS2
Glycogen Degradation II	3.02E00	2.22E-01	PYGM,PYGB
TGF-β Signaling	2.94E00	4.3E-02	FOS,MAPK13,BMPR1B,HNF4A
Role of Hypercytokinemia/hyperchemokinemia in the Pathogenesis of Influenza	2.89E00	7.32E-02	CXCL10,IL6,TNF
Colorectal Cancer Metastasis Signaling	2.85E00	2.46E-02	FOS,PTGS2,IL6,TNF,WNT2,PRKAR1A
Glycogen Degradation III	2.84E00	1.82E-01	PYGM,PYGB
iNOS Signaling	2.83E00	6.38E-02	FOS,MAPK13,IRF1
Granulocyte Adhesion and Diapedesis	2.76E00	3.01E-02	CXCL10,ITGB2,SELP,CXCR4,TNF
Endothelin-1 Signaling	2.73E00	2.96E-02	FOS,PTGS1,MAPK13,PTGS2,PRDX6
Agranulocyte Adhesion and Diapedesis	2.65E00	2.84E-02	CXCL10,ITGB2,SELP,CXCR4,TNF
Amyloid Processing	2.64E00	5.66E-02	MAPK13,CAPN3,PRKAR1A
Type I Diabetes Mellitus Signaling	2.63E00	3.54E-02	CD247,MAPK13,TNF,IRF1
Corticotropin Releasing Hormone Signaling	2.61E00	3.51E-02	FOS,MAPK13,PTGS2,PRKAR1A
Renin-Angiotensin Signaling	2.6E00	3.54E-02	FOS,MAPK13,TNF,PRKAR1A
Gαs Signaling	2.6E00	3.48E-02	LHCGR,CNGA3,ADRB3,PRKAR1A
Role of Cytokines in Mediating Communication between Immune Cells	2.59E00	5.77E-02	IL6,IL13,TNF
Fc Epsilon RI Signaling	2.58E00	3.6E-02	FCER1A,MAPK13,IL13,TNF
Fatty Acid α-oxidation	2.56E00	1.33E-01	ALDH1A1,PTGS2
IL-8 Signaling	2.55E00	2.6E-02	ITGB2,FOS,PTGS2,KDR,CR2
Protein Kinase A Signaling	2.5E00	1.88E-02	PYGM,PTPLA,PYGB,PTGS2,SFN,CNGA3,PRKAR1A
IL-6 Signaling	2.48E00	3.28E-02	FOS,MAPK13,IL6,TNF
eNOS Signaling	2.38E00	3.1E-02	LPAR1,KDR,CNGA3,PRKAR1A
GNRH Signaling	2.34E00	2.96E-02	FOS,FSHB,MAPK13,PRKAR1A
IL-12 Signaling and Production in Macrophages	2.3E00	2.92E-02	FOS,MAPK13,TNF,IRF1
AMPK Signaling	2.3E00	2.8E-02	ACACA,MAPK13,ADRB3,PRKAR1A
CCR5 Signaling in Macrophages	2.28E00	3.7E-02	CD247,FOS,MAPK13
Chemokine Signaling	2.26E00	4.41E-02	FOS,CXCR4,MAPK13
Hepatic Cholestasis	2.25E00	2.84E-02	IL6,HNF4A,TNF,PRKAR1A
cAMP-mediated signaling	2.25E00	2.29E-02	LPAR1,LHCGR,CNGA3,ADRB3,PRKAR1A
Differential Regulation of Cytokine Production in Intestinal Epithelial Cells by IL-17A and IL-17F	2.19E00	8.7E-02	IL13,TNF
Leptin Signaling in Obesity	2.17E00	3.95E-02	GHSR,GHRL,PRKAR1A
STAT3 Pathway	2.17E00	4.05E-02	MAPK13,BMPR1B,KDR
BMP signaling pathway	2.16E00	3.85E-02	MAPK13,BMPR1B,PRKAR1A
Role of JAK family kinases in IL-6-type Cytokine Signaling	2.12E00	7.69E-02	MAPK13,IL6
IL-15 Production	2.05E00	6.9E-02	IL6,IRF1
Communication between Innate and Adaptive Immune Cells	2.03E00	3.23E-02	CXCL10,IL6,TNF
TNFR2 Signaling	2.02E00	6.25E-02	FOS,TNF
α-Adrenergic Signaling	1.99E00	3.26E-02	PYGM,PYGB,PRKAR1A
Epoxysqualene Biosynthesis	1.98E00	0.5	SQLE
Xenobiotic Metabolism Signaling	1.95E00	1.9E-02	CYP1A1,ALDH1A1,MAPK13,IL6,TNF
PPAR Signaling	1.92E00	0.03	FOS,PTGS2,TNF
Inhibition of Angiogenesis by TSP1	1.91E00	6.25E-02	MAPK13,KDR
IL-1 Signaling	1.91E00	2.94E-02	FOS,MAPK13,PRKAR1A
RAR Activation	1.89E00	2.23E-02	FOS,ALDH1A1,MAPK13,PRKAR1A
HMGB1 Signaling	1.89E00	3.09E-02	FOS,MAPK13,TNF
Circadian Rhythm Signaling	1.89E00	5.71E-02	ADCYAP1,GRINA
Nitric Oxide Signaling in the Cardiovascular System	1.86E00	2.94E-02	KDR,ADRB3,PRKAR1A
Amyotrophic Lateral Sclerosis Signaling	1.84E00	0.03	SOD1,GRINA,CAPN3
IGF-1 Signaling	1.84E00	2.94E-02	FOS,SFN,PRKAR1A
Cell Cycle Regulation by BTG Family Proteins	1.84E00	5.56E-02	BTG2,BTG1
Production of Nitric Oxide and Reactive Oxygen Species in Macrophages	1.83E00	2.15E-02	FOS,MAPK13,TNF,IRF1
ILK Signaling	1.82E00	2.16E-02	ITGB2,FOS,PTGS2,TNF
Neuropathic Pain Signaling In Dorsal Horn Neurons	1.81E00	2.94E-02	FOS,GRINA,PRKAR1A
HGF Signaling	1.81E00	2.94E-02	FOS,PTGS2,IL6
HIF1α Signaling	1.8E00	2.94E-02	SLC2A5,MAPK13,SLC2A3
Cholecystokinin/Gastrin-mediated Signaling	1.79E00	2.97E-02	FOS,PTGS2,TNF
April Mediated Signaling	1.77E00	4.76E-02	FOS,MAPK13
Role of PKR in Interferon Induction and Antiviral Response	1.73E00	4.55E-02	TNF,IRF1
B Cell Activating Factor Signaling	1.73E00	4.55E-02	FOS,MAPK13
MIF Regulation of Innate Immunity	1.71E00	4.44E-02	FOS,PTGS2
Role of IL-17F in Allergic Inflammatory Airway Diseases	1.71E00	4.65E-02	CXCL10,IL6
Autoimmune Thyroid Disease Signaling	1.69E00	3.77E-02	TSHR,CGA
UVC-Induced MAPK Signaling	1.69E00	4.76E-02	FOS,MAPK13
Pentose Phosphate Pathway (Oxidative Branch)	1.68E00	2.5E-01	PGD
Biotin-carboxyl Carrier Protein Assembly	1.68E00	2.5E-01	ACACA
Sperm Motility	1.66E00	2.5E-02	CNGA3,PRDX6,PRKAR1A
Graft-versus-Host Disease Signaling	1.65E00	4.35E-02	IL6,TNF
Hematopoiesis from Pluripotent Stem Cells	1.65E00	3.64E-02	CD247,IL6
14-3-3-mediated Signaling	1.63E00	2.54E-02	FOS,SFN,TNF
MSP-RON Signaling Pathway	1.63E00	4.26E-02	ITGB2,TNF
nNOS Signaling in Neurons	1.61E00	4.35E-02	GRINA,CAPN3
Systemic Lupus Erythematosus Signaling	1.61E00	1.73E-02	CD247,FOS,IL6,TNF
TNFR1 Signaling	1.6E00	3.92E-02	FOS,TNF
Role of Osteoblasts, Osteoclasts and Chondrocytes in Rheumatoid Arthritis	1.57E00	1.78E-02	FOS,IL6,TNF,WNT2
Cardiac Hypertrophy Signaling	1.55E00	1.75E-02	MAPK13,IL6,ADRB3,PRKAR1A
Phototransduction Pathway	1.53E00	3.7E-02	CNGA3,PRKAR1A
Cdc42 Signaling	1.51E00	2.1E-02	CD247,FOS,MAPK13
UVB-Induced MAPK Signaling	1.51E00	3.7E-02	FOS,MAPK13
Superoxide Radicals Degradation	1.51E00	1.67E-01	SOD1
IL-2 Signaling	1.5E00	3.57E-02	FOS,IL2RA
Role of IL-17A in Arthritis	1.48E00	3.33E-02	MAPK13,PTGS2
TREM1 Signaling	1.47E00	3.51E-02	IL6,TNF
Regulation of Cellular Mechanics by Calpain Protease	1.47E00	2.86E-02	CNGA3,CAPN3
Toll-like Receptor Signaling	1.47E00	3.51E-02	FOS,MAPK13
EGF Signaling	1.45E00	3.45E-02	FOS,MAPK13
Hepatic Fibrosis / Hepatic Stellate Cell Activation	1.45E00	2.14E-02	IL6,KDR,TNF
Glioma Invasiveness Signaling	1.44E00	3.39E-02	PLAUR,PLAU
Induction of Apoptosis by HIV1	1.41E00	3.17E-02	CXCR4,TNF
Activation of IRF by Cytosolic Pattern Recognition Receptors	1.4E00	3.17E-02	IL6,TNF
Airway Pathology in Chronic Obstructive Pulmonary Disease	1.38E00	1.25E-01	TNF
CD40 Signaling	1.37E00	2.94E-02	FOS,MAPK13
ERK5 Signaling	1.36E00	3.12E-02	FOS,SFN
IL-17A Signaling in Airway Cells	1.35E00	2.86E-02	MAPK13,IL6
G-Protein Coupled Receptor Signaling	1.35E00	1.53E-02	LPAR1,LHCGR,ADRB3,PRKAR1A
Tight Junction Signaling	1.34E00	1.91E-02	FOS,TNF,PRKAR1A
Pathogenesis of Multiple Sclerosis	1.33E00	1.11E-01	CXCL10
Tec Kinase Signaling	1.32E00	1.71E-02	FOS,FCER1A,TNF
JAK/Stat Signaling	1.31E00	2.86E-02	FOS,IL6
Pentose Phosphate Pathway	1.29E00	0.1	PGD
Acyl-CoA Hydrolysis	1.25E00	9.09E-02	HNF4A
LPS-stimulated MAPK Signaling	1.25E00	2.53E-02	FOS,MAPK13
NF-κB Activation by Viruses	1.25E00	2.53E-02	ITGB2,CR2
Prolactin Signaling	1.25E00	2.6E-02	FOS,IRF1
Role of NFAT in Regulation of the Immune Response	1.24E00	1.61E-02	CD247,FOS,FCER1A
NF-κB Signaling	1.22E00	1.7E-02	BMPR1B,KDR,TNF
Dendritic Cell Maturation	1.22E00	1.56E-02	MAPK13,IL6,TNF
VEGF Family Ligand-Receptor Interactions	1.22E00	2.56E-02	FOS,KDR
Histamine Degradation	1.21E00	8.33E-02	ALDH1A1
Sertoli Cell-Sertoli Cell Junction Signaling	1.2E00	1.64E-02	MAPK13,TNF,PRKAR1A
Regulation of IL-2 Expression in Activated and Anergic T Lymphocytes	1.2E00	2.38E-02	CD247,FOS
Role of Macrophages, Fibroblasts and Endothelial Cells in Rheumatoid Arthritis	1.18E00	1.29E-02	FOS,IL6,TNF,WNT2
Role of NFAT in Cardiac Hypertrophy	1.18E00	1.6E-02	MAPK13,IL6,PRKAR1A
Cholesterol Biosynthesis I	1.18E00	7.69E-02	SQLE
Cholesterol Biosynthesis II (via 24,25-dihydrolanosterol)	1.18E00	7.69E-02	SQLE
Cholesterol Biosynthesis III (via Desmosterol)	1.18E00	7.69E-02	SQLE
Ceramide Signaling	1.18E00	2.38E-02	FOS,TNF
Altered T Cell and B Cell Signaling in Rheumatoid Arthritis	1.17E00	2.33E-02	IL6,TNF
nNOS Signaling in Skeletal Muscle Cells	1.15E00	5.26E-02	CAPN3
Vitamin-C Transport	1.15E00	7.14E-02	SLC2A3
FXR/RXR Activation	1.14E00	2.38E-02	HNF4A,TNF
ErbB Signaling	1.13E00	2.3E-02	FOS,MAPK13
FGF Signaling	1.13E00	2.3E-02	FGF10,MAPK13
RANK Signaling in Osteoclasts	1.12E00	2.17E-02	FOS,MAPK13
CDP-diacylglycerol Biosynthesis I	1.12E00	6.67E-02	AGPAT1
Oxidative Ethanol Degradation III	1.12E00	3.7E-02	ALDH1A1
UVA-Induced MAPK Signaling	1.11E00	2.25E-02	FOS,MAPK13
Apoptosis Signaling	1.11E00	2.17E-02	TNF,CAPN3
Crosstalk between Dendritic Cells and Natural Killer Cells	1.1E00	2.2E-02	IL6,TNF
VEGF Signaling	1.1E00	2.11E-02	SFN,KDR
Tryptophan Degradation X (Mammalian, via Tryptamine)	1.09E00	6.25E-02	ALDH1A1
Putrescine Degradation III	1.09E00	6.25E-02	ALDH1A1
Parkinson's Signaling	1.09E00	6.25E-02	MAPK13
Leukocyte Extravasation Signaling	1.09E00	1.53E-02	ITGB2,CXCR4,MAPK13
Role of Pattern Recognition Receptors in Recognition of Bacteria and Viruses	1.08E00	2.11E-02	IL6,TNF
Glutathione Redox Reactions I	1.07E00	5.88E-02	PRDX6
Phosphatidylglycerol Biosynthesis II (Non-plastidic)	1.07E00	5.88E-02	AGPAT1
Ethanol Degradation IV	1.07E00	5.88E-02	ALDH1A1
Mouse Embryonic Stem Cell Pluripotency	1.05E00	2.02E-02	MAPK13,ID3
Cardiomyocyte Differentiation via BMP Receptors	1.04E00	5.26E-02	BMPR1B
Telomerase Signaling	1.04E00	2.02E-02	DKC1,IL2RA
T Cell Receptor Signaling	1.04E00	1.96E-02	CD247,FOS
DNA damage-induced 14-3-3σ Signaling	1.02E00	4.76E-02	SFN
Paxillin Signaling	1.02E00	1.82E-02	ITGB2,MAPK13
Maturity Onset Diabetes of Young (MODY) Signaling	9.99E-01	4.55E-02	HNF4A
Molecular Mechanisms of Cancer	9.99E-01	1.1E-02	FOS,MAPK13,BMPR1B,PRKAR1A
iCOS-iCOSL Signaling in T Helper Cells	9.9E-01	1.79E-02	CD247,IL2RA
Dopamine Degradation	9.79E-01	4.76E-02	ALDH1A1
Role of Tissue Factor in Cancer	9.62E-01	1.83E-02	PLAUR,MAPK13
Role of NANOG in Mammalian Embryonic Stem Cell Pluripotency	9.49E-01	1.77E-02	BMPR1B,WNT2
IL-22 Signaling	9.24E-01	4.17E-02	MAPK13
Role of JAK1, JAK2 and TYK2 in Interferon Signaling	9.24E-01	3.85E-02	CGA
Triacylglycerol Degradation	9.24E-01	4.17E-02	PRDX6
CD28 Signaling in T Helper Cells	9.23E-01	1.64E-02	CD247,FOS
PKCθ Signaling in T Lymphocytes	9.23E-01	1.57E-02	CD247,FOS
Bupropion Degradation	9.08E-01	0.04	CYP1A1
Synaptic Long Term Potentiation	9.05E-01	1.71E-02	GRINA,PRKAR1A
p38 MAPK Signaling	9.05E-01	1.72E-02	MAPK13,TNF
PTEN Signaling	8.98E-01	1.54E-02	BMPR1B,KDR
P2Y Purigenic Receptor Signaling Pathway	8.92E-01	1.6E-02	FOS,PRKAR1A
Acetone Degradation I (to Methylglyoxal)	8.92E-01	3.85E-02	CYP1A1
Gαi Signaling	8.81E-01	1.56E-02	LPAR1,PRKAR1A
Superpathway of Cholesterol Biosynthesis	8.76E-01	3.7E-02	SQLE
PI3K/AKT Signaling	8.75E-01	1.48E-02	PTGS2,SFN
PI3K Signaling in B Lymphocytes	8.63E-01	1.56E-02	FOS,CR2
Intrinsic Prothrombin Activation Pathway	8.62E-01	3.12E-02	F8
Retinoate Biosynthesis I	8.48E-01	3.33E-02	ALDH1A1
Sonic Hedgehog Signaling	8.48E-01	3.23E-02	PRKAR1A
Ethanol Degradation II	8.34E-01	3.33E-02	ALDH1A1
4-1BB Signaling in T Lymphocytes	8.21E-01	2.86E-02	MAPK13
Relaxin Signaling	8.15E-01	1.38E-02	FOS,PRKAR1A
Noradrenaline and Adrenaline Degradation	8.08E-01	3.12E-02	ALDH1A1
Complement System	8.08E-01	3.03E-02	CR2
MIF-mediated Glucocorticoid Regulation	7.96E-01	2.7E-02	PTGS2
Triacylglycerol Biosynthesis	7.96E-01	3.03E-02	AGPAT1
IL-9 Signaling	7.84E-01	2.63E-02	TNF
Oncostatin M Signaling	7.84E-01	2.94E-02	PLAU
Stearate Biosynthesis I (Animals)	7.84E-01	2.94E-02	HNF4A
Interferon Signaling	7.84E-01	2.94E-02	IRF1
Estrogen Biosynthesis	7.51E-01	2.7E-02	CYP1A1
Netrin Signaling	7.3E-01	2.22E-02	PRKAR1A
CXCR4 Signaling	7.24E-01	1.25E-02	FOS,CXCR4
Gap Junction Signaling	7.24E-01	1.28E-02	LPAR1,PRKAR1A
Thyroid Cancer Signaling	7.2E-01	2.44E-02	CXCL10
Neuroprotective Role of THOP1 in Alzheimer's Disease	7.2E-01	2.38E-02	PRKAR1A
Transcriptional Regulatory Network in Embryonic Stem Cells	7.2E-01	2.5E-02	HNF4A
Dopamine-DARPP32 Feedback in cAMP Signaling	6.98E-01	1.25E-02	GRINA,PRKAR1A
Cell Cycle: G2/M DNA Damage Checkpoint Regulation	6.92E-01	2.08E-02	SFN
Nicotine Degradation III	6.74E-01	2.22E-02	CYP1A1
PPARα/RXRα Activation	6.66E-01	1.15E-02	IL6,PRKAR1A
Allograft Rejection Signaling	6.5E-01	1.69E-02	TNF
Heparan Sulfate Biosynthesis (Late Stages)	6.5E-01	2.08E-02	PRDX6
Melatonin Degradation I	6.5E-01	2.08E-02	CYP1A1
Calcium Signaling	6.47E-01	1.06E-02	GRINA,PRKAR1A
Cytotoxic T Lymphocyte-mediated Apoptosis of Target Cells	6.42E-01	1.92E-02	CD247
Ephrin Receptor Signaling	6.4E-01	1.02E-02	CXCR4,GRINA
CD27 Signaling in Lymphocytes	6.27E-01	1.82E-02	FOS
Nur77 Signaling in T Lymphocytes	6.27E-01	1.75E-02	CD247
Nicotine Degradation II	6.27E-01	1.96E-02	CYP1A1
NRF2-mediated Oxidative Stress Response	6.22E-01	1.07E-02	FOS,SOD1
Serotonin Degradation	6.19E-01	1.92E-02	ALDH1A1
Regulation of the Epithelial-Mesenchymal Transition Pathway	6.15E-01	1.06E-02	FGF10,WNT2
Superpathway of Melatonin Degradation	6.12E-01	1.89E-02	CYP1A1
OX40 Signaling Pathway	6.05E-01	1.64E-02	CD247
Clathrin-mediated Endocytosis Signaling	6.01E-01	1.05E-02	ITGB2,FGF10
Thrombopoietin Signaling	5.98E-01	1.69E-02	FOS
Heparan Sulfate Biosynthesis	5.98E-01	1.82E-02	PRDX6
Phospholipases	5.98E-01	1.82E-02	PRDX6
ERK/MAPK Signaling	5.94E-01	1.01E-02	FOS,PRKAR1A
Glutamate Receptor Signaling	5.91E-01	1.64E-02	GRINA
Calcium-induced T Lymphocyte Apoptosis	5.78E-01	1.64E-02	CD247
Myc Mediated Apoptosis Signaling	5.78E-01	1.67E-02	SFN
Death Receptor Signaling	5.78E-01	1.61E-02	TNF
ATM Signaling	5.72E-01	1.64E-02	MAPK13
Retinoic acid Mediated Apoptosis Signaling	5.72E-01	1.64E-02	IRF1
Role of JAK1 and JAK3 in γc Cytokine Signaling	5.66E-01	1.59E-02	IL2RA
Integrin Signaling	5.65E-01	9.76E-03	ITGB2,CAPN3
IL-15 Signaling	5.6E-01	1.54E-02	MAPK13
Estrogen-Dependent Breast Cancer Signaling	5.54E-01	1.49E-02	FOS
Erythropoietin Signaling	5.25E-01	1.35E-02	FOS
Melatonin Signaling	5.25E-01	1.47E-02	PRKAR1A
Agrin Interactions at Neuromuscular Junction	5.25E-01	1.49E-02	ITGB2
Neurotrophin/TRK Signaling	5.25E-01	1.43E-02	FOS
Growth Hormone Signaling	5.2E-01	1.41E-02	FOS
GDNF Family Ligand-Receptor Interactions	5.2E-01	1.43E-02	FOS
Macropinocytosis Signaling	5.2E-01	1.32E-02	ITGB2
LPS/IL-1 Mediated Inhibition of RXR Function	5.18E-01	9.01E-03	ALDH1A1,TNF
Renal Cell Carcinoma Signaling	5.15E-01	1.41E-02	FOS
Basal Cell Carcinoma Signaling	5.09E-01	1.39E-02	WNT2
IL-3 Signaling	5.04E-01	1.37E-02	FOS
FLT3 Signaling in Hematopoietic Progenitor Cells	5.04E-01	1.37E-02	MAPK13
Small Cell Lung Cancer Signaling	5.04E-01	1.19E-02	PTGS2
PEDF Signaling	5.04E-01	1.3E-02	MAPK13
Caveolar-mediated Endocytosis Signaling	4.99E-01	1.23E-02	ITGB2
Ephrin B Signaling	4.94E-01	1.27E-02	CXCR4
Role of Wnt/GSK-3β Signaling in the Pathogenesis of Influenza	4.9E-01	1.3E-02	WNT2
Dopamine Receptor Signaling	4.85E-01	1.32E-02	PRKAR1A
HER-2 Signaling in Breast Cancer	4.8E-01	1.25E-02	ITGB2
VDR/RXR Activation	4.76E-01	1.28E-02	CXCL10
PDGF Signaling	4.76E-01	1.27E-02	FOS
Reelin Signaling in Neurons	4.67E-01	1.22E-02	ITGB2
Melanocyte Development and Pigmentation Signaling	4.45E-01	1.15E-02	PRKAR1A
TR/RXR Activation	4.41E-01	1.12E-02	ACACA
Bladder Cancer Signaling	4.37E-01	1.12E-02	FGF10
FAK Signaling	4.37E-01	1.02E-02	CAPN3
CTLA4 Signaling in Cytotoxic T Lymphocytes	4.33E-01	1.09E-02	CD247
Factors Promoting Cardiogenesis in Vertebrates	4.33E-01	1.1E-02	BMPR1B
CDK5 Signaling	4.33E-01	1.12E-02	PRKAR1A
G Beta Gamma Signaling	4.29E-01	0.01	PRKAR1A
PAK Signaling	4.29E-01	9.62E-03	TNF
Virus Entry via Endocytic Pathways	4.25E-01	1.09E-02	ITGB2
Axonal Guidance Signaling	4.13E-01	6.54E-03	CXCR4,WNT2,PRKAR1A
p53 Signaling	3.93E-01	0.01	SFN
Oxidative Phosphorylation	3.73E-01	9.52E-03	NDUFA12
Pancreatic Adenocarcinoma Signaling	3.67E-01	8.7E-03	PTGS2
Natural Killer Cell Signaling	3.58E-01	9.01E-03	CD247
Androgen Signaling	3.55E-01	7.63E-03	PRKAR1A
Hereditary Breast Cancer Signaling	3.49E-01	8.4E-03	SFN
CCR3 Signaling in Eosinophils	3.46E-01	8.26E-03	MAPK13
Type II Diabetes Mellitus Signaling	3.44E-01	7.87E-03	TNF
RhoA Signaling	3.41E-01	8.7E-03	LPAR1
Gα12/13 Signaling	3.35E-01	8.13E-03	LPAR1
p70S6K Signaling	3.33E-01	8.2E-03	SFN
Cellular Effects of Sildenafil (Viagra)	3.17E-01	7.94E-03	PRKAR1A
Insulin Receptor Signaling	3.08E-01	7.63E-03	PRKAR1A
Human Embryonic Stem Cell Pluripotency	2.98E-01	6.71E-03	WNT2
Cardiac β-adrenergic Signaling	2.98E-01	7.14E-03	PRKAR1A
Synaptic Long Term Depression	2.92E-01	7.14E-03	PRDX6
Regulation of eIF4 and p70S6K Signaling	2.77E-01	6.33E-03	MAPK13
Glioblastoma Multiforme Signaling	2.71E-01	6.37E-03	WNT2
Germ Cell-Sertoli Cell Junction Signaling	2.53E-01	6.37E-03	TNF
B Cell Receptor Signaling	2.5E-01	6.17E-03	MAPK13
Mitochondrial Dysfunction	2.39E-01	6.06E-03	NDUFA12
Wnt/β-catenin Signaling	2.31E-01	5.88E-03	WNT2
CREB Signaling in Neurons	2.28E-01	5.41E-03	PRKAR1A
Thrombin Signaling	2.01E-01	5.08E-03	MAPK13

## Sheet: i
Networks associated to miR-133a-3p, miR-22-3p and miR-26b
ID	Top Diseases and Functions	Score	Focus Molecules	Molecules in Network
1	Cell Signaling, Molecular Transport, Vitamin and Mineral Metabolism	33	19	26s Proteasome,BCR (complex),BTG2,BTG3,CD247,CNN1,CXCL10,CXCR4,Fcer1,Fcgr3,FOS,Gm-csf,Histone h4,Hsp27,IL1,IL6,IL12 (complex),Immunoglobulin,LPAR1,MAPK13,Mek,N-cor,Nr1h,P38 MAPK,PI3K (family),PRNP,PTGS1,PTGS2,SELP,SFN,SFTPA1,SOD1,SQLE,SYK/ZAP,TNF
2	Cell-To-Cell Signaling and Interaction, Hematological System Development and Function, Inflammatory Response	26	16	ADCYAP1,Akt,BTG1,calpain,CD3,CDKN1C,Cg,Creb,CTTNBP2,ERK,FCER1A,Focal adhesion kinase,GHRL,ID3,IL2RA,ITGB2,LDL,Mapk,NFkB (complex),PDCD10,PDGF BB,PI3K (complex),Pkc(s),PLAU,PLAUR,PLIN2,Ppp2c,PTGFR,Rac,Ras,SLC2A3,SLC2A5,SRC (family),TCR,Vegf
3	Connective Tissue Development and Function, Organ Development, Skeletal and Muscular System Development and Function	22	14	AHSG,ALDH1A1,CA1,CCND1,CLDN7,CNN2,CRAT,CTNNB1,CYP1A1,DEFA5,EDN3,FUK,FUT5,FUT6,FUT10,GHRHR,GHSR,GMDS,GRINA,HNF1A,HNF4A,HSD17B2,IHH,IL1B,let-7,LIN28B,MMP2,MUC6,PCCA,PRDX6,RCN1,TCF,TFAP2A,TOB2,WNT2
4	Cell Cycle, Cellular Development, Hematological System Development and Function	18	12	ACACA,AGTR1,CD40,CNGA3,CNKSR1,COL4A6,CR2,DCTPP1,DEGS1,DKC1,ERMAP,estrogen receptor,Growth hormone,Histone h3,IDH1,IgG,IL2,Interferon alpha,IRF1,Jnk,KDM5B,KLHDC10,Mek,MYC,NAP1L1,PHF20,PTPLA,PYGM,RABGGTB,RNA polymerase II,SLC25A19,SPTA1,SRRM2,TSHR,WNT7B
5	Tissue Morphology, Cell Signaling, Nucleic Acid Metabolism	14	10	ABLIM,ACP2,ADCY7,ADRB3,ARPC1A,ATP9A,BMPR1B,CAPN3,CGA,CYBB,DHRS3,DUSP3,DYNLT3,DYRK3,ERK1/2,FSH,GNLY,GNRH,IL13,KDR,Lh,LHCGR,LOC81691,MAP2K1,MT3,PDXK,PGD,PLIN3,POP5,PPFIA4,PRKAR1A,PRKX,PTPRN,TLK1,VRK2
6	Cancer, Cell Cycle, Dermatological Diseases and Conditions	2	1	MLH1,PYGB
7	Cardiovascular Disease, Organismal Injury and Abnormalities, Cell-To-Cell Signaling and Interaction	2	1	F8,VWF
8	Connective Tissue Development and Function, Embryonic Development, Organ Development	2	1	FGF10,RBPJ
9	Cell Death and Survival, Cellular Assembly and Organization, Cellular Compromise	2	1	ADRM1,ATXN3,PLK1,PSMA6,UBQLN1

## Sheet: j
Toxicity Lists associated to miR-133a-3p, miR-22-3p and miR-26b
Ingenuity Toxicity Lists	-log(p-value)	Ratio	Molecules
Increases Liver Damage	7.38E00	8.25E-02	ITGB2,ALDH1A1,IL2RA,PLAU,PTGS2,IL6,TNF,IRF1
Liver Necrosis/Cell Death	6.99E00	4.28E-02	CXCL10,ITGB2,FOS,SOD1,SELP,IL2RA,PTGS2,IL6,HNF4A,TNF,IRF1
Oxidative Stress	4.95E00	8.93E-02	FOS,SOD1,IL6,TNF,PRDX6
PXR/RXR Activation	4.7E00	7.94E-02	ALDH1A1,IL6,HNF4A,TNF,PRKAR1A
Increases Renal Proliferation	4.35E00	4.92E-02	CXCL10,PLAUR,PLAU,PTGS2,IL6,TNF
Increases Depolarization of Mitochondria and Mitochondrial Membrane	4.12E00	1.88E-01	BTG2,TNF,PRNP
Increases Cardiac Proliferation	4.12E00	9.3E-02	ITGB2,IL6,TNF,PRKAR1A
Liver Proliferation	3.98E00	3.4E-02	FOS,FGF10,CXCR4,PTGS2,IL6,HNF4A,TNF
LXR/RXR Activation	3.32E00	4.07E-02	AHSG,ACACA,PTGS2,IL6,TNF
Increases Liver Steatosis	3.3E00	5.71E-02	PLIN2,GHSR,TNF,GHRL
Aryl Hydrocarbon Receptor Signaling	3	3.45E-02	FOS,CYP1A1,ALDH1A1,IL6,TNF
TGF-β Signaling	2.89E00	4.44E-02	FOS,MAPK13,BMPR1B,HNF4A
Mechanism of Gene Regulation by Peroxisome Proliferators via PPARα	2.82E00	4.26E-02	FOS,PTGS2,TNF,PRKAR1A
Increases Liver Hepatitis	2.74E00	6.52E-02	ITGB2,IL6,TNF
Swelling of Mitochondria	2.62E00	1.43E-01	SOD1,TNF
Acute Renal Failure Panel (Rat)	2.5E00	5.36E-02	FOS,IL6,SFN
Increases Renal Damage	2.31E00	4.62E-02	SELP,IL6,TNF
Increases Liver Hyperplasia/Hyperproliferation	2.29E00	4.55E-02	IL6,TNF,PRNP
Nongenotoxic Hepatocarcinogenicity Biomarker Panel	2.23E00	9.09E-02	ALDH1A1,BTG2
Hepatic Cholestasis	2.22E00	2.9E-02	IL6,HNF4A,TNF,PRKAR1A
Increases Heart Failure	2.19E00	8.7E-02	PLAU,TNF
Increases Cardiac Dilation	2.02E00	7.14E-02	PLAU,TNF
Renal Necrosis/Cell Death	1.97E00	1.52E-02	FOS,SOD1,PLAU,PTGS2,TNF,IRF1,PRNP
RAR Activation	1.89E00	2.33E-02	FOS,ALDH1A1,MAPK13,PRKAR1A
NF-κB Signaling	1.86E00	2.27E-02	CD247,BMPR1B,KDR,TNF
Hepatic Stellate Cell Activation	1.84E00	5.71E-02	IL6,TNF
Xenobiotic Metabolism Signaling	1.68E00	1.67E-02	CYP1A1,ALDH1A1,MAPK13,IL6,TNF
Increases Transmembrane Potential of Mitochondria and Mitochondrial Membrane	1.58E00	4.17E-02	IL6,GHRL
Genes Downregulated in Response to Chronic Renal Failure (Rat)	1.51E00	1.67E-01	CYP1A1
Decreases Permeability Transition of Mitochondria and Mitochondrial Membrane	1.44E00	1.43E-01	BTG2
Cardiac Necrosis/Cell Death	1.39E00	1.63E-02	CXCR4,IL6,TNF,GHRL
Negative Acute Phase Response Proteins	1.38E00	1.25E-01	AHSG
Increases Permeability Transition of Mitochondria and Mitochondrial Membrane	1.38E00	1.25E-01	TNF
Increases Damage of Mitochondria	1.33E00	1.11E-01	TNF
Decreases Respiration of Mitochondria	1.25E00	9.09E-02	TNF
Glutathione Depletion - CYP Induction and Reactive Metabolites	1.21E00	8.33E-02	ALDH1A1
Cardiac Fibrosis	1.19E00	1.71E-02	PLAU,PTGS2,TNF
Cytochrome P450 Panel - Substrate is a Xenobiotic (Rat)	1.18E00	7.69E-02	CYP1A1
Cytochrome P450 Panel - Substrate is a Xenobiotic (Mouse)	1.15E00	7.14E-02	CYP1A1
FXR/RXR Activation	1.14E00	2.38E-02	HNF4A,TNF
Cholesterol Biosynthesis	1.09E00	6.25E-02	SQLE
Long-term Renal Injury Anti-oxidative Response Panel (Rat)	1.07E00	5.88E-02	SOD1
Hepatic Fibrosis	1.05E00	2.11E-02	IL6,TNF
NRF2-mediated Oxidative Stress Response	1.02E00	1.46E-02	FOS,CYP1A1,SOD1
Fatty Acid Metabolism	1.02E00	2.02E-02	CYP1A1,ALDH1A1
Cytochrome P450 Panel - Substrate is a Xenobiotic (Human)	9.99E-01	0.05	CYP1A1
Biogenesis of Mitochondria	9.99E-01	0.05	ADRB3
Genes associated with Chronic Allograft Nephropathy (Human)	9.79E-01	4.76E-02	TNF
Reversible Glomerulonephritis Biomarker Panel (Rat)	9.24E-01	4.17E-02	SQLE
Cardiac Hypertrophy	9.14E-01	1.11E-02	PLAU,PTGS2,IL6,TNF
Decreases Transmembrane Potential of Mitochondria and Mitochondrial Membrane	8.98E-01	1.71E-02	MAPK13,TNF
CAR/RXR Activation	8.48E-01	3.45E-02	ALDH1A1
Increases Cardiac Dysfunction	7.73E-01	2.86E-02	PLAU
Pro-Apoptosis	7.01E-01	2.38E-02	TNF
Cell Cycle: G2/M DNA Damage Checkpoint Regulation	6.74E-01	2.22E-02	SFN
PPARα/RXRα Activation	6.47E-01	1.18E-02	IL6,PRKAR1A
Hypoxia-Inducible Factor Signaling	5.15E-01	1.45E-02	KDR
LPS/IL-1 Mediated Inhibition of RXR Function	4.91E-01	9.09E-03	ALDH1A1,TNF
VDR/RXR Activation	4.76E-01	1.3E-02	CXCL10
TR/RXR Activation	4.41E-01	1.18E-02	ACACA
p53 Signaling	3.89E-01	1.01E-02	SFN
Mitochondrial Dysfunction	2.38E-01	6.13E-03	NDUFA12

[truncated: 6 more sheets: k, l, m, n, o, p]
